# Supplementary material for: Geo-referenced population-specific microsatellite data across American continents, the MacroPopGen Database
Source: Sci Data. 2019 Apr 3;6:14. doi: 10.1038/s41597-019-0024-7 (PMC6472428; doi:10.1038/s41597-019-0024-7)
Supplement: Supplementary file 1 — Download metadata file [file 41597_2019_24_MOESM1_ESM.zip]

Archive with 3 entries (3 files):
- s_Lawrence609B_study.txt
- a_Lawrence609B_assay.txt
- i_Investigation.txt
