# Supplementary material for: Geo-referenced population-specific microsatellite data across American continents, the MacroPopGen Database
Source: Sci Data. 2019 Apr 3;6:14. doi: 10.1038/s41597-019-0024-7 (PMC6472428; doi:10.1038/s41597-019-0024-7)
Supplement: Supplementary file 1 — Download metadata file [file 41597_2019_24_MOESM1_ESM.zip › s_Lawrence609B_study.txt]

Source Name	Comment[reference for literature look-up]	Characteristics[environment type]	Term Source REF	Term Accession Number	Protocol REF	Sample Name	Factor Value[grouping]	Factor Value[species]
peer-reviewed scientific publications listed in References_MacroPopGenBase_Final.xlsx	R1	population of organisms	ENVO	PCO:0000001	Data collection	Pop 1	Freshwater	Acipenser_fulvescens
peer-reviewed scientific publications listed in References_MacroPopGenBase_Final.xlsx	R1	population of organisms	ENVO	PCO:0000001	Data collection	Pop 2	Freshwater	Acipenser_fulvescens
peer-reviewed scientific publications listed in References_MacroPopGenBase_Final.xlsx	R1	population of organisms	ENVO	PCO:0000001	Data collection	Pop 3	Freshwater	Acipenser_fulvescens
peer-reviewed scientific publications listed in References_MacroPopGenBase_Final.xlsx	R1	population of organisms	ENVO	PCO:0000001	Data collection	Pop 4	Freshwater	Acipenser_fulvescens
peer-reviewed scientific publications listed in References_MacroPopGenBase_Final.xlsx	R2	population of organisms	ENVO	PCO:0000001	Data collection	Pop 5	Freshwater	Acipenser_fulvescens
peer-reviewed scientific publications listed in References_MacroPopGenBase_Final.xlsx	R2	population of organisms	ENVO	PCO:0000001	Data collection	Pop 6	Freshwater	Acipenser_fulvescens
peer-reviewed scientific publications listed in References_MacroPopGenBase_Final.xlsx	R2	population of organisms	ENVO	PCO:0000001	Data collection	Pop 7	Freshwater	Acipenser_fulvescens
peer-reviewed scientific publications listed in References_MacroPopGenBase_Final.xlsx	R2	population of organisms	ENVO	PCO:0000001	Data collection	Pop 8	Freshwater	Acipenser_fulvescens
peer-reviewed scientific publications listed in References_MacroPopGenBase_Final.xlsx	R2	population of organisms	ENVO	PCO:0000001	Data collection	Pop 9	Freshwater	Acipenser_fulvescens
peer-reviewed scientific publications listed in References_MacroPopGenBase_Final.xlsx	R2	population of organisms	ENVO	PCO:0000001	Data collection	Pop 10	Freshwater	Acipenser_fulvescens
peer-reviewed scientific publications listed in References_MacroPopGenBase_Final.xlsx	R4	population of organisms	ENVO	PCO:0000001	Data collection	Pop 13	Freshwater	Acipenser_brevirostrum
peer-reviewed scientific publications listed in References_MacroPopGenBase_Final.xlsx	R4	population of organisms	ENVO	PCO:0000001	Data collection	Pop 14	Freshwater	Acipenser_brevirostrum
peer-reviewed scientific publications listed in References_MacroPopGenBase_Final.xlsx	R4	population of organisms	ENVO	PCO:0000001	Data collection	Pop 15	Freshwater	Acipenser_brevirostrum
peer-reviewed scientific publications listed in References_MacroPopGenBase_Final.xlsx	R4	population of organisms	ENVO	PCO:0000001	Data collection	Pop 16	Freshwater	Acipenser_brevirostrum
peer-reviewed scientific publications listed in References_MacroPopGenBase_Final.xlsx	R4	population of organisms	ENVO	PCO:0000001	Data collection	Pop 17	Freshwater	Acipenser_brevirostrum
peer-reviewed scientific publications listed in References_MacroPopGenBase_Final.xlsx	R4	population of organisms	ENVO	PCO:0000001	Data collection	Pop 18	Freshwater	Acipenser_brevirostrum
peer-reviewed scientific publications listed in References_MacroPopGenBase_Final.xlsx	R4	population of organisms	ENVO	PCO:0000001	Data collection	Pop 19	Freshwater	Acipenser_brevirostrum
peer-reviewed scientific publications listed in References_MacroPopGenBase_Final.xlsx	R4	population of organisms	ENVO	PCO:0000001	Data collection	Pop 20	Freshwater	Acipenser_brevirostrum
peer-reviewed scientific publications listed in References_MacroPopGenBase_Final.xlsx	R4	population of organisms	ENVO	PCO:0000001	Data collection	Pop 21	Freshwater	Acipenser_brevirostrum
peer-reviewed scientific publications listed in References_MacroPopGenBase_Final.xlsx	R4	population of organisms	ENVO	PCO:0000001	Data collection	Pop 22	Freshwater	Acipenser_brevirostrum
peer-reviewed scientific publications listed in References_MacroPopGenBase_Final.xlsx	R4	population of organisms	ENVO	PCO:0000001	Data collection	Pop 23	Freshwater	Acipenser_brevirostrum
peer-reviewed scientific publications listed in References_MacroPopGenBase_Final.xlsx	R4	population of organisms	ENVO	PCO:0000001	Data collection	Pop 24	Freshwater	Acipenser_brevirostrum
peer-reviewed scientific publications listed in References_MacroPopGenBase_Final.xlsx	R4	population of organisms	ENVO	PCO:0000001	Data collection	Pop 25	Freshwater	Acipenser_brevirostrum
peer-reviewed scientific publications listed in References_MacroPopGenBase_Final.xlsx	R4	population of organisms	ENVO	PCO:0000001	Data collection	Pop 26	Freshwater	Acipenser_brevirostrum
peer-reviewed scientific publications listed in References_MacroPopGenBase_Final.xlsx	R4	population of organisms	ENVO	PCO:0000001	Data collection	Pop 27	Freshwater	Acipenser_brevirostrum
peer-reviewed scientific publications listed in References_MacroPopGenBase_Final.xlsx	R4	population of organisms	ENVO	PCO:0000001	Data collection	Pop 28	Freshwater	Acipenser_brevirostrum
peer-reviewed scientific publications listed in References_MacroPopGenBase_Final.xlsx	R4	population of organisms	ENVO	PCO:0000001	Data collection	Pop 29	Freshwater	Acipenser_brevirostrum
peer-reviewed scientific publications listed in References_MacroPopGenBase_Final.xlsx	R5	population of organisms	ENVO	PCO:0000001	Data collection	Pop 30	Freshwater	Acipenser_fulvescens
peer-reviewed scientific publications listed in References_MacroPopGenBase_Final.xlsx	R5	population of organisms	ENVO	PCO:0000001	Data collection	Pop 31	Freshwater	Acipenser_fulvescens
peer-reviewed scientific publications listed in References_MacroPopGenBase_Final.xlsx	R6	population of organisms	ENVO	PCO:0000001	Data collection	Pop 32	Freshwater	Acipenser_medirostris
peer-reviewed scientific publications listed in References_MacroPopGenBase_Final.xlsx	R6	population of organisms	ENVO	PCO:0000001	Data collection	Pop 33	Freshwater	Acipenser_medirostris
peer-reviewed scientific publications listed in References_MacroPopGenBase_Final.xlsx	R6	population of organisms	ENVO	PCO:0000001	Data collection	Pop 34	Freshwater	Acipenser_medirostris
peer-reviewed scientific publications listed in References_MacroPopGenBase_Final.xlsx	R6	population of organisms	ENVO	PCO:0000001	Data collection	Pop 35	Freshwater	Acipenser_medirostris
peer-reviewed scientific publications listed in References_MacroPopGenBase_Final.xlsx	R6	population of organisms	ENVO	PCO:0000001	Data collection	Pop 36	Freshwater	Acipenser_medirostris
peer-reviewed scientific publications listed in References_MacroPopGenBase_Final.xlsx	R6	population of organisms	ENVO	PCO:0000001	Data collection	Pop 37	Freshwater	Acipenser_medirostris
peer-reviewed scientific publications listed in References_MacroPopGenBase_Final.xlsx	R6	population of organisms	ENVO	PCO:0000001	Data collection	Pop 38	Freshwater	Acipenser_medirostris
peer-reviewed scientific publications listed in References_MacroPopGenBase_Final.xlsx	R7	population of organisms	ENVO	PCO:0000001	Data collection	Pop 39	Freshwater	Acipenser_oxyrinchus
peer-reviewed scientific publications listed in References_MacroPopGenBase_Final.xlsx	R7 & R11	population of organisms	ENVO	PCO:0000001	Data collection	Pop 40	Freshwater	Acipenser_oxyrinchus
peer-reviewed scientific publications listed in References_MacroPopGenBase_Final.xlsx	R7 & R11	population of organisms	ENVO	PCO:0000001	Data collection	Pop 41	Freshwater	Acipenser_oxyrinchus
peer-reviewed scientific publications listed in References_MacroPopGenBase_Final.xlsx	R7 & R11	population of organisms	ENVO	PCO:0000001	Data collection	Pop 42	Freshwater	Acipenser_oxyrinchus
peer-reviewed scientific publications listed in References_MacroPopGenBase_Final.xlsx	R7 & R11	population of organisms	ENVO	PCO:0000001	Data collection	Pop 43	Freshwater	Acipenser_oxyrinchus
peer-reviewed scientific publications listed in References_MacroPopGenBase_Final.xlsx	R7 & R11	population of organisms	ENVO	PCO:0000001	Data collection	Pop 44	Freshwater	Acipenser_oxyrinchus
peer-reviewed scientific publications listed in References_MacroPopGenBase_Final.xlsx	R7 & R11	population of organisms	ENVO	PCO:0000001	Data collection	Pop 45	Freshwater	Acipenser_oxyrinchus
peer-reviewed scientific publications listed in References_MacroPopGenBase_Final.xlsx	R8	population of organisms	ENVO	PCO:0000001	Data collection	Pop 46	Freshwater	Acipenser_fulvescens
peer-reviewed scientific publications listed in References_MacroPopGenBase_Final.xlsx	R8	population of organisms	ENVO	PCO:0000001	Data collection	Pop 47	Freshwater	Acipenser_fulvescens
peer-reviewed scientific publications listed in References_MacroPopGenBase_Final.xlsx	R8	population of organisms	ENVO	PCO:0000001	Data collection	Pop 48	Freshwater	Acipenser_fulvescens
peer-reviewed scientific publications listed in References_MacroPopGenBase_Final.xlsx	R8	population of organisms	ENVO	PCO:0000001	Data collection	Pop 49	Freshwater	Acipenser_fulvescens
peer-reviewed scientific publications listed in References_MacroPopGenBase_Final.xlsx	R8	population of organisms	ENVO	PCO:0000001	Data collection	Pop 50	Freshwater	Acipenser_fulvescens
peer-reviewed scientific publications listed in References_MacroPopGenBase_Final.xlsx	R8	population of organisms	ENVO	PCO:0000001	Data collection	Pop 51	Freshwater	Acipenser_fulvescens
peer-reviewed scientific publications listed in References_MacroPopGenBase_Final.xlsx	R8	population of organisms	ENVO	PCO:0000001	Data collection	Pop 52	Freshwater	Acipenser_fulvescens
peer-reviewed scientific publications listed in References_MacroPopGenBase_Final.xlsx	R8	population of organisms	ENVO	PCO:0000001	Data collection	Pop 53	Freshwater	Acipenser_fulvescens
peer-reviewed scientific publications listed in References_MacroPopGenBase_Final.xlsx	R8	population of organisms	ENVO	PCO:0000001	Data collection	Pop 54	Freshwater	Acipenser_fulvescens
peer-reviewed scientific publications listed in References_MacroPopGenBase_Final.xlsx	R8	population of organisms	ENVO	PCO:0000001	Data collection	Pop 55	Freshwater	Acipenser_fulvescens
peer-reviewed scientific publications listed in References_MacroPopGenBase_Final.xlsx	R8	population of organisms	ENVO	PCO:0000001	Data collection	Pop 56	Freshwater	Acipenser_fulvescens
peer-reviewed scientific publications listed in References_MacroPopGenBase_Final.xlsx	R9	population of organisms	ENVO	PCO:0000001	Data collection	Pop 57	Freshwater	Acipenser_transmontanus
peer-reviewed scientific publications listed in References_MacroPopGenBase_Final.xlsx	R9	population of organisms	ENVO	PCO:0000001	Data collection	Pop 58	Freshwater	Acipenser_transmontanus
peer-reviewed scientific publications listed in References_MacroPopGenBase_Final.xlsx	R9	population of organisms	ENVO	PCO:0000001	Data collection	Pop 59	Freshwater	Acipenser_transmontanus
peer-reviewed scientific publications listed in References_MacroPopGenBase_Final.xlsx	R9	population of organisms	ENVO	PCO:0000001	Data collection	Pop 60	Freshwater	Acipenser_transmontanus
peer-reviewed scientific publications listed in References_MacroPopGenBase_Final.xlsx	R9	population of organisms	ENVO	PCO:0000001	Data collection	Pop 61	Freshwater	Acipenser_transmontanus
peer-reviewed scientific publications listed in References_MacroPopGenBase_Final.xlsx	R9	population of organisms	ENVO	PCO:0000001	Data collection	Pop 62	Freshwater	Acipenser_transmontanus
peer-reviewed scientific publications listed in References_MacroPopGenBase_Final.xlsx	R9	population of organisms	ENVO	PCO:0000001	Data collection	Pop 63	Freshwater	Acipenser_transmontanus
peer-reviewed scientific publications listed in References_MacroPopGenBase_Final.xlsx	R9	population of organisms	ENVO	PCO:0000001	Data collection	Pop 64	Freshwater	Acipenser_transmontanus
peer-reviewed scientific publications listed in References_MacroPopGenBase_Final.xlsx	R9	population of organisms	ENVO	PCO:0000001	Data collection	Pop 65	Freshwater	Acipenser_transmontanus
peer-reviewed scientific publications listed in References_MacroPopGenBase_Final.xlsx	R10	population of organisms	ENVO	PCO:0000001	Data collection	Pop 66	Freshwater	Acipenser_fulvescens
peer-reviewed scientific publications listed in References_MacroPopGenBase_Final.xlsx	R10	population of organisms	ENVO	PCO:0000001	Data collection	Pop 67	Freshwater	Acipenser_fulvescens
peer-reviewed scientific publications listed in References_MacroPopGenBase_Final.xlsx	R10	population of organisms	ENVO	PCO:0000001	Data collection	Pop 68	Freshwater	Acipenser_fulvescens
peer-reviewed scientific publications listed in References_MacroPopGenBase_Final.xlsx	R10	population of organisms	ENVO	PCO:0000001	Data collection	Pop 69	Freshwater	Acipenser_fulvescens
peer-reviewed scientific publications listed in References_MacroPopGenBase_Final.xlsx	R10	population of organisms	ENVO	PCO:0000001	Data collection	Pop 70	Freshwater	Acipenser_fulvescens
peer-reviewed scientific publications listed in References_MacroPopGenBase_Final.xlsx	R10	population of organisms	ENVO	PCO:0000001	Data collection	Pop 71	Freshwater	Acipenser_fulvescens
peer-reviewed scientific publications listed in References_MacroPopGenBase_Final.xlsx	R10	population of organisms	ENVO	PCO:0000001	Data collection	Pop 72	Freshwater	Acipenser_fulvescens
peer-reviewed scientific publications listed in References_MacroPopGenBase_Final.xlsx	R10	population of organisms	ENVO	PCO:0000001	Data collection	Pop 73	Freshwater	Acipenser_fulvescens
peer-reviewed scientific publications listed in References_MacroPopGenBase_Final.xlsx	R10	population of organisms	ENVO	PCO:0000001	Data collection	Pop 74	Freshwater	Acipenser_fulvescens
peer-reviewed scientific publications listed in References_MacroPopGenBase_Final.xlsx	R10	population of organisms	ENVO	PCO:0000001	Data collection	Pop 75	Freshwater	Acipenser_fulvescens
peer-reviewed scientific publications listed in References_MacroPopGenBase_Final.xlsx	R10	population of organisms	ENVO	PCO:0000001	Data collection	Pop 76	Freshwater	Acipenser_fulvescens
peer-reviewed scientific publications listed in References_MacroPopGenBase_Final.xlsx	R10	population of organisms	ENVO	PCO:0000001	Data collection	Pop 77	Freshwater	Acipenser_fulvescens
peer-reviewed scientific publications listed in References_MacroPopGenBase_Final.xlsx	R10	population of organisms	ENVO	PCO:0000001	Data collection	Pop 78	Freshwater	Acipenser_fulvescens
peer-reviewed scientific publications listed in References_MacroPopGenBase_Final.xlsx	R11	population of organisms	ENVO	PCO:0000001	Data collection	Pop 79	Freshwater	Acipenser_oxyrinchus
peer-reviewed scientific publications listed in References_MacroPopGenBase_Final.xlsx	R12	population of organisms	ENVO	PCO:0000001	Data collection	Pop 80	Freshwater	Acipenser_fulvescens
peer-reviewed scientific publications listed in References_MacroPopGenBase_Final.xlsx	R12	population of organisms	ENVO	PCO:0000001	Data collection	Pop 81	Freshwater	Acipenser_fulvescens
peer-reviewed scientific publications listed in References_MacroPopGenBase_Final.xlsx	R13	population of organisms	ENVO	PCO:0000001	Data collection	Pop 82	Freshwater	Scaphirhynchus_suttkusi
peer-reviewed scientific publications listed in References_MacroPopGenBase_Final.xlsx	R13	population of organisms	ENVO	PCO:0000001	Data collection	Pop 83	Freshwater	Scaphirhynchus_albus
peer-reviewed scientific publications listed in References_MacroPopGenBase_Final.xlsx	R13	population of organisms	ENVO	PCO:0000001	Data collection	Pop 84	Freshwater	Scaphirhynchus_albus
peer-reviewed scientific publications listed in References_MacroPopGenBase_Final.xlsx	R13	population of organisms	ENVO	PCO:0000001	Data collection	Pop 85	Freshwater	Scaphirhynchus_platorynchus
peer-reviewed scientific publications listed in References_MacroPopGenBase_Final.xlsx	R13	population of organisms	ENVO	PCO:0000001	Data collection	Pop 86	Freshwater	Scaphirhynchus_albus
peer-reviewed scientific publications listed in References_MacroPopGenBase_Final.xlsx	R14	population of organisms	ENVO	PCO:0000001	Data collection	Pop 87	Freshwater	Scaphirhynchus_albus
peer-reviewed scientific publications listed in References_MacroPopGenBase_Final.xlsx	R14	population of organisms	ENVO	PCO:0000001	Data collection	Pop 88	Freshwater	Scaphirhynchus_albus
peer-reviewed scientific publications listed in References_MacroPopGenBase_Final.xlsx	R14	population of organisms	ENVO	PCO:0000001	Data collection	Pop 89	Freshwater	Scaphirhynchus_albus
peer-reviewed scientific publications listed in References_MacroPopGenBase_Final.xlsx	R15	population of organisms	ENVO	PCO:0000001	Data collection	Pop 90	Freshwater	Scaphirhynchus_platorynchus
peer-reviewed scientific publications listed in References_MacroPopGenBase_Final.xlsx	R16	population of organisms	ENVO	PCO:0000001	Data collection	Pop 91	Freshwater	Scaphirhynchus_S.
peer-reviewed scientific publications listed in References_MacroPopGenBase_Final.xlsx	R16	population of organisms	ENVO	PCO:0000001	Data collection	Pop 92	Freshwater	Scaphirhynchus_platorynchus
peer-reviewed scientific publications listed in References_MacroPopGenBase_Final.xlsx	R17	population of organisms	ENVO	PCO:0000001	Data collection	Pop 93	Freshwater	Leporinus_elongatus
peer-reviewed scientific publications listed in References_MacroPopGenBase_Final.xlsx	R17	population of organisms	ENVO	PCO:0000001	Data collection	Pop 94	Freshwater	Leporinus_friderici
peer-reviewed scientific publications listed in References_MacroPopGenBase_Final.xlsx	R18	population of organisms	ENVO	PCO:0000001	Data collection	Pop 95	Freshwater	Leporinus_macrocephalus
peer-reviewed scientific publications listed in References_MacroPopGenBase_Final.xlsx	R19	population of organisms	ENVO	PCO:0000001	Data collection	Pop 96	Freshwater	Leporinus_friderici
peer-reviewed scientific publications listed in References_MacroPopGenBase_Final.xlsx	R20	population of organisms	ENVO	PCO:0000001	Data collection	Pop 97	Freshwater	Leporinus_obtusidens
peer-reviewed scientific publications listed in References_MacroPopGenBase_Final.xlsx	R21	population of organisms	ENVO	PCO:0000001	Data collection	Pop 98	Freshwater	Leporinus_friderici
peer-reviewed scientific publications listed in References_MacroPopGenBase_Final.xlsx	R22	population of organisms	ENVO	PCO:0000001	Data collection	Pop 99	Freshwater	Leporinus_obtusidens
peer-reviewed scientific publications listed in References_MacroPopGenBase_Final.xlsx	R22	population of organisms	ENVO	PCO:0000001	Data collection	Pop 100	Freshwater	Leporinus_obtusidens
peer-reviewed scientific publications listed in References_MacroPopGenBase_Final.xlsx	R23	population of organisms	ENVO	PCO:0000001	Data collection	Pop 101	Freshwater	Leporinus_obtusidens
peer-reviewed scientific publications listed in References_MacroPopGenBase_Final.xlsx	R24	population of organisms	ENVO	PCO:0000001	Data collection	Pop 102	Brackish	Kryptolebias_marmoratus
peer-reviewed scientific publications listed in References_MacroPopGenBase_Final.xlsx	R24	population of organisms	ENVO	PCO:0000001	Data collection	Pop 103	Brackish	Kryptolebias_marmoratus
peer-reviewed scientific publications listed in References_MacroPopGenBase_Final.xlsx	R24	population of organisms	ENVO	PCO:0000001	Data collection	Pop 104	Brackish	Kryptolebias_marmoratus
peer-reviewed scientific publications listed in References_MacroPopGenBase_Final.xlsx	R24	population of organisms	ENVO	PCO:0000001	Data collection	Pop 105	Brackish	Kryptolebias_marmoratus
peer-reviewed scientific publications listed in References_MacroPopGenBase_Final.xlsx	R24	population of organisms	ENVO	PCO:0000001	Data collection	Pop 106	Brackish	Kryptolebias_marmoratus
peer-reviewed scientific publications listed in References_MacroPopGenBase_Final.xlsx	R24	population of organisms	ENVO	PCO:0000001	Data collection	Pop 107	Brackish	Kryptolebias_marmoratus
peer-reviewed scientific publications listed in References_MacroPopGenBase_Final.xlsx	R25	population of organisms	ENVO	PCO:0000001	Data collection	Pop 108	Freshwater	Austrolebias_reicherti
peer-reviewed scientific publications listed in References_MacroPopGenBase_Final.xlsx	R25	population of organisms	ENVO	PCO:0000001	Data collection	Pop 109	Freshwater	Austrolebias_charrua
peer-reviewed scientific publications listed in References_MacroPopGenBase_Final.xlsx	R26	population of organisms	ENVO	PCO:0000001	Data collection	Pop 110	Freshwater	Arapaima_gigas
peer-reviewed scientific publications listed in References_MacroPopGenBase_Final.xlsx	R26	population of organisms	ENVO	PCO:0000001	Data collection	Pop 111	Freshwater	Arapaima_gigas
peer-reviewed scientific publications listed in References_MacroPopGenBase_Final.xlsx	R26	population of organisms	ENVO	PCO:0000001	Data collection	Pop 112	Freshwater	Arapaima_gigas
peer-reviewed scientific publications listed in References_MacroPopGenBase_Final.xlsx	R26	population of organisms	ENVO	PCO:0000001	Data collection	Pop 113	Freshwater	Arapaima_gigas
peer-reviewed scientific publications listed in References_MacroPopGenBase_Final.xlsx	R27	population of organisms	ENVO	PCO:0000001	Data collection	Pop 114	Freshwater	Arapaima_gigas
peer-reviewed scientific publications listed in References_MacroPopGenBase_Final.xlsx	R27	population of organisms	ENVO	PCO:0000001	Data collection	Pop 115	Freshwater	Arapaima_gigas
peer-reviewed scientific publications listed in References_MacroPopGenBase_Final.xlsx	R28	population of organisms	ENVO	PCO:0000001	Data collection	Pop 116	Freshwater	Arapaima_gigas
peer-reviewed scientific publications listed in References_MacroPopGenBase_Final.xlsx	R29	population of organisms	ENVO	PCO:0000001	Data collection	Pop 117	Freshwater	Arapaima_gigas
peer-reviewed scientific publications listed in References_MacroPopGenBase_Final.xlsx	R29	population of organisms	ENVO	PCO:0000001	Data collection	Pop 118	Freshwater	Arapaima_gigas
peer-reviewed scientific publications listed in References_MacroPopGenBase_Final.xlsx	R29	population of organisms	ENVO	PCO:0000001	Data collection	Pop 119	Freshwater	Arapaima_gigas
peer-reviewed scientific publications listed in References_MacroPopGenBase_Final.xlsx	R29	population of organisms	ENVO	PCO:0000001	Data collection	Pop 120	Freshwater	Arapaima_gigas
peer-reviewed scientific publications listed in References_MacroPopGenBase_Final.xlsx	R29	population of organisms	ENVO	PCO:0000001	Data collection	Pop 121	Freshwater	Arapaima_gigas
peer-reviewed scientific publications listed in References_MacroPopGenBase_Final.xlsx	R29	population of organisms	ENVO	PCO:0000001	Data collection	Pop 122	Freshwater	Arapaima_gigas
peer-reviewed scientific publications listed in References_MacroPopGenBase_Final.xlsx	R29	population of organisms	ENVO	PCO:0000001	Data collection	Pop 123	Freshwater	Arapaima_gigas
peer-reviewed scientific publications listed in References_MacroPopGenBase_Final.xlsx	R29	population of organisms	ENVO	PCO:0000001	Data collection	Pop 124	Freshwater	Arapaima_gigas
peer-reviewed scientific publications listed in References_MacroPopGenBase_Final.xlsx	R29	population of organisms	ENVO	PCO:0000001	Data collection	Pop 125	Freshwater	Arapaima_gigas
peer-reviewed scientific publications listed in References_MacroPopGenBase_Final.xlsx	R29	population of organisms	ENVO	PCO:0000001	Data collection	Pop 126	Freshwater	Arapaima_gigas
peer-reviewed scientific publications listed in References_MacroPopGenBase_Final.xlsx	R29	population of organisms	ENVO	PCO:0000001	Data collection	Pop 127	Freshwater	Arapaima_gigas
peer-reviewed scientific publications listed in References_MacroPopGenBase_Final.xlsx	R29	population of organisms	ENVO	PCO:0000001	Data collection	Pop 128	Freshwater	Arapaima_gigas
peer-reviewed scientific publications listed in References_MacroPopGenBase_Final.xlsx	R29	population of organisms	ENVO	PCO:0000001	Data collection	Pop 129	Freshwater	Arapaima_gigas
peer-reviewed scientific publications listed in References_MacroPopGenBase_Final.xlsx	R29	population of organisms	ENVO	PCO:0000001	Data collection	Pop 130	Freshwater	Arapaima_gigas
peer-reviewed scientific publications listed in References_MacroPopGenBase_Final.xlsx	R29	population of organisms	ENVO	PCO:0000001	Data collection	Pop 131	Freshwater	Arapaima_gigas
peer-reviewed scientific publications listed in References_MacroPopGenBase_Final.xlsx	R29	population of organisms	ENVO	PCO:0000001	Data collection	Pop 132	Freshwater	Arapaima_gigas
peer-reviewed scientific publications listed in References_MacroPopGenBase_Final.xlsx	R29	population of organisms	ENVO	PCO:0000001	Data collection	Pop 133	Freshwater	Arapaima_gigas
peer-reviewed scientific publications listed in References_MacroPopGenBase_Final.xlsx	R29	population of organisms	ENVO	PCO:0000001	Data collection	Pop 134	Freshwater	Arapaima_gigas
peer-reviewed scientific publications listed in References_MacroPopGenBase_Final.xlsx	R30	population of organisms	ENVO	PCO:0000001	Data collection	Pop 135	Freshwater	Basilichthys_microlepidotus
peer-reviewed scientific publications listed in References_MacroPopGenBase_Final.xlsx	R30	population of organisms	ENVO	PCO:0000001	Data collection	Pop 136	Freshwater	Basilichthys_semotilus
peer-reviewed scientific publications listed in References_MacroPopGenBase_Final.xlsx	R30	population of organisms	ENVO	PCO:0000001	Data collection	Pop 137	Freshwater	Basilichthys_microlepidotus
peer-reviewed scientific publications listed in References_MacroPopGenBase_Final.xlsx	R30	population of organisms	ENVO	PCO:0000001	Data collection	Pop 138	Freshwater	Basilichthys_australis
peer-reviewed scientific publications listed in References_MacroPopGenBase_Final.xlsx	R31	population of organisms	ENVO	PCO:0000001	Data collection	Pop 139	Freshwater	Basilichthys_microlepidotus
peer-reviewed scientific publications listed in References_MacroPopGenBase_Final.xlsx	R31	population of organisms	ENVO	PCO:0000001	Data collection	Pop 140	Freshwater	Basilichthys_microlepidotus
peer-reviewed scientific publications listed in References_MacroPopGenBase_Final.xlsx	R31	population of organisms	ENVO	PCO:0000001	Data collection	Pop 141	Freshwater	Basilichthys_microlepidotus
peer-reviewed scientific publications listed in References_MacroPopGenBase_Final.xlsx	R31	population of organisms	ENVO	PCO:0000001	Data collection	Pop 142	Freshwater	Basilichthys_microlepidotus
peer-reviewed scientific publications listed in References_MacroPopGenBase_Final.xlsx	R31	population of organisms	ENVO	PCO:0000001	Data collection	Pop 143	Freshwater	Basilichthys_microlepidotus
peer-reviewed scientific publications listed in References_MacroPopGenBase_Final.xlsx	R32	population of organisms	ENVO	PCO:0000001	Data collection	Pop 144	Freshwater	Odontesthes_argentinensis
peer-reviewed scientific publications listed in References_MacroPopGenBase_Final.xlsx	R32	population of organisms	ENVO	PCO:0000001	Data collection	Pop 145	Freshwater	Odontesthes_argentinensis
peer-reviewed scientific publications listed in References_MacroPopGenBase_Final.xlsx	R30	population of organisms	ENVO	PCO:0000001	Data collection	Pop 146	Freshwater	Odontesthes_brevianalis
peer-reviewed scientific publications listed in References_MacroPopGenBase_Final.xlsx	R30	population of organisms	ENVO	PCO:0000001	Data collection	Pop 147	Freshwater	Odontesthes_regia
peer-reviewed scientific publications listed in References_MacroPopGenBase_Final.xlsx	R30	population of organisms	ENVO	PCO:0000001	Data collection	Pop 148	Freshwater	Odontesthes_mauleanum
peer-reviewed scientific publications listed in References_MacroPopGenBase_Final.xlsx	R33	population of organisms	ENVO	PCO:0000001	Data collection	Pop 149	Freshwater	Odontesthes_bonariensis
peer-reviewed scientific publications listed in References_MacroPopGenBase_Final.xlsx	R33	population of organisms	ENVO	PCO:0000001	Data collection	Pop 150	Freshwater	Odontesthes_bonariensis
peer-reviewed scientific publications listed in References_MacroPopGenBase_Final.xlsx	R34	population of organisms	ENVO	PCO:0000001	Data collection	Pop 151	Freshwater	Catostomus_ardens
peer-reviewed scientific publications listed in References_MacroPopGenBase_Final.xlsx	R34	population of organisms	ENVO	PCO:0000001	Data collection	Pop 152	Freshwater	Catostomus_ardens
peer-reviewed scientific publications listed in References_MacroPopGenBase_Final.xlsx	R35	population of organisms	ENVO	PCO:0000001	Data collection	Pop 153	Freshwater	Catostomus_warnerensis
peer-reviewed scientific publications listed in References_MacroPopGenBase_Final.xlsx	R35	population of organisms	ENVO	PCO:0000001	Data collection	Pop 154	Freshwater	Catostomus_warnerensis
peer-reviewed scientific publications listed in References_MacroPopGenBase_Final.xlsx	R35	population of organisms	ENVO	PCO:0000001	Data collection	Pop 155	Freshwater	Catostomus_warnerensis
peer-reviewed scientific publications listed in References_MacroPopGenBase_Final.xlsx	R35	population of organisms	ENVO	PCO:0000001	Data collection	Pop 156	Freshwater	Catostomus_warnerensis
peer-reviewed scientific publications listed in References_MacroPopGenBase_Final.xlsx	R35	population of organisms	ENVO	PCO:0000001	Data collection	Pop 157	Freshwater	Catostomus_warnerensis
peer-reviewed scientific publications listed in References_MacroPopGenBase_Final.xlsx	R36	population of organisms	ENVO	PCO:0000001	Data collection	Pop 158	Freshwater	Catostomus_discobolus
peer-reviewed scientific publications listed in References_MacroPopGenBase_Final.xlsx	R36	population of organisms	ENVO	PCO:0000001	Data collection	Pop 159	Freshwater	Catostomus_discobolus
peer-reviewed scientific publications listed in References_MacroPopGenBase_Final.xlsx	R36	population of organisms	ENVO	PCO:0000001	Data collection	Pop 160	Freshwater	Catostomus_discobolus
peer-reviewed scientific publications listed in References_MacroPopGenBase_Final.xlsx	R36	population of organisms	ENVO	PCO:0000001	Data collection	Pop 161	Freshwater	Catostomus_discobolus
peer-reviewed scientific publications listed in References_MacroPopGenBase_Final.xlsx	R36	population of organisms	ENVO	PCO:0000001	Data collection	Pop 162	Freshwater	Catostomus_discobolus
peer-reviewed scientific publications listed in References_MacroPopGenBase_Final.xlsx	R36	population of organisms	ENVO	PCO:0000001	Data collection	Pop 163	Freshwater	Catostomus_discobolus
peer-reviewed scientific publications listed in References_MacroPopGenBase_Final.xlsx	R36	population of organisms	ENVO	PCO:0000001	Data collection	Pop 164	Freshwater	Catostomus_discobolus
peer-reviewed scientific publications listed in References_MacroPopGenBase_Final.xlsx	R36	population of organisms	ENVO	PCO:0000001	Data collection	Pop 165	Freshwater	Catostomus_discobolus
peer-reviewed scientific publications listed in References_MacroPopGenBase_Final.xlsx	R36	population of organisms	ENVO	PCO:0000001	Data collection	Pop 166	Freshwater	Catostomus_discobolus
peer-reviewed scientific publications listed in References_MacroPopGenBase_Final.xlsx	R37	population of organisms	ENVO	PCO:0000001	Data collection	Pop 167	Freshwater	Catostomus_clarkii
peer-reviewed scientific publications listed in References_MacroPopGenBase_Final.xlsx	R38	population of organisms	ENVO	PCO:0000001	Data collection	Pop 168	Freshwater	Cycleptus_elongatus
peer-reviewed scientific publications listed in References_MacroPopGenBase_Final.xlsx	R38	population of organisms	ENVO	PCO:0000001	Data collection	Pop 169	Freshwater	Cycleptus_elongatus
peer-reviewed scientific publications listed in References_MacroPopGenBase_Final.xlsx	R39	population of organisms	ENVO	PCO:0000001	Data collection	Pop 170	Freshwater	Erimyzon_claviformis
peer-reviewed scientific publications listed in References_MacroPopGenBase_Final.xlsx	R39	population of organisms	ENVO	PCO:0000001	Data collection	Pop 171	Freshwater	Erimyzon_claviformis
peer-reviewed scientific publications listed in References_MacroPopGenBase_Final.xlsx	R39	population of organisms	ENVO	PCO:0000001	Data collection	Pop 172	Freshwater	Erimyzon_claviformis
peer-reviewed scientific publications listed in References_MacroPopGenBase_Final.xlsx	R39	population of organisms	ENVO	PCO:0000001	Data collection	Pop 173	Freshwater	Erimyzon_claviformis
peer-reviewed scientific publications listed in References_MacroPopGenBase_Final.xlsx	R39	population of organisms	ENVO	PCO:0000001	Data collection	Pop 174	Freshwater	Erimyzon_claviformis
peer-reviewed scientific publications listed in References_MacroPopGenBase_Final.xlsx	R39	population of organisms	ENVO	PCO:0000001	Data collection	Pop 175	Freshwater	Erimyzon_claviformis
peer-reviewed scientific publications listed in References_MacroPopGenBase_Final.xlsx	R39	population of organisms	ENVO	PCO:0000001	Data collection	Pop 176	Freshwater	Erimyzon_claviformis
peer-reviewed scientific publications listed in References_MacroPopGenBase_Final.xlsx	R39	population of organisms	ENVO	PCO:0000001	Data collection	Pop 177	Freshwater	Erimyzon_claviformis
peer-reviewed scientific publications listed in References_MacroPopGenBase_Final.xlsx	R39	population of organisms	ENVO	PCO:0000001	Data collection	Pop 178	Freshwater	Erimyzon_claviformis
peer-reviewed scientific publications listed in References_MacroPopGenBase_Final.xlsx	R39	population of organisms	ENVO	PCO:0000001	Data collection	Pop 179	Freshwater	Erimyzon_claviformis
peer-reviewed scientific publications listed in References_MacroPopGenBase_Final.xlsx	R39	population of organisms	ENVO	PCO:0000001	Data collection	Pop 180	Freshwater	Erimyzon_claviformis
peer-reviewed scientific publications listed in References_MacroPopGenBase_Final.xlsx	R39	population of organisms	ENVO	PCO:0000001	Data collection	Pop 181	Freshwater	Erimyzon_claviformis
peer-reviewed scientific publications listed in References_MacroPopGenBase_Final.xlsx	R39	population of organisms	ENVO	PCO:0000001	Data collection	Pop 182	Freshwater	Erimyzon_claviformis
peer-reviewed scientific publications listed in References_MacroPopGenBase_Final.xlsx	R39	population of organisms	ENVO	PCO:0000001	Data collection	Pop 183	Freshwater	Erimyzon_claviformis
peer-reviewed scientific publications listed in References_MacroPopGenBase_Final.xlsx	R39	population of organisms	ENVO	PCO:0000001	Data collection	Pop 184	Freshwater	Erimyzon_claviformis
peer-reviewed scientific publications listed in References_MacroPopGenBase_Final.xlsx	R39	population of organisms	ENVO	PCO:0000001	Data collection	Pop 185	Freshwater	Erimyzon_claviformis
peer-reviewed scientific publications listed in References_MacroPopGenBase_Final.xlsx	R39	population of organisms	ENVO	PCO:0000001	Data collection	Pop 186	Freshwater	Erimyzon_claviformis
peer-reviewed scientific publications listed in References_MacroPopGenBase_Final.xlsx	R39	population of organisms	ENVO	PCO:0000001	Data collection	Pop 187	Freshwater	Erimyzon_claviformis
peer-reviewed scientific publications listed in References_MacroPopGenBase_Final.xlsx	R39	population of organisms	ENVO	PCO:0000001	Data collection	Pop 188	Freshwater	Erimyzon_claviformis
peer-reviewed scientific publications listed in References_MacroPopGenBase_Final.xlsx	R39	population of organisms	ENVO	PCO:0000001	Data collection	Pop 189	Freshwater	Erimyzon_claviformis
peer-reviewed scientific publications listed in References_MacroPopGenBase_Final.xlsx	R39	population of organisms	ENVO	PCO:0000001	Data collection	Pop 190	Freshwater	Erimyzon_claviformis
peer-reviewed scientific publications listed in References_MacroPopGenBase_Final.xlsx	R39	population of organisms	ENVO	PCO:0000001	Data collection	Pop 191	Freshwater	Erimyzon_claviformis
peer-reviewed scientific publications listed in References_MacroPopGenBase_Final.xlsx	R39	population of organisms	ENVO	PCO:0000001	Data collection	Pop 192	Freshwater	Erimyzon_claviformis
peer-reviewed scientific publications listed in References_MacroPopGenBase_Final.xlsx	R39	population of organisms	ENVO	PCO:0000001	Data collection	Pop 193	Freshwater	Erimyzon_claviformis
peer-reviewed scientific publications listed in References_MacroPopGenBase_Final.xlsx	R39	population of organisms	ENVO	PCO:0000001	Data collection	Pop 194	Freshwater	Erimyzon_claviformis
peer-reviewed scientific publications listed in References_MacroPopGenBase_Final.xlsx	R39	population of organisms	ENVO	PCO:0000001	Data collection	Pop 195	Freshwater	Erimyzon_claviformis
peer-reviewed scientific publications listed in References_MacroPopGenBase_Final.xlsx	R39	population of organisms	ENVO	PCO:0000001	Data collection	Pop 196	Freshwater	Erimyzon_claviformis
peer-reviewed scientific publications listed in References_MacroPopGenBase_Final.xlsx	R39	population of organisms	ENVO	PCO:0000001	Data collection	Pop 197	Freshwater	Erimyzon_claviformis
peer-reviewed scientific publications listed in References_MacroPopGenBase_Final.xlsx	R39	population of organisms	ENVO	PCO:0000001	Data collection	Pop 198	Freshwater	Erimyzon_claviformis
peer-reviewed scientific publications listed in References_MacroPopGenBase_Final.xlsx	R39	population of organisms	ENVO	PCO:0000001	Data collection	Pop 199	Freshwater	Erimyzon_claviformis
peer-reviewed scientific publications listed in References_MacroPopGenBase_Final.xlsx	R39	population of organisms	ENVO	PCO:0000001	Data collection	Pop 200	Freshwater	Erimyzon_claviformis
peer-reviewed scientific publications listed in References_MacroPopGenBase_Final.xlsx	R39	population of organisms	ENVO	PCO:0000001	Data collection	Pop 201	Freshwater	Erimyzon_claviformis
peer-reviewed scientific publications listed in References_MacroPopGenBase_Final.xlsx	R39	population of organisms	ENVO	PCO:0000001	Data collection	Pop 202	Freshwater	Erimyzon_claviformis
peer-reviewed scientific publications listed in References_MacroPopGenBase_Final.xlsx	R39	population of organisms	ENVO	PCO:0000001	Data collection	Pop 203	Freshwater	Erimyzon_claviformis
peer-reviewed scientific publications listed in References_MacroPopGenBase_Final.xlsx	R39	population of organisms	ENVO	PCO:0000001	Data collection	Pop 204	Freshwater	Erimyzon_claviformis
peer-reviewed scientific publications listed in References_MacroPopGenBase_Final.xlsx	R39	population of organisms	ENVO	PCO:0000001	Data collection	Pop 205	Freshwater	Erimyzon_claviformis
peer-reviewed scientific publications listed in References_MacroPopGenBase_Final.xlsx	R40	population of organisms	ENVO	PCO:0000001	Data collection	Pop 206	Freshwater	Moxostoma_hubbsi
peer-reviewed scientific publications listed in References_MacroPopGenBase_Final.xlsx	R41	population of organisms	ENVO	PCO:0000001	Data collection	Pop 207	Freshwater	Moxostoma_carinatum
peer-reviewed scientific publications listed in References_MacroPopGenBase_Final.xlsx	R41	population of organisms	ENVO	PCO:0000001	Data collection	Pop 208	Freshwater	Moxostoma_macrolepidotum
peer-reviewed scientific publications listed in References_MacroPopGenBase_Final.xlsx	R41	population of organisms	ENVO	PCO:0000001	Data collection	Pop 209	Freshwater	Moxostoma_macrolepidotum
peer-reviewed scientific publications listed in References_MacroPopGenBase_Final.xlsx	R41	population of organisms	ENVO	PCO:0000001	Data collection	Pop 210	Freshwater	Moxostoma_carinatum
peer-reviewed scientific publications listed in References_MacroPopGenBase_Final.xlsx	R41	population of organisms	ENVO	PCO:0000001	Data collection	Pop 211	Freshwater	Moxostoma_macrolepidotum
peer-reviewed scientific publications listed in References_MacroPopGenBase_Final.xlsx	R41	population of organisms	ENVO	PCO:0000001	Data collection	Pop 212	Freshwater	Moxostoma_macrolepidotum
peer-reviewed scientific publications listed in References_MacroPopGenBase_Final.xlsx	R41	population of organisms	ENVO	PCO:0000001	Data collection	Pop 213	Freshwater	Moxostoma_macrolepidotum
peer-reviewed scientific publications listed in References_MacroPopGenBase_Final.xlsx	R41	population of organisms	ENVO	PCO:0000001	Data collection	Pop 214	Freshwater	Moxostoma_macrolepidotum
peer-reviewed scientific publications listed in References_MacroPopGenBase_Final.xlsx	R41	population of organisms	ENVO	PCO:0000001	Data collection	Pop 215	Freshwater	Moxostoma_macrolepidotum
peer-reviewed scientific publications listed in References_MacroPopGenBase_Final.xlsx	R41	population of organisms	ENVO	PCO:0000001	Data collection	Pop 216	Freshwater	Moxostoma_carinatum
peer-reviewed scientific publications listed in References_MacroPopGenBase_Final.xlsx	R41	population of organisms	ENVO	PCO:0000001	Data collection	Pop 217	Freshwater	Moxostoma_carinatum
peer-reviewed scientific publications listed in References_MacroPopGenBase_Final.xlsx	R41	population of organisms	ENVO	PCO:0000001	Data collection	Pop 218	Freshwater	Moxostoma_carinatum
peer-reviewed scientific publications listed in References_MacroPopGenBase_Final.xlsx	R41	population of organisms	ENVO	PCO:0000001	Data collection	Pop 219	Freshwater	Moxostoma_carinatum
peer-reviewed scientific publications listed in References_MacroPopGenBase_Final.xlsx	R42	population of organisms	ENVO	PCO:0000001	Data collection	Pop 220	Freshwater	Moxostoma_duquesni
peer-reviewed scientific publications listed in References_MacroPopGenBase_Final.xlsx	R43	population of organisms	ENVO	PCO:0000001	Data collection	Pop 221	Freshwater	Xyrauchen_texanus
peer-reviewed scientific publications listed in References_MacroPopGenBase_Final.xlsx	R43	population of organisms	ENVO	PCO:0000001	Data collection	Pop 222	Freshwater	Xyrauchen_texanus
peer-reviewed scientific publications listed in References_MacroPopGenBase_Final.xlsx	R43	population of organisms	ENVO	PCO:0000001	Data collection	Pop 223	Freshwater	Xyrauchen_texanus
peer-reviewed scientific publications listed in References_MacroPopGenBase_Final.xlsx	R44	population of organisms	ENVO	PCO:0000001	Data collection	Pop 224	Freshwater	Ambloplites_rupestris
peer-reviewed scientific publications listed in References_MacroPopGenBase_Final.xlsx	R44	population of organisms	ENVO	PCO:0000001	Data collection	Pop 225	Freshwater	Ambloplites_rupestris
peer-reviewed scientific publications listed in References_MacroPopGenBase_Final.xlsx	R44	population of organisms	ENVO	PCO:0000001	Data collection	Pop 226	Freshwater	Ambloplites_rupestris
peer-reviewed scientific publications listed in References_MacroPopGenBase_Final.xlsx	R44	population of organisms	ENVO	PCO:0000001	Data collection	Pop 227	Freshwater	Ambloplites_rupestris
peer-reviewed scientific publications listed in References_MacroPopGenBase_Final.xlsx	R44	population of organisms	ENVO	PCO:0000001	Data collection	Pop 228	Freshwater	Ambloplites_rupestris
peer-reviewed scientific publications listed in References_MacroPopGenBase_Final.xlsx	R44	population of organisms	ENVO	PCO:0000001	Data collection	Pop 229	Freshwater	Ambloplites_rupestris
peer-reviewed scientific publications listed in References_MacroPopGenBase_Final.xlsx	R44	population of organisms	ENVO	PCO:0000001	Data collection	Pop 230	Freshwater	Ambloplites_rupestris
peer-reviewed scientific publications listed in References_MacroPopGenBase_Final.xlsx	R44	population of organisms	ENVO	PCO:0000001	Data collection	Pop 231	Freshwater	Ambloplites_rupestris
peer-reviewed scientific publications listed in References_MacroPopGenBase_Final.xlsx	R44	population of organisms	ENVO	PCO:0000001	Data collection	Pop 232	Freshwater	Ambloplites_rupestris
peer-reviewed scientific publications listed in References_MacroPopGenBase_Final.xlsx	R44	population of organisms	ENVO	PCO:0000001	Data collection	Pop 233	Freshwater	Ambloplites_rupestris
peer-reviewed scientific publications listed in References_MacroPopGenBase_Final.xlsx	R44	population of organisms	ENVO	PCO:0000001	Data collection	Pop 234	Freshwater	Ambloplites_rupestris
peer-reviewed scientific publications listed in References_MacroPopGenBase_Final.xlsx	R44	population of organisms	ENVO	PCO:0000001	Data collection	Pop 235	Freshwater	Ambloplites_rupestris
peer-reviewed scientific publications listed in References_MacroPopGenBase_Final.xlsx	R44	population of organisms	ENVO	PCO:0000001	Data collection	Pop 236	Freshwater	Ambloplites_rupestris
peer-reviewed scientific publications listed in References_MacroPopGenBase_Final.xlsx	R44	population of organisms	ENVO	PCO:0000001	Data collection	Pop 237	Freshwater	Ambloplites_rupestris
peer-reviewed scientific publications listed in References_MacroPopGenBase_Final.xlsx	R44	population of organisms	ENVO	PCO:0000001	Data collection	Pop 238	Freshwater	Ambloplites_rupestris
peer-reviewed scientific publications listed in References_MacroPopGenBase_Final.xlsx	R44	population of organisms	ENVO	PCO:0000001	Data collection	Pop 239	Freshwater	Ambloplites_rupestris
peer-reviewed scientific publications listed in References_MacroPopGenBase_Final.xlsx	R44	population of organisms	ENVO	PCO:0000001	Data collection	Pop 240	Freshwater	Ambloplites_rupestris
peer-reviewed scientific publications listed in References_MacroPopGenBase_Final.xlsx	R44	population of organisms	ENVO	PCO:0000001	Data collection	Pop 241	Freshwater	Ambloplites_rupestris
peer-reviewed scientific publications listed in References_MacroPopGenBase_Final.xlsx	R44	population of organisms	ENVO	PCO:0000001	Data collection	Pop 242	Freshwater	Ambloplites_rupestris
peer-reviewed scientific publications listed in References_MacroPopGenBase_Final.xlsx	R44	population of organisms	ENVO	PCO:0000001	Data collection	Pop 243	Freshwater	Ambloplites_rupestris
peer-reviewed scientific publications listed in References_MacroPopGenBase_Final.xlsx	R44	population of organisms	ENVO	PCO:0000001	Data collection	Pop 244	Freshwater	Ambloplites_rupestris
peer-reviewed scientific publications listed in References_MacroPopGenBase_Final.xlsx	R44	population of organisms	ENVO	PCO:0000001	Data collection	Pop 245	Freshwater	Ambloplites_rupestris
peer-reviewed scientific publications listed in References_MacroPopGenBase_Final.xlsx	R45	population of organisms	ENVO	PCO:0000001	Data collection	Pop 246	Freshwater	Lepomis_megalotis
peer-reviewed scientific publications listed in References_MacroPopGenBase_Final.xlsx	R46	population of organisms	ENVO	PCO:0000001	Data collection	Pop 247	Freshwater	Micorpterus_dolomieu
peer-reviewed scientific publications listed in References_MacroPopGenBase_Final.xlsx	R46	population of organisms	ENVO	PCO:0000001	Data collection	Pop 248	Freshwater	Micorpterus_dolomieu
peer-reviewed scientific publications listed in References_MacroPopGenBase_Final.xlsx	R47	population of organisms	ENVO	PCO:0000001	Data collection	Pop 249	Freshwater	Micropterus_treculii
peer-reviewed scientific publications listed in References_MacroPopGenBase_Final.xlsx	R47	population of organisms	ENVO	PCO:0000001	Data collection	Pop 250	Freshwater	Micropterus_treculii
peer-reviewed scientific publications listed in References_MacroPopGenBase_Final.xlsx	R47	population of organisms	ENVO	PCO:0000001	Data collection	Pop 251	Freshwater	Micropterus_treculii
peer-reviewed scientific publications listed in References_MacroPopGenBase_Final.xlsx	R47	population of organisms	ENVO	PCO:0000001	Data collection	Pop 252	Freshwater	Micropterus_treculii
peer-reviewed scientific publications listed in References_MacroPopGenBase_Final.xlsx	R47	population of organisms	ENVO	PCO:0000001	Data collection	Pop 253	Freshwater	Micropterus_treculii
peer-reviewed scientific publications listed in References_MacroPopGenBase_Final.xlsx	R47	population of organisms	ENVO	PCO:0000001	Data collection	Pop 254	Freshwater	Micropterus_treculii
peer-reviewed scientific publications listed in References_MacroPopGenBase_Final.xlsx	R47	population of organisms	ENVO	PCO:0000001	Data collection	Pop 255	Freshwater	Micropterus_treculii
peer-reviewed scientific publications listed in References_MacroPopGenBase_Final.xlsx	R47	population of organisms	ENVO	PCO:0000001	Data collection	Pop 256	Freshwater	Micropterus_treculii
peer-reviewed scientific publications listed in References_MacroPopGenBase_Final.xlsx	R47	population of organisms	ENVO	PCO:0000001	Data collection	Pop 257	Freshwater	Micropterus_treculii
peer-reviewed scientific publications listed in References_MacroPopGenBase_Final.xlsx	R48	population of organisms	ENVO	PCO:0000001	Data collection	Pop 258	Freshwater	Micropterus_punctulatus
peer-reviewed scientific publications listed in References_MacroPopGenBase_Final.xlsx	R48	population of organisms	ENVO	PCO:0000001	Data collection	Pop 259	Freshwater	Micropterus_punctulatus
peer-reviewed scientific publications listed in References_MacroPopGenBase_Final.xlsx	R48	population of organisms	ENVO	PCO:0000001	Data collection	Pop 260	Freshwater	Micropterus_punctulatus
peer-reviewed scientific publications listed in References_MacroPopGenBase_Final.xlsx	R48	population of organisms	ENVO	PCO:0000001	Data collection	Pop 261	Freshwater	Micropterus_punctulatus
peer-reviewed scientific publications listed in References_MacroPopGenBase_Final.xlsx	R48	population of organisms	ENVO	PCO:0000001	Data collection	Pop 262	Freshwater	Micropterus_punctulatus
peer-reviewed scientific publications listed in References_MacroPopGenBase_Final.xlsx	R48	population of organisms	ENVO	PCO:0000001	Data collection	Pop 263	Freshwater	Micropterus_punctulatus
peer-reviewed scientific publications listed in References_MacroPopGenBase_Final.xlsx	R48	population of organisms	ENVO	PCO:0000001	Data collection	Pop 264	Freshwater	Micropterus_punctulatus
peer-reviewed scientific publications listed in References_MacroPopGenBase_Final.xlsx	R48	population of organisms	ENVO	PCO:0000001	Data collection	Pop 265	Freshwater	Micropterus_punctulatus
peer-reviewed scientific publications listed in References_MacroPopGenBase_Final.xlsx	R48	population of organisms	ENVO	PCO:0000001	Data collection	Pop 266	Freshwater	Micropterus_punctulatus
peer-reviewed scientific publications listed in References_MacroPopGenBase_Final.xlsx	R48	population of organisms	ENVO	PCO:0000001	Data collection	Pop 267	Freshwater	Micropterus_punctulatus
peer-reviewed scientific publications listed in References_MacroPopGenBase_Final.xlsx	R48	population of organisms	ENVO	PCO:0000001	Data collection	Pop 268	Freshwater	Micropterus_punctulatus
peer-reviewed scientific publications listed in References_MacroPopGenBase_Final.xlsx	R49	population of organisms	ENVO	PCO:0000001	Data collection	Pop 269	Freshwater	Micropterus_dolomieu
peer-reviewed scientific publications listed in References_MacroPopGenBase_Final.xlsx	R49	population of organisms	ENVO	PCO:0000001	Data collection	Pop 270	Freshwater	Micropterus_dolomieu
peer-reviewed scientific publications listed in References_MacroPopGenBase_Final.xlsx	R49	population of organisms	ENVO	PCO:0000001	Data collection	Pop 271	Freshwater	Micropterus_dolomieu
peer-reviewed scientific publications listed in References_MacroPopGenBase_Final.xlsx	R49	population of organisms	ENVO	PCO:0000001	Data collection	Pop 272	Freshwater	Micropterus_dolomieu
peer-reviewed scientific publications listed in References_MacroPopGenBase_Final.xlsx	R49	population of organisms	ENVO	PCO:0000001	Data collection	Pop 273	Freshwater	Micropterus_dolomieu
peer-reviewed scientific publications listed in References_MacroPopGenBase_Final.xlsx	R49	population of organisms	ENVO	PCO:0000001	Data collection	Pop 274	Freshwater	Micropterus_dolomieu
peer-reviewed scientific publications listed in References_MacroPopGenBase_Final.xlsx	R49	population of organisms	ENVO	PCO:0000001	Data collection	Pop 275	Freshwater	Micropterus_dolomieu
peer-reviewed scientific publications listed in References_MacroPopGenBase_Final.xlsx	R49	population of organisms	ENVO	PCO:0000001	Data collection	Pop 276	Freshwater	Micropterus_dolomieu
peer-reviewed scientific publications listed in References_MacroPopGenBase_Final.xlsx	R49	population of organisms	ENVO	PCO:0000001	Data collection	Pop 277	Freshwater	Micropterus_dolomieu
peer-reviewed scientific publications listed in References_MacroPopGenBase_Final.xlsx	R49	population of organisms	ENVO	PCO:0000001	Data collection	Pop 278	Freshwater	Micropterus_dolomieu
peer-reviewed scientific publications listed in References_MacroPopGenBase_Final.xlsx	R49	population of organisms	ENVO	PCO:0000001	Data collection	Pop 279	Freshwater	Micropterus_dolomieu
peer-reviewed scientific publications listed in References_MacroPopGenBase_Final.xlsx	R49	population of organisms	ENVO	PCO:0000001	Data collection	Pop 280	Freshwater	Micropterus_dolomieu
peer-reviewed scientific publications listed in References_MacroPopGenBase_Final.xlsx	R49	population of organisms	ENVO	PCO:0000001	Data collection	Pop 281	Freshwater	Micropterus_dolomieu
peer-reviewed scientific publications listed in References_MacroPopGenBase_Final.xlsx	R49	population of organisms	ENVO	PCO:0000001	Data collection	Pop 282	Freshwater	Micropterus_dolomieu
peer-reviewed scientific publications listed in References_MacroPopGenBase_Final.xlsx	R49	population of organisms	ENVO	PCO:0000001	Data collection	Pop 283	Freshwater	Micropterus_dolomieu
peer-reviewed scientific publications listed in References_MacroPopGenBase_Final.xlsx	R49	population of organisms	ENVO	PCO:0000001	Data collection	Pop 284	Freshwater	Micropterus_dolomieu
peer-reviewed scientific publications listed in References_MacroPopGenBase_Final.xlsx	R49	population of organisms	ENVO	PCO:0000001	Data collection	Pop 285	Freshwater	Micropterus_dolomieu
peer-reviewed scientific publications listed in References_MacroPopGenBase_Final.xlsx	R50	population of organisms	ENVO	PCO:0000001	Data collection	Pop 286	Freshwater	Astyanax_mexicanus
peer-reviewed scientific publications listed in References_MacroPopGenBase_Final.xlsx	R50	population of organisms	ENVO	PCO:0000001	Data collection	Pop 287	Freshwater	Astyanax_mexicanus
peer-reviewed scientific publications listed in References_MacroPopGenBase_Final.xlsx	R50	population of organisms	ENVO	PCO:0000001	Data collection	Pop 288	Freshwater	Astyanax_mexicanus
peer-reviewed scientific publications listed in References_MacroPopGenBase_Final.xlsx	R50	population of organisms	ENVO	PCO:0000001	Data collection	Pop 289	Freshwater	Astyanax_mexicanus
peer-reviewed scientific publications listed in References_MacroPopGenBase_Final.xlsx	R50	population of organisms	ENVO	PCO:0000001	Data collection	Pop 290	Freshwater	Astyanax_mexicanus
peer-reviewed scientific publications listed in References_MacroPopGenBase_Final.xlsx	R50	population of organisms	ENVO	PCO:0000001	Data collection	Pop 291	Freshwater	Astyanax_mexicanus
peer-reviewed scientific publications listed in References_MacroPopGenBase_Final.xlsx	R50	population of organisms	ENVO	PCO:0000001	Data collection	Pop 292	Freshwater	Astyanax_mexicanus
peer-reviewed scientific publications listed in References_MacroPopGenBase_Final.xlsx	R50	population of organisms	ENVO	PCO:0000001	Data collection	Pop 293	Freshwater	Astyanax_mexicanus
peer-reviewed scientific publications listed in References_MacroPopGenBase_Final.xlsx	R50	population of organisms	ENVO	PCO:0000001	Data collection	Pop 294	Freshwater	Astyanax_mexicanus
peer-reviewed scientific publications listed in References_MacroPopGenBase_Final.xlsx	R51	population of organisms	ENVO	PCO:0000001	Data collection	Pop 295	Freshwater	Astyanax_altiparanae
peer-reviewed scientific publications listed in References_MacroPopGenBase_Final.xlsx	R51	population of organisms	ENVO	PCO:0000001	Data collection	Pop 296	Freshwater	Astyanax_altiparanae
peer-reviewed scientific publications listed in References_MacroPopGenBase_Final.xlsx	R51	population of organisms	ENVO	PCO:0000001	Data collection	Pop 297	Freshwater	Astyanax_altiparanae
peer-reviewed scientific publications listed in References_MacroPopGenBase_Final.xlsx	R52	population of organisms	ENVO	PCO:0000001	Data collection	Pop 298	Freshwater	Astyanax_altiparanae
peer-reviewed scientific publications listed in References_MacroPopGenBase_Final.xlsx	R52	population of organisms	ENVO	PCO:0000001	Data collection	Pop 299	Freshwater	Astyanax_altiparanae
peer-reviewed scientific publications listed in References_MacroPopGenBase_Final.xlsx	R52	population of organisms	ENVO	PCO:0000001	Data collection	Pop 300	Freshwater	Astyanax_altiparanae
peer-reviewed scientific publications listed in References_MacroPopGenBase_Final.xlsx	R52	population of organisms	ENVO	PCO:0000001	Data collection	Pop 301	Freshwater	Astyanax_altiparanae
peer-reviewed scientific publications listed in References_MacroPopGenBase_Final.xlsx	R52	population of organisms	ENVO	PCO:0000001	Data collection	Pop 302	Freshwater	Astyanax_altiparanae
peer-reviewed scientific publications listed in References_MacroPopGenBase_Final.xlsx	R52	population of organisms	ENVO	PCO:0000001	Data collection	Pop 303	Freshwater	Astyanax_altiparanae
peer-reviewed scientific publications listed in References_MacroPopGenBase_Final.xlsx	R52	population of organisms	ENVO	PCO:0000001	Data collection	Pop 304	Freshwater	Astyanax_altiparanae
peer-reviewed scientific publications listed in References_MacroPopGenBase_Final.xlsx	R52	population of organisms	ENVO	PCO:0000001	Data collection	Pop 305	Freshwater	Astyanax_altiparanae
peer-reviewed scientific publications listed in References_MacroPopGenBase_Final.xlsx	R52	population of organisms	ENVO	PCO:0000001	Data collection	Pop 306	Freshwater	Astyanax_altiparanae
peer-reviewed scientific publications listed in References_MacroPopGenBase_Final.xlsx	R52	population of organisms	ENVO	PCO:0000001	Data collection	Pop 307	Freshwater	Astyanax_altiparanae
peer-reviewed scientific publications listed in References_MacroPopGenBase_Final.xlsx	R53	population of organisms	ENVO	PCO:0000001	Data collection	Pop 308	Freshwater	Astyanax_mexicanus
peer-reviewed scientific publications listed in References_MacroPopGenBase_Final.xlsx	R53	population of organisms	ENVO	PCO:0000001	Data collection	Pop 309	Freshwater	Astyanax_mexicanus
peer-reviewed scientific publications listed in References_MacroPopGenBase_Final.xlsx	R53	population of organisms	ENVO	PCO:0000001	Data collection	Pop 310	Freshwater	Astyanax_mexicanus
peer-reviewed scientific publications listed in References_MacroPopGenBase_Final.xlsx	R53	population of organisms	ENVO	PCO:0000001	Data collection	Pop 311	Freshwater	Astyanax_mexicanus
peer-reviewed scientific publications listed in References_MacroPopGenBase_Final.xlsx	R53	population of organisms	ENVO	PCO:0000001	Data collection	Pop 312	Freshwater	Astyanax_mexicanus
peer-reviewed scientific publications listed in References_MacroPopGenBase_Final.xlsx	R53	population of organisms	ENVO	PCO:0000001	Data collection	Pop 313	Freshwater	Astyanax_mexicanus
peer-reviewed scientific publications listed in References_MacroPopGenBase_Final.xlsx	R53	population of organisms	ENVO	PCO:0000001	Data collection	Pop 314	Freshwater	Astyanax_mexicanus
peer-reviewed scientific publications listed in References_MacroPopGenBase_Final.xlsx	R53	population of organisms	ENVO	PCO:0000001	Data collection	Pop 315	Freshwater	Astyanax_mexicanus
peer-reviewed scientific publications listed in References_MacroPopGenBase_Final.xlsx	R53	population of organisms	ENVO	PCO:0000001	Data collection	Pop 316	Freshwater	Astyanax_mexicanus
peer-reviewed scientific publications listed in References_MacroPopGenBase_Final.xlsx	R53	population of organisms	ENVO	PCO:0000001	Data collection	Pop 317	Freshwater	Astyanax_mexicanus
peer-reviewed scientific publications listed in References_MacroPopGenBase_Final.xlsx	R54	population of organisms	ENVO	PCO:0000001	Data collection	Pop 318	Freshwater	Brycon_amazonicus
peer-reviewed scientific publications listed in References_MacroPopGenBase_Final.xlsx	R55	population of organisms	ENVO	PCO:0000001	Data collection	Pop 319	Freshwater	Brycon_opalinus
peer-reviewed scientific publications listed in References_MacroPopGenBase_Final.xlsx	R55	population of organisms	ENVO	PCO:0000001	Data collection	Pop 320	Freshwater	Brycon_opalinus
peer-reviewed scientific publications listed in References_MacroPopGenBase_Final.xlsx	R55	population of organisms	ENVO	PCO:0000001	Data collection	Pop 321	Freshwater	Brycon_opalinus
peer-reviewed scientific publications listed in References_MacroPopGenBase_Final.xlsx	R55	population of organisms	ENVO	PCO:0000001	Data collection	Pop 322	Freshwater	Brycon_opalinus
peer-reviewed scientific publications listed in References_MacroPopGenBase_Final.xlsx	R56	population of organisms	ENVO	PCO:0000001	Data collection	Pop 323	Freshwater	Brycon_insignis
peer-reviewed scientific publications listed in References_MacroPopGenBase_Final.xlsx	R56	population of organisms	ENVO	PCO:0000001	Data collection	Pop 324	Freshwater	Brycon_insignis
peer-reviewed scientific publications listed in References_MacroPopGenBase_Final.xlsx	R57	population of organisms	ENVO	PCO:0000001	Data collection	Pop 325	Freshwater	Brycon_orthotaenia
peer-reviewed scientific publications listed in References_MacroPopGenBase_Final.xlsx	R57	population of organisms	ENVO	PCO:0000001	Data collection	Pop 326	Freshwater	Brycon_orthotaenia
peer-reviewed scientific publications listed in References_MacroPopGenBase_Final.xlsx	R58	population of organisms	ENVO	PCO:0000001	Data collection	Pop 327	Freshwater	Brycon_orbignyanus
peer-reviewed scientific publications listed in References_MacroPopGenBase_Final.xlsx	R59	population of organisms	ENVO	PCO:0000001	Data collection	Pop 328	Freshwater	Hemigrammus_bleheri
peer-reviewed scientific publications listed in References_MacroPopGenBase_Final.xlsx	R60	population of organisms	ENVO	PCO:0000001	Data collection	Pop 329	Freshwater	Paracheirodon_axelrodi
peer-reviewed scientific publications listed in References_MacroPopGenBase_Final.xlsx	R61	population of organisms	ENVO	PCO:0000001	Data collection	Pop 330	Freshwater	Rhoadsia_altipinna
peer-reviewed scientific publications listed in References_MacroPopGenBase_Final.xlsx	R62	population of organisms	ENVO	PCO:0000001	Data collection	Pop 331	Freshwater	Salminus_hilarii
peer-reviewed scientific publications listed in References_MacroPopGenBase_Final.xlsx	R63	population of organisms	ENVO	PCO:0000001	Data collection	Pop 332	Freshwater	Salminus_hilarii
peer-reviewed scientific publications listed in References_MacroPopGenBase_Final.xlsx	R63	population of organisms	ENVO	PCO:0000001	Data collection	Pop 333	Freshwater	Salminus_hilarii
peer-reviewed scientific publications listed in References_MacroPopGenBase_Final.xlsx	R63	population of organisms	ENVO	PCO:0000001	Data collection	Pop 334	Freshwater	Salminus_hilarii
peer-reviewed scientific publications listed in References_MacroPopGenBase_Final.xlsx	R64	population of organisms	ENVO	PCO:0000001	Data collection	Pop 335	Freshwater	Salminus_brasiliensis
peer-reviewed scientific publications listed in References_MacroPopGenBase_Final.xlsx	R65	population of organisms	ENVO	PCO:0000001	Data collection	Pop 336	Freshwater	Salminus_brasiliensis
peer-reviewed scientific publications listed in References_MacroPopGenBase_Final.xlsx	R65	population of organisms	ENVO	PCO:0000001	Data collection	Pop 337	Freshwater	Salminus_brasiliensis
peer-reviewed scientific publications listed in References_MacroPopGenBase_Final.xlsx	R65	population of organisms	ENVO	PCO:0000001	Data collection	Pop 338	Freshwater	Salminus_brasiliensis
peer-reviewed scientific publications listed in References_MacroPopGenBase_Final.xlsx	R66	population of organisms	ENVO	PCO:0000001	Data collection	Pop 339	Freshwater	Salminus_hilarii
peer-reviewed scientific publications listed in References_MacroPopGenBase_Final.xlsx	R66	population of organisms	ENVO	PCO:0000001	Data collection	Pop 340	Freshwater	Salminus_hilarii
peer-reviewed scientific publications listed in References_MacroPopGenBase_Final.xlsx	R66	population of organisms	ENVO	PCO:0000001	Data collection	Pop 341	Freshwater	Salminus_hilarii
peer-reviewed scientific publications listed in References_MacroPopGenBase_Final.xlsx	R66	population of organisms	ENVO	PCO:0000001	Data collection	Pop 342	Freshwater	Salminus_hilarii
peer-reviewed scientific publications listed in References_MacroPopGenBase_Final.xlsx	R67	population of organisms	ENVO	PCO:0000001	Data collection	Pop 343	Freshwater	Astronotus_crassipinnis
peer-reviewed scientific publications listed in References_MacroPopGenBase_Final.xlsx	R68	population of organisms	ENVO	PCO:0000001	Data collection	Pop 344	Freshwater	Cichla_kelberi
peer-reviewed scientific publications listed in References_MacroPopGenBase_Final.xlsx	R68	population of organisms	ENVO	PCO:0000001	Data collection	Pop 345	Freshwater	Cichla_piquiti
peer-reviewed scientific publications listed in References_MacroPopGenBase_Final.xlsx	R69	population of organisms	ENVO	PCO:0000001	Data collection	Pop 346	Freshwater	Cichla_monoculus
peer-reviewed scientific publications listed in References_MacroPopGenBase_Final.xlsx	R70	population of organisms	ENVO	PCO:0000001	Data collection	Pop 347	Freshwater	Cichla_monoculus
peer-reviewed scientific publications listed in References_MacroPopGenBase_Final.xlsx	R70	population of organisms	ENVO	PCO:0000001	Data collection	Pop 348	Freshwater	Cichla_monoculus
peer-reviewed scientific publications listed in References_MacroPopGenBase_Final.xlsx	R70	population of organisms	ENVO	PCO:0000001	Data collection	Pop 349	Freshwater	Cichla_temensis
peer-reviewed scientific publications listed in References_MacroPopGenBase_Final.xlsx	R70	population of organisms	ENVO	PCO:0000001	Data collection	Pop 350	Freshwater	Cichla_monoculus
peer-reviewed scientific publications listed in References_MacroPopGenBase_Final.xlsx	R70	population of organisms	ENVO	PCO:0000001	Data collection	Pop 351	Freshwater	Cichla_temensis
peer-reviewed scientific publications listed in References_MacroPopGenBase_Final.xlsx	R70	population of organisms	ENVO	PCO:0000001	Data collection	Pop 352	Freshwater	Cichla_temensis
peer-reviewed scientific publications listed in References_MacroPopGenBase_Final.xlsx	R70	population of organisms	ENVO	PCO:0000001	Data collection	Pop 353	Freshwater	Cichla_monoculus
peer-reviewed scientific publications listed in References_MacroPopGenBase_Final.xlsx	R70	population of organisms	ENVO	PCO:0000001	Data collection	Pop 354	Freshwater	Cichla_temensis
peer-reviewed scientific publications listed in References_MacroPopGenBase_Final.xlsx	R70	population of organisms	ENVO	PCO:0000001	Data collection	Pop 355	Freshwater	Cichla_monoculus
peer-reviewed scientific publications listed in References_MacroPopGenBase_Final.xlsx	R70	population of organisms	ENVO	PCO:0000001	Data collection	Pop 356	Freshwater	Cichla_monoculus
peer-reviewed scientific publications listed in References_MacroPopGenBase_Final.xlsx	R70	population of organisms	ENVO	PCO:0000001	Data collection	Pop 357	Freshwater	Cichla_monoculus
peer-reviewed scientific publications listed in References_MacroPopGenBase_Final.xlsx	R70	population of organisms	ENVO	PCO:0000001	Data collection	Pop 358	Freshwater	Cichla_monoculus
peer-reviewed scientific publications listed in References_MacroPopGenBase_Final.xlsx	R70	population of organisms	ENVO	PCO:0000001	Data collection	Pop 359	Freshwater	Cichla_monoculus
peer-reviewed scientific publications listed in References_MacroPopGenBase_Final.xlsx	R70	population of organisms	ENVO	PCO:0000001	Data collection	Pop 360	Freshwater	Cichla_monoculus
peer-reviewed scientific publications listed in References_MacroPopGenBase_Final.xlsx	R70	population of organisms	ENVO	PCO:0000001	Data collection	Pop 361	Freshwater	Cichla_temensis
peer-reviewed scientific publications listed in References_MacroPopGenBase_Final.xlsx	R70	population of organisms	ENVO	PCO:0000001	Data collection	Pop 362	Freshwater	Cichla_monoculus
peer-reviewed scientific publications listed in References_MacroPopGenBase_Final.xlsx	R70	population of organisms	ENVO	PCO:0000001	Data collection	Pop 363	Freshwater	Cichla_monoculus
peer-reviewed scientific publications listed in References_MacroPopGenBase_Final.xlsx	R70	population of organisms	ENVO	PCO:0000001	Data collection	Pop 364	Freshwater	Cichla_monoculus
peer-reviewed scientific publications listed in References_MacroPopGenBase_Final.xlsx	R70	population of organisms	ENVO	PCO:0000001	Data collection	Pop 365	Freshwater	Cichla_monoculus
peer-reviewed scientific publications listed in References_MacroPopGenBase_Final.xlsx	R70	population of organisms	ENVO	PCO:0000001	Data collection	Pop 366	Freshwater	Cichla_temensis
peer-reviewed scientific publications listed in References_MacroPopGenBase_Final.xlsx	R70	population of organisms	ENVO	PCO:0000001	Data collection	Pop 367	Freshwater	Cichla_temensis
peer-reviewed scientific publications listed in References_MacroPopGenBase_Final.xlsx	R70	population of organisms	ENVO	PCO:0000001	Data collection	Pop 368	Freshwater	Cichla_monoculus
peer-reviewed scientific publications listed in References_MacroPopGenBase_Final.xlsx	R70	population of organisms	ENVO	PCO:0000001	Data collection	Pop 369	Freshwater	Cichla_temensis
peer-reviewed scientific publications listed in References_MacroPopGenBase_Final.xlsx	R70	population of organisms	ENVO	PCO:0000001	Data collection	Pop 370	Freshwater	Cichla_monoculus
peer-reviewed scientific publications listed in References_MacroPopGenBase_Final.xlsx	R70	population of organisms	ENVO	PCO:0000001	Data collection	Pop 371	Freshwater	Cichla_monoculus
peer-reviewed scientific publications listed in References_MacroPopGenBase_Final.xlsx	R70	population of organisms	ENVO	PCO:0000001	Data collection	Pop 372	Freshwater	Cichla_temensis
peer-reviewed scientific publications listed in References_MacroPopGenBase_Final.xlsx	R70	population of organisms	ENVO	PCO:0000001	Data collection	Pop 373	Freshwater	Cichla_monoculus
peer-reviewed scientific publications listed in References_MacroPopGenBase_Final.xlsx	R70	population of organisms	ENVO	PCO:0000001	Data collection	Pop 374	Freshwater	Cichla_monoculus
peer-reviewed scientific publications listed in References_MacroPopGenBase_Final.xlsx	R70	population of organisms	ENVO	PCO:0000001	Data collection	Pop 375	Freshwater	Cichla_temensis
peer-reviewed scientific publications listed in References_MacroPopGenBase_Final.xlsx	R70	population of organisms	ENVO	PCO:0000001	Data collection	Pop 376	Freshwater	Cichla_temensis
peer-reviewed scientific publications listed in References_MacroPopGenBase_Final.xlsx	R71	population of organisms	ENVO	PCO:0000001	Data collection	Pop 377	Freshwater	Cichla_temensis
peer-reviewed scientific publications listed in References_MacroPopGenBase_Final.xlsx	R71	population of organisms	ENVO	PCO:0000001	Data collection	Pop 378	Freshwater	Cichla_temensis
peer-reviewed scientific publications listed in References_MacroPopGenBase_Final.xlsx	R71	population of organisms	ENVO	PCO:0000001	Data collection	Pop 379	Freshwater	Cichla_temensis
peer-reviewed scientific publications listed in References_MacroPopGenBase_Final.xlsx	R71	population of organisms	ENVO	PCO:0000001	Data collection	Pop 380	Freshwater	Cichla_temensis
peer-reviewed scientific publications listed in References_MacroPopGenBase_Final.xlsx	R71	population of organisms	ENVO	PCO:0000001	Data collection	Pop 381	Freshwater	Cichla_temensis
peer-reviewed scientific publications listed in References_MacroPopGenBase_Final.xlsx	R71	population of organisms	ENVO	PCO:0000001	Data collection	Pop 382	Freshwater	Cichla_temensis
peer-reviewed scientific publications listed in References_MacroPopGenBase_Final.xlsx	R71	population of organisms	ENVO	PCO:0000001	Data collection	Pop 383	Freshwater	Cichla_temensis
peer-reviewed scientific publications listed in References_MacroPopGenBase_Final.xlsx	R71	population of organisms	ENVO	PCO:0000001	Data collection	Pop 384	Freshwater	Cichla_temensis
peer-reviewed scientific publications listed in References_MacroPopGenBase_Final.xlsx	R71	population of organisms	ENVO	PCO:0000001	Data collection	Pop 385	Freshwater	Cichla_temensis
peer-reviewed scientific publications listed in References_MacroPopGenBase_Final.xlsx	R71	population of organisms	ENVO	PCO:0000001	Data collection	Pop 386	Freshwater	Cichla_temensis
peer-reviewed scientific publications listed in References_MacroPopGenBase_Final.xlsx	R71	population of organisms	ENVO	PCO:0000001	Data collection	Pop 387	Freshwater	Cichla_temensis
peer-reviewed scientific publications listed in References_MacroPopGenBase_Final.xlsx	R71	population of organisms	ENVO	PCO:0000001	Data collection	Pop 388	Freshwater	Cichla_temensis
peer-reviewed scientific publications listed in References_MacroPopGenBase_Final.xlsx	R71	population of organisms	ENVO	PCO:0000001	Data collection	Pop 389	Freshwater	Cichla_temensis
peer-reviewed scientific publications listed in References_MacroPopGenBase_Final.xlsx	R71	population of organisms	ENVO	PCO:0000001	Data collection	Pop 390	Freshwater	Cichla_temensis
peer-reviewed scientific publications listed in References_MacroPopGenBase_Final.xlsx	R71	population of organisms	ENVO	PCO:0000001	Data collection	Pop 391	Freshwater	Cichla_temensis
peer-reviewed scientific publications listed in References_MacroPopGenBase_Final.xlsx	R71	population of organisms	ENVO	PCO:0000001	Data collection	Pop 392	Freshwater	Cichla_temensis
peer-reviewed scientific publications listed in References_MacroPopGenBase_Final.xlsx	R71	population of organisms	ENVO	PCO:0000001	Data collection	Pop 393	Freshwater	Cichla_temensis
peer-reviewed scientific publications listed in References_MacroPopGenBase_Final.xlsx	R71	population of organisms	ENVO	PCO:0000001	Data collection	Pop 394	Freshwater	Cichla_temensis
peer-reviewed scientific publications listed in References_MacroPopGenBase_Final.xlsx	R71	population of organisms	ENVO	PCO:0000001	Data collection	Pop 395	Freshwater	Cichla_temensis
peer-reviewed scientific publications listed in References_MacroPopGenBase_Final.xlsx	R71	population of organisms	ENVO	PCO:0000001	Data collection	Pop 396	Freshwater	Cichla_temensis
peer-reviewed scientific publications listed in References_MacroPopGenBase_Final.xlsx	R72	population of organisms	ENVO	PCO:0000001	Data collection	Pop 397	Freshwater	Cichlasoma_urophthalmus
peer-reviewed scientific publications listed in References_MacroPopGenBase_Final.xlsx	R72	population of organisms	ENVO	PCO:0000001	Data collection	Pop 398	Freshwater	Cichlasoma_urophthalmus
peer-reviewed scientific publications listed in References_MacroPopGenBase_Final.xlsx	R72	population of organisms	ENVO	PCO:0000001	Data collection	Pop 399	Freshwater	Cichlasoma_urophthalmus
peer-reviewed scientific publications listed in References_MacroPopGenBase_Final.xlsx	R72	population of organisms	ENVO	PCO:0000001	Data collection	Pop 400	Freshwater	Cichlasoma_urophthalmus
peer-reviewed scientific publications listed in References_MacroPopGenBase_Final.xlsx	R72	population of organisms	ENVO	PCO:0000001	Data collection	Pop 401	Freshwater	Cichlasoma_urophthalmus
peer-reviewed scientific publications listed in References_MacroPopGenBase_Final.xlsx	R72	population of organisms	ENVO	PCO:0000001	Data collection	Pop 402	Freshwater	Cichlasoma_urophthalmus
peer-reviewed scientific publications listed in References_MacroPopGenBase_Final.xlsx	R72	population of organisms	ENVO	PCO:0000001	Data collection	Pop 403	Freshwater	Cichlasoma_urophthalmus
peer-reviewed scientific publications listed in References_MacroPopGenBase_Final.xlsx	R51	population of organisms	ENVO	PCO:0000001	Data collection	Pop 404	Freshwater	Geophagus_brasiliensis
peer-reviewed scientific publications listed in References_MacroPopGenBase_Final.xlsx	R51	population of organisms	ENVO	PCO:0000001	Data collection	Pop 405	Freshwater	Geophagus_brasiliensis
peer-reviewed scientific publications listed in References_MacroPopGenBase_Final.xlsx	R51	population of organisms	ENVO	PCO:0000001	Data collection	Pop 406	Freshwater	Geophagus_brasiliensis
peer-reviewed scientific publications listed in References_MacroPopGenBase_Final.xlsx	R73	population of organisms	ENVO	PCO:0000001	Data collection	Pop 407	Freshwater	Herichtys_minckleyi
peer-reviewed scientific publications listed in References_MacroPopGenBase_Final.xlsx	R73	population of organisms	ENVO	PCO:0000001	Data collection	Pop 408	Freshwater	Herichtys_minckleyi
peer-reviewed scientific publications listed in References_MacroPopGenBase_Final.xlsx	R73	population of organisms	ENVO	PCO:0000001	Data collection	Pop 409	Freshwater	Herichtys_minckleyi
peer-reviewed scientific publications listed in References_MacroPopGenBase_Final.xlsx	R73	population of organisms	ENVO	PCO:0000001	Data collection	Pop 410	Freshwater	Herichtys_minckleyi
peer-reviewed scientific publications listed in References_MacroPopGenBase_Final.xlsx	R73	population of organisms	ENVO	PCO:0000001	Data collection	Pop 411	Freshwater	Herichtys_minckleyi
peer-reviewed scientific publications listed in References_MacroPopGenBase_Final.xlsx	R73	population of organisms	ENVO	PCO:0000001	Data collection	Pop 412	Freshwater	Herichtys_minckleyi
peer-reviewed scientific publications listed in References_MacroPopGenBase_Final.xlsx	R73	population of organisms	ENVO	PCO:0000001	Data collection	Pop 413	Freshwater	Herichtys_minckleyi
peer-reviewed scientific publications listed in References_MacroPopGenBase_Final.xlsx	R73	population of organisms	ENVO	PCO:0000001	Data collection	Pop 414	Freshwater	Herichtys_minckleyi
peer-reviewed scientific publications listed in References_MacroPopGenBase_Final.xlsx	R73	population of organisms	ENVO	PCO:0000001	Data collection	Pop 415	Freshwater	Herichtys_minckleyi
peer-reviewed scientific publications listed in References_MacroPopGenBase_Final.xlsx	R73	population of organisms	ENVO	PCO:0000001	Data collection	Pop 416	Freshwater	Herichtys_minckleyi
peer-reviewed scientific publications listed in References_MacroPopGenBase_Final.xlsx	R74	population of organisms	ENVO	PCO:0000001	Data collection	Pop 417	Freshwater	Symphysodon_aequifasciatus
peer-reviewed scientific publications listed in References_MacroPopGenBase_Final.xlsx	R74	population of organisms	ENVO	PCO:0000001	Data collection	Pop 418	Freshwater	Symphysodon_discus
peer-reviewed scientific publications listed in References_MacroPopGenBase_Final.xlsx	R75	population of organisms	ENVO	PCO:0000001	Data collection	Pop 419	Anadromous	Alosa_pseudoharengus
peer-reviewed scientific publications listed in References_MacroPopGenBase_Final.xlsx	R75	population of organisms	ENVO	PCO:0000001	Data collection	Pop 420	Anadromous	Alosa_pseudoharengus
peer-reviewed scientific publications listed in References_MacroPopGenBase_Final.xlsx	R75	population of organisms	ENVO	PCO:0000001	Data collection	Pop 421	Anadromous	Alosa_pseudoharengus
peer-reviewed scientific publications listed in References_MacroPopGenBase_Final.xlsx	R75	population of organisms	ENVO	PCO:0000001	Data collection	Pop 422	Anadromous	Alosa_pseudoharengus
peer-reviewed scientific publications listed in References_MacroPopGenBase_Final.xlsx	R75	population of organisms	ENVO	PCO:0000001	Data collection	Pop 423	Anadromous	Alosa_pseudoharengus
peer-reviewed scientific publications listed in References_MacroPopGenBase_Final.xlsx	R76	population of organisms	ENVO	PCO:0000001	Data collection	Pop 424	Anadromous	Alosa_pseudoharengus
peer-reviewed scientific publications listed in References_MacroPopGenBase_Final.xlsx	R76	population of organisms	ENVO	PCO:0000001	Data collection	Pop 425	Anadromous	Alosa_pseudoharengus
peer-reviewed scientific publications listed in References_MacroPopGenBase_Final.xlsx	R76	population of organisms	ENVO	PCO:0000001	Data collection	Pop 426	Anadromous	Alosa_pseudoharengus
peer-reviewed scientific publications listed in References_MacroPopGenBase_Final.xlsx	R77	population of organisms	ENVO	PCO:0000001	Data collection	Pop 427	Anadromous	Alosa_pseudoharengus
peer-reviewed scientific publications listed in References_MacroPopGenBase_Final.xlsx	R77	population of organisms	ENVO	PCO:0000001	Data collection	Pop 428	Anadromous	Alosa_pseudoharengus
peer-reviewed scientific publications listed in References_MacroPopGenBase_Final.xlsx	R77	population of organisms	ENVO	PCO:0000001	Data collection	Pop 429	Anadromous	Alosa_pseudoharengus
peer-reviewed scientific publications listed in References_MacroPopGenBase_Final.xlsx	R77	population of organisms	ENVO	PCO:0000001	Data collection	Pop 430	Anadromous	Alosa_pseudoharengus
peer-reviewed scientific publications listed in References_MacroPopGenBase_Final.xlsx	R77	population of organisms	ENVO	PCO:0000001	Data collection	Pop 431	Anadromous	Alosa_pseudoharengus
peer-reviewed scientific publications listed in References_MacroPopGenBase_Final.xlsx	R77	population of organisms	ENVO	PCO:0000001	Data collection	Pop 432	Anadromous	Alosa_pseudoharengus
peer-reviewed scientific publications listed in References_MacroPopGenBase_Final.xlsx	R77	population of organisms	ENVO	PCO:0000001	Data collection	Pop 433	Anadromous	Alosa_pseudoharengus
peer-reviewed scientific publications listed in References_MacroPopGenBase_Final.xlsx	R78	population of organisms	ENVO	PCO:0000001	Data collection	Pop 434	Anadromous	Alosa_pseudoharengus
peer-reviewed scientific publications listed in References_MacroPopGenBase_Final.xlsx	R78	population of organisms	ENVO	PCO:0000001	Data collection	Pop 435	Anadromous	Alosa_pseudoharengus
peer-reviewed scientific publications listed in References_MacroPopGenBase_Final.xlsx	R78	population of organisms	ENVO	PCO:0000001	Data collection	Pop 436	Anadromous	Alosa_pseudoharengus
peer-reviewed scientific publications listed in References_MacroPopGenBase_Final.xlsx	R78	population of organisms	ENVO	PCO:0000001	Data collection	Pop 437	Anadromous	Alosa_pseudoharengus
peer-reviewed scientific publications listed in References_MacroPopGenBase_Final.xlsx	R78	population of organisms	ENVO	PCO:0000001	Data collection	Pop 438	Anadromous	Alosa_pseudoharengus
peer-reviewed scientific publications listed in References_MacroPopGenBase_Final.xlsx	R78	population of organisms	ENVO	PCO:0000001	Data collection	Pop 439	Anadromous	Alosa_pseudoharengus
peer-reviewed scientific publications listed in References_MacroPopGenBase_Final.xlsx	R79	population of organisms	ENVO	PCO:0000001	Data collection	Pop 440	Anadromous	Alosa_pseudoharengus
peer-reviewed scientific publications listed in References_MacroPopGenBase_Final.xlsx	R79	population of organisms	ENVO	PCO:0000001	Data collection	Pop 441	Anadromous	Alosa_pseudoharengus
peer-reviewed scientific publications listed in References_MacroPopGenBase_Final.xlsx	R79	population of organisms	ENVO	PCO:0000001	Data collection	Pop 442	Anadromous	Alosa_pseudoharengus
peer-reviewed scientific publications listed in References_MacroPopGenBase_Final.xlsx	R79	population of organisms	ENVO	PCO:0000001	Data collection	Pop 443	Anadromous	Alosa_pseudoharengus
peer-reviewed scientific publications listed in References_MacroPopGenBase_Final.xlsx	R79	population of organisms	ENVO	PCO:0000001	Data collection	Pop 444	Anadromous	Alosa_pseudoharengus
peer-reviewed scientific publications listed in References_MacroPopGenBase_Final.xlsx	R79	population of organisms	ENVO	PCO:0000001	Data collection	Pop 445	Anadromous	Alosa_pseudoharengus
peer-reviewed scientific publications listed in References_MacroPopGenBase_Final.xlsx	R79	population of organisms	ENVO	PCO:0000001	Data collection	Pop 446	Anadromous	Alosa_pseudoharengus
peer-reviewed scientific publications listed in References_MacroPopGenBase_Final.xlsx	R80	population of organisms	ENVO	PCO:0000001	Data collection	Pop 447	Anadromous	Alosa_sapidissima
peer-reviewed scientific publications listed in References_MacroPopGenBase_Final.xlsx	R80	population of organisms	ENVO	PCO:0000001	Data collection	Pop 448	Anadromous	Alosa_sapidissima
peer-reviewed scientific publications listed in References_MacroPopGenBase_Final.xlsx	R80	population of organisms	ENVO	PCO:0000001	Data collection	Pop 449	Anadromous	Alosa_sapidissima
peer-reviewed scientific publications listed in References_MacroPopGenBase_Final.xlsx	R80	population of organisms	ENVO	PCO:0000001	Data collection	Pop 450	Anadromous	Alosa_sapidissima
peer-reviewed scientific publications listed in References_MacroPopGenBase_Final.xlsx	R81	population of organisms	ENVO	PCO:0000001	Data collection	Pop 451	Anadromous	Alosa_sapidissima
peer-reviewed scientific publications listed in References_MacroPopGenBase_Final.xlsx	R81	population of organisms	ENVO	PCO:0000001	Data collection	Pop 452	Anadromous	Alosa_sapidissima
peer-reviewed scientific publications listed in References_MacroPopGenBase_Final.xlsx	R82	population of organisms	ENVO	PCO:0000001	Data collection	Pop 453	Anadromous	Alosa_sapidissima
peer-reviewed scientific publications listed in References_MacroPopGenBase_Final.xlsx	R82	population of organisms	ENVO	PCO:0000001	Data collection	Pop 454	Anadromous	Alosa_sapidissima
peer-reviewed scientific publications listed in References_MacroPopGenBase_Final.xlsx	R82	population of organisms	ENVO	PCO:0000001	Data collection	Pop 455	Anadromous	Alosa_sapidissima
peer-reviewed scientific publications listed in References_MacroPopGenBase_Final.xlsx	R82	population of organisms	ENVO	PCO:0000001	Data collection	Pop 456	Anadromous	Alosa_sapidissima
peer-reviewed scientific publications listed in References_MacroPopGenBase_Final.xlsx	R82	population of organisms	ENVO	PCO:0000001	Data collection	Pop 457	Anadromous	Alosa_sapidissima
peer-reviewed scientific publications listed in References_MacroPopGenBase_Final.xlsx	R82	population of organisms	ENVO	PCO:0000001	Data collection	Pop 458	Anadromous	Alosa_sapidissima
peer-reviewed scientific publications listed in References_MacroPopGenBase_Final.xlsx	R82	population of organisms	ENVO	PCO:0000001	Data collection	Pop 459	Anadromous	Alosa_sapidissima
peer-reviewed scientific publications listed in References_MacroPopGenBase_Final.xlsx	R82	population of organisms	ENVO	PCO:0000001	Data collection	Pop 460	Anadromous	Alosa_sapidissima
peer-reviewed scientific publications listed in References_MacroPopGenBase_Final.xlsx	R82	population of organisms	ENVO	PCO:0000001	Data collection	Pop 461	Anadromous	Alosa_sapidissima
peer-reviewed scientific publications listed in References_MacroPopGenBase_Final.xlsx	R82	population of organisms	ENVO	PCO:0000001	Data collection	Pop 462	Anadromous	Alosa_sapidissima
peer-reviewed scientific publications listed in References_MacroPopGenBase_Final.xlsx	R82	population of organisms	ENVO	PCO:0000001	Data collection	Pop 463	Anadromous	Alosa_sapidissima
peer-reviewed scientific publications listed in References_MacroPopGenBase_Final.xlsx	R82	population of organisms	ENVO	PCO:0000001	Data collection	Pop 464	Anadromous	Alosa_sapidissima
peer-reviewed scientific publications listed in References_MacroPopGenBase_Final.xlsx	R82	population of organisms	ENVO	PCO:0000001	Data collection	Pop 465	Anadromous	Alosa_sapidissima
peer-reviewed scientific publications listed in References_MacroPopGenBase_Final.xlsx	R83	population of organisms	ENVO	PCO:0000001	Data collection	Pop 466	Catadromous	Cottus_asper
peer-reviewed scientific publications listed in References_MacroPopGenBase_Final.xlsx	R83	population of organisms	ENVO	PCO:0000001	Data collection	Pop 467	Catadromous	Cottus_asper
peer-reviewed scientific publications listed in References_MacroPopGenBase_Final.xlsx	R83	population of organisms	ENVO	PCO:0000001	Data collection	Pop 468	Catadromous	Cottus_asper
peer-reviewed scientific publications listed in References_MacroPopGenBase_Final.xlsx	R83	population of organisms	ENVO	PCO:0000001	Data collection	Pop 469	Catadromous	Cottus_asper
peer-reviewed scientific publications listed in References_MacroPopGenBase_Final.xlsx	R83	population of organisms	ENVO	PCO:0000001	Data collection	Pop 470	Catadromous	Cottus_asper
peer-reviewed scientific publications listed in References_MacroPopGenBase_Final.xlsx	R83	population of organisms	ENVO	PCO:0000001	Data collection	Pop 471	Freshwater	Cottus_gulosus
peer-reviewed scientific publications listed in References_MacroPopGenBase_Final.xlsx	R83	population of organisms	ENVO	PCO:0000001	Data collection	Pop 472	Freshwater	Cottus_gulosus
peer-reviewed scientific publications listed in References_MacroPopGenBase_Final.xlsx	R83	population of organisms	ENVO	PCO:0000001	Data collection	Pop 473	Catadromous	Cottus_asper
peer-reviewed scientific publications listed in References_MacroPopGenBase_Final.xlsx	R83	population of organisms	ENVO	PCO:0000001	Data collection	Pop 474	Freshwater	Cottus_gulosus
peer-reviewed scientific publications listed in References_MacroPopGenBase_Final.xlsx	R83	population of organisms	ENVO	PCO:0000001	Data collection	Pop 475	Freshwater	Cottus_gulosus
peer-reviewed scientific publications listed in References_MacroPopGenBase_Final.xlsx	R83	population of organisms	ENVO	PCO:0000001	Data collection	Pop 476	Freshwater	Cottus_gulosus
peer-reviewed scientific publications listed in References_MacroPopGenBase_Final.xlsx	R83	population of organisms	ENVO	PCO:0000001	Data collection	Pop 477	Catadromous	Cottus_asper
peer-reviewed scientific publications listed in References_MacroPopGenBase_Final.xlsx	R83	population of organisms	ENVO	PCO:0000001	Data collection	Pop 478	Freshwater	Cottus_gulosus
peer-reviewed scientific publications listed in References_MacroPopGenBase_Final.xlsx	R83	population of organisms	ENVO	PCO:0000001	Data collection	Pop 479	Catadromous	Cottus_asper
peer-reviewed scientific publications listed in References_MacroPopGenBase_Final.xlsx	R83	population of organisms	ENVO	PCO:0000001	Data collection	Pop 480	Freshwater	Cottus_gulosus
peer-reviewed scientific publications listed in References_MacroPopGenBase_Final.xlsx	R83	population of organisms	ENVO	PCO:0000001	Data collection	Pop 481	Catadromous	Cottus_asper
peer-reviewed scientific publications listed in References_MacroPopGenBase_Final.xlsx	R83	population of organisms	ENVO	PCO:0000001	Data collection	Pop 482	Freshwater	Cottus_gulosus
peer-reviewed scientific publications listed in References_MacroPopGenBase_Final.xlsx	R83	population of organisms	ENVO	PCO:0000001	Data collection	Pop 483	Freshwater	Cottus_pitensis
peer-reviewed scientific publications listed in References_MacroPopGenBase_Final.xlsx	R83	population of organisms	ENVO	PCO:0000001	Data collection	Pop 484	Freshwater	Cottus_pitensis
peer-reviewed scientific publications listed in References_MacroPopGenBase_Final.xlsx	R83	population of organisms	ENVO	PCO:0000001	Data collection	Pop 485	Freshwater	Cottus_pitensis
peer-reviewed scientific publications listed in References_MacroPopGenBase_Final.xlsx	R83	population of organisms	ENVO	PCO:0000001	Data collection	Pop 486	Freshwater	Cottus_pitensis
peer-reviewed scientific publications listed in References_MacroPopGenBase_Final.xlsx	R83	population of organisms	ENVO	PCO:0000001	Data collection	Pop 487	Freshwater	Cottus_pitensis
peer-reviewed scientific publications listed in References_MacroPopGenBase_Final.xlsx	R83	population of organisms	ENVO	PCO:0000001	Data collection	Pop 488	Catadromous	Cottus_asper
peer-reviewed scientific publications listed in References_MacroPopGenBase_Final.xlsx	R83	population of organisms	ENVO	PCO:0000001	Data collection	Pop 489	Freshwater	Cottus_gulosus
peer-reviewed scientific publications listed in References_MacroPopGenBase_Final.xlsx	R83	population of organisms	ENVO	PCO:0000001	Data collection	Pop 490	Freshwater	Cottus_gulosus
peer-reviewed scientific publications listed in References_MacroPopGenBase_Final.xlsx	R83	population of organisms	ENVO	PCO:0000001	Data collection	Pop 491	Freshwater	Cottus_gulosus
peer-reviewed scientific publications listed in References_MacroPopGenBase_Final.xlsx	R83	population of organisms	ENVO	PCO:0000001	Data collection	Pop 492	Freshwater	Cottus_gulosus
peer-reviewed scientific publications listed in References_MacroPopGenBase_Final.xlsx	R83	population of organisms	ENVO	PCO:0000001	Data collection	Pop 493	Freshwater	Cottus_gulosus
peer-reviewed scientific publications listed in References_MacroPopGenBase_Final.xlsx	R83	population of organisms	ENVO	PCO:0000001	Data collection	Pop 494	Catadromous	Cottus_asper
peer-reviewed scientific publications listed in References_MacroPopGenBase_Final.xlsx	R83	population of organisms	ENVO	PCO:0000001	Data collection	Pop 495	Catadromous	Cottus_asper
peer-reviewed scientific publications listed in References_MacroPopGenBase_Final.xlsx	R83	population of organisms	ENVO	PCO:0000001	Data collection	Pop 496	Freshwater	Cottus_gulosus
peer-reviewed scientific publications listed in References_MacroPopGenBase_Final.xlsx	R83	population of organisms	ENVO	PCO:0000001	Data collection	Pop 497	Catadromous	Cottus_asper
peer-reviewed scientific publications listed in References_MacroPopGenBase_Final.xlsx	R83	population of organisms	ENVO	PCO:0000001	Data collection	Pop 498	Freshwater	Cottus_gulosus
peer-reviewed scientific publications listed in References_MacroPopGenBase_Final.xlsx	R83	population of organisms	ENVO	PCO:0000001	Data collection	Pop 499	Freshwater	Cottus_gulosus
peer-reviewed scientific publications listed in References_MacroPopGenBase_Final.xlsx	R83	population of organisms	ENVO	PCO:0000001	Data collection	Pop 500	Freshwater	Cottus_gulosus
peer-reviewed scientific publications listed in References_MacroPopGenBase_Final.xlsx	R83	population of organisms	ENVO	PCO:0000001	Data collection	Pop 501	Catadromous	Cottus_asper
peer-reviewed scientific publications listed in References_MacroPopGenBase_Final.xlsx	R84	population of organisms	ENVO	PCO:0000001	Data collection	Pop 502	Freshwater	Cottus_bairdii
peer-reviewed scientific publications listed in References_MacroPopGenBase_Final.xlsx	R84	population of organisms	ENVO	PCO:0000001	Data collection	Pop 503	Freshwater	Cottus_bairdii
peer-reviewed scientific publications listed in References_MacroPopGenBase_Final.xlsx	R84	population of organisms	ENVO	PCO:0000001	Data collection	Pop 504	Freshwater	Cottus_bairdii
peer-reviewed scientific publications listed in References_MacroPopGenBase_Final.xlsx	R85	population of organisms	ENVO	PCO:0000001	Data collection	Pop 505	Freshwater	Cottus_bairdii
peer-reviewed scientific publications listed in References_MacroPopGenBase_Final.xlsx	R85	population of organisms	ENVO	PCO:0000001	Data collection	Pop 506	Freshwater	Cottus_bairdii
peer-reviewed scientific publications listed in References_MacroPopGenBase_Final.xlsx	R86	population of organisms	ENVO	PCO:0000001	Data collection	Pop 507	Freshwater	Cottus_cognatus
peer-reviewed scientific publications listed in References_MacroPopGenBase_Final.xlsx	R86	population of organisms	ENVO	PCO:0000001	Data collection	Pop 508	Freshwater	Cottus_ricei
peer-reviewed scientific publications listed in References_MacroPopGenBase_Final.xlsx	R86	population of organisms	ENVO	PCO:0000001	Data collection	Pop 509	Freshwater	Cottus_cognatus
peer-reviewed scientific publications listed in References_MacroPopGenBase_Final.xlsx	R86	population of organisms	ENVO	PCO:0000001	Data collection	Pop 510	Catadromous	Cottus_asper
peer-reviewed scientific publications listed in References_MacroPopGenBase_Final.xlsx	R87	population of organisms	ENVO	PCO:0000001	Data collection	Pop 511	Catadromous	Cottus_asper
peer-reviewed scientific publications listed in References_MacroPopGenBase_Final.xlsx	R87	population of organisms	ENVO	PCO:0000001	Data collection	Pop 512	Catadromous	Cottus_asper
peer-reviewed scientific publications listed in References_MacroPopGenBase_Final.xlsx	R87	population of organisms	ENVO	PCO:0000001	Data collection	Pop 513	Catadromous	Cottus_asper
peer-reviewed scientific publications listed in References_MacroPopGenBase_Final.xlsx	R87	population of organisms	ENVO	PCO:0000001	Data collection	Pop 514	Catadromous	Cottus_asper
peer-reviewed scientific publications listed in References_MacroPopGenBase_Final.xlsx	R87	population of organisms	ENVO	PCO:0000001	Data collection	Pop 515	Catadromous	Cottus_asper
peer-reviewed scientific publications listed in References_MacroPopGenBase_Final.xlsx	R87	population of organisms	ENVO	PCO:0000001	Data collection	Pop 516	Catadromous	Cottus_asper
peer-reviewed scientific publications listed in References_MacroPopGenBase_Final.xlsx	R87	population of organisms	ENVO	PCO:0000001	Data collection	Pop 517	Catadromous	Cottus_asper
peer-reviewed scientific publications listed in References_MacroPopGenBase_Final.xlsx	R87	population of organisms	ENVO	PCO:0000001	Data collection	Pop 518	Catadromous	Cottus_asper
peer-reviewed scientific publications listed in References_MacroPopGenBase_Final.xlsx	R87	population of organisms	ENVO	PCO:0000001	Data collection	Pop 519	Catadromous	Cottus_asper
peer-reviewed scientific publications listed in References_MacroPopGenBase_Final.xlsx	R87	population of organisms	ENVO	PCO:0000001	Data collection	Pop 520	Catadromous	Cottus_asper
peer-reviewed scientific publications listed in References_MacroPopGenBase_Final.xlsx	R87	population of organisms	ENVO	PCO:0000001	Data collection	Pop 521	Catadromous	Cottus_asper
peer-reviewed scientific publications listed in References_MacroPopGenBase_Final.xlsx	R87	population of organisms	ENVO	PCO:0000001	Data collection	Pop 522	Catadromous	Cottus_asper
peer-reviewed scientific publications listed in References_MacroPopGenBase_Final.xlsx	R87	population of organisms	ENVO	PCO:0000001	Data collection	Pop 523	Catadromous	Cottus_asper
peer-reviewed scientific publications listed in References_MacroPopGenBase_Final.xlsx	R87	population of organisms	ENVO	PCO:0000001	Data collection	Pop 524	Catadromous	Cottus_asper
peer-reviewed scientific publications listed in References_MacroPopGenBase_Final.xlsx	R87	population of organisms	ENVO	PCO:0000001	Data collection	Pop 525	Catadromous	Cottus_asper
peer-reviewed scientific publications listed in References_MacroPopGenBase_Final.xlsx	R87	population of organisms	ENVO	PCO:0000001	Data collection	Pop 526	Catadromous	Cottus_asper
peer-reviewed scientific publications listed in References_MacroPopGenBase_Final.xlsx	R87	population of organisms	ENVO	PCO:0000001	Data collection	Pop 527	Catadromous	Cottus_asper
peer-reviewed scientific publications listed in References_MacroPopGenBase_Final.xlsx	R87	population of organisms	ENVO	PCO:0000001	Data collection	Pop 528	Catadromous	Cottus_asper
peer-reviewed scientific publications listed in References_MacroPopGenBase_Final.xlsx	R88	population of organisms	ENVO	PCO:0000001	Data collection	Pop 529	Freshwater	Cottus_bairdii
peer-reviewed scientific publications listed in References_MacroPopGenBase_Final.xlsx	R89	population of organisms	ENVO	PCO:0000001	Data collection	Pop 530	Freshwater	Cottus_aleuticus
peer-reviewed scientific publications listed in References_MacroPopGenBase_Final.xlsx	R89	population of organisms	ENVO	PCO:0000001	Data collection	Pop 531	Freshwater	Cottus_aleuticus
peer-reviewed scientific publications listed in References_MacroPopGenBase_Final.xlsx	R89	population of organisms	ENVO	PCO:0000001	Data collection	Pop 532	Freshwater	Cottus_aleuticus
peer-reviewed scientific publications listed in References_MacroPopGenBase_Final.xlsx	R37	population of organisms	ENVO	PCO:0000001	Data collection	Pop 533	Freshwater	Agosia_chrysogaster
peer-reviewed scientific publications listed in References_MacroPopGenBase_Final.xlsx	R90	population of organisms	ENVO	PCO:0000001	Data collection	Pop 534	Freshwater	Catostomus_discobolus
peer-reviewed scientific publications listed in References_MacroPopGenBase_Final.xlsx	R90	population of organisms	ENVO	PCO:0000001	Data collection	Pop 535	Freshwater	Catostomus_discobolus
peer-reviewed scientific publications listed in References_MacroPopGenBase_Final.xlsx	R90	population of organisms	ENVO	PCO:0000001	Data collection	Pop 536	Freshwater	Catostomus_discobolus
peer-reviewed scientific publications listed in References_MacroPopGenBase_Final.xlsx	R90	population of organisms	ENVO	PCO:0000001	Data collection	Pop 537	Freshwater	Catostomus_discobolus
peer-reviewed scientific publications listed in References_MacroPopGenBase_Final.xlsx	R90	population of organisms	ENVO	PCO:0000001	Data collection	Pop 538	Freshwater	Catostomus_discobolus
peer-reviewed scientific publications listed in References_MacroPopGenBase_Final.xlsx	R90	population of organisms	ENVO	PCO:0000001	Data collection	Pop 539	Freshwater	Catostomus_discobolus
peer-reviewed scientific publications listed in References_MacroPopGenBase_Final.xlsx	R90	population of organisms	ENVO	PCO:0000001	Data collection	Pop 540	Freshwater	Catostomus_discobolus
peer-reviewed scientific publications listed in References_MacroPopGenBase_Final.xlsx	R90	population of organisms	ENVO	PCO:0000001	Data collection	Pop 541	Freshwater	Catostomus_discobolus
peer-reviewed scientific publications listed in References_MacroPopGenBase_Final.xlsx	R90	population of organisms	ENVO	PCO:0000001	Data collection	Pop 542	Freshwater	Catostomus_discobolus
peer-reviewed scientific publications listed in References_MacroPopGenBase_Final.xlsx	R90	population of organisms	ENVO	PCO:0000001	Data collection	Pop 543	Freshwater	Catostomus_discobolus
peer-reviewed scientific publications listed in References_MacroPopGenBase_Final.xlsx	R90	population of organisms	ENVO	PCO:0000001	Data collection	Pop 544	Freshwater	Catostomus_discobolus
peer-reviewed scientific publications listed in References_MacroPopGenBase_Final.xlsx	R90	population of organisms	ENVO	PCO:0000001	Data collection	Pop 545	Freshwater	Catostomus_discobolus
peer-reviewed scientific publications listed in References_MacroPopGenBase_Final.xlsx	R90	population of organisms	ENVO	PCO:0000001	Data collection	Pop 546	Freshwater	Catostomus_discobolus
peer-reviewed scientific publications listed in References_MacroPopGenBase_Final.xlsx	R90	population of organisms	ENVO	PCO:0000001	Data collection	Pop 547	Freshwater	Catostomus_discobolus
peer-reviewed scientific publications listed in References_MacroPopGenBase_Final.xlsx	R90	population of organisms	ENVO	PCO:0000001	Data collection	Pop 548	Freshwater	Catostomus_discobolus
peer-reviewed scientific publications listed in References_MacroPopGenBase_Final.xlsx	R90	population of organisms	ENVO	PCO:0000001	Data collection	Pop 549	Freshwater	Catostomus_discobolus
peer-reviewed scientific publications listed in References_MacroPopGenBase_Final.xlsx	R90	population of organisms	ENVO	PCO:0000001	Data collection	Pop 550	Freshwater	Catostomus_discobolus
peer-reviewed scientific publications listed in References_MacroPopGenBase_Final.xlsx	R90	population of organisms	ENVO	PCO:0000001	Data collection	Pop 551	Freshwater	Catostomus_discobolus
peer-reviewed scientific publications listed in References_MacroPopGenBase_Final.xlsx	R90	population of organisms	ENVO	PCO:0000001	Data collection	Pop 552	Freshwater	Catostomus_discobolus
peer-reviewed scientific publications listed in References_MacroPopGenBase_Final.xlsx	R90	population of organisms	ENVO	PCO:0000001	Data collection	Pop 553	Freshwater	Catostomus_discobolus
peer-reviewed scientific publications listed in References_MacroPopGenBase_Final.xlsx	R90	population of organisms	ENVO	PCO:0000001	Data collection	Pop 554	Freshwater	Catostomus_discobolus
peer-reviewed scientific publications listed in References_MacroPopGenBase_Final.xlsx	R90	population of organisms	ENVO	PCO:0000001	Data collection	Pop 555	Freshwater	Catostomus_discobolus
peer-reviewed scientific publications listed in References_MacroPopGenBase_Final.xlsx	R90	population of organisms	ENVO	PCO:0000001	Data collection	Pop 556	Freshwater	Catostomus_discobolus
peer-reviewed scientific publications listed in References_MacroPopGenBase_Final.xlsx	R90	population of organisms	ENVO	PCO:0000001	Data collection	Pop 557	Freshwater	Catostomus_discobolus
peer-reviewed scientific publications listed in References_MacroPopGenBase_Final.xlsx	R90	population of organisms	ENVO	PCO:0000001	Data collection	Pop 558	Freshwater	Catostomus_discobolus
peer-reviewed scientific publications listed in References_MacroPopGenBase_Final.xlsx	R90	population of organisms	ENVO	PCO:0000001	Data collection	Pop 559	Freshwater	Catostomus_discobolus
peer-reviewed scientific publications listed in References_MacroPopGenBase_Final.xlsx	R90	population of organisms	ENVO	PCO:0000001	Data collection	Pop 560	Freshwater	Catostomus_discobolus
peer-reviewed scientific publications listed in References_MacroPopGenBase_Final.xlsx	R90	population of organisms	ENVO	PCO:0000001	Data collection	Pop 561	Freshwater	Catostomus_discobolus
peer-reviewed scientific publications listed in References_MacroPopGenBase_Final.xlsx	R90	population of organisms	ENVO	PCO:0000001	Data collection	Pop 562	Freshwater	Catostomus_discobolus
peer-reviewed scientific publications listed in References_MacroPopGenBase_Final.xlsx	R90	population of organisms	ENVO	PCO:0000001	Data collection	Pop 563	Freshwater	Catostomus_discobolus
peer-reviewed scientific publications listed in References_MacroPopGenBase_Final.xlsx	R91	population of organisms	ENVO	PCO:0000001	Data collection	Pop 564	Freshwater	Cyprinella_gibbsi
peer-reviewed scientific publications listed in References_MacroPopGenBase_Final.xlsx	R91	population of organisms	ENVO	PCO:0000001	Data collection	Pop 565	Freshwater	Cyprinella_gibbsi
peer-reviewed scientific publications listed in References_MacroPopGenBase_Final.xlsx	R91	population of organisms	ENVO	PCO:0000001	Data collection	Pop 566	Freshwater	Cyprinella_gibbsi
peer-reviewed scientific publications listed in References_MacroPopGenBase_Final.xlsx	R91	population of organisms	ENVO	PCO:0000001	Data collection	Pop 567	Freshwater	Cyprinella_gibbsi
peer-reviewed scientific publications listed in References_MacroPopGenBase_Final.xlsx	R91	population of organisms	ENVO	PCO:0000001	Data collection	Pop 568	Freshwater	Cyprinella_gibbsi
peer-reviewed scientific publications listed in References_MacroPopGenBase_Final.xlsx	R91	population of organisms	ENVO	PCO:0000001	Data collection	Pop 569	Freshwater	Cyprinella_gibbsi
peer-reviewed scientific publications listed in References_MacroPopGenBase_Final.xlsx	R91	population of organisms	ENVO	PCO:0000001	Data collection	Pop 570	Freshwater	Cyprinella_gibbsi
peer-reviewed scientific publications listed in References_MacroPopGenBase_Final.xlsx	R92	population of organisms	ENVO	PCO:0000001	Data collection	Pop 571	Freshwater	Cyprinella_lutrensis
peer-reviewed scientific publications listed in References_MacroPopGenBase_Final.xlsx	R92	population of organisms	ENVO	PCO:0000001	Data collection	Pop 572	Freshwater	Cyprinella_lutrensis
peer-reviewed scientific publications listed in References_MacroPopGenBase_Final.xlsx	R92	population of organisms	ENVO	PCO:0000001	Data collection	Pop 573	Freshwater	Cyprinella_lutrensis
peer-reviewed scientific publications listed in References_MacroPopGenBase_Final.xlsx	R92	population of organisms	ENVO	PCO:0000001	Data collection	Pop 574	Freshwater	Cyprinella_lutrensis
peer-reviewed scientific publications listed in References_MacroPopGenBase_Final.xlsx	R92	population of organisms	ENVO	PCO:0000001	Data collection	Pop 575	Freshwater	Cyprinella_lutrensis
peer-reviewed scientific publications listed in References_MacroPopGenBase_Final.xlsx	R92	population of organisms	ENVO	PCO:0000001	Data collection	Pop 576	Freshwater	Cyprinella_lutrensis
peer-reviewed scientific publications listed in References_MacroPopGenBase_Final.xlsx	R92	population of organisms	ENVO	PCO:0000001	Data collection	Pop 577	Freshwater	Cyprinella_lutrensis
peer-reviewed scientific publications listed in References_MacroPopGenBase_Final.xlsx	R92	population of organisms	ENVO	PCO:0000001	Data collection	Pop 578	Freshwater	Cyprinella_lutrensis
peer-reviewed scientific publications listed in References_MacroPopGenBase_Final.xlsx	R92	population of organisms	ENVO	PCO:0000001	Data collection	Pop 579	Freshwater	Cyprinella_lutrensis
peer-reviewed scientific publications listed in References_MacroPopGenBase_Final.xlsx	R92	population of organisms	ENVO	PCO:0000001	Data collection	Pop 580	Freshwater	Cyprinella_lutrensis
peer-reviewed scientific publications listed in References_MacroPopGenBase_Final.xlsx	R92	population of organisms	ENVO	PCO:0000001	Data collection	Pop 581	Freshwater	Cyprinella_lutrensis
peer-reviewed scientific publications listed in References_MacroPopGenBase_Final.xlsx	R93	population of organisms	ENVO	PCO:0000001	Data collection	Pop 582	Freshwater	Cyprinodon_macularius
peer-reviewed scientific publications listed in References_MacroPopGenBase_Final.xlsx	R93	population of organisms	ENVO	PCO:0000001	Data collection	Pop 583	Freshwater	Cyprinodon_macularius
peer-reviewed scientific publications listed in References_MacroPopGenBase_Final.xlsx	R93	population of organisms	ENVO	PCO:0000001	Data collection	Pop 584	Freshwater	Cyprinodon_macularius
peer-reviewed scientific publications listed in References_MacroPopGenBase_Final.xlsx	R93	population of organisms	ENVO	PCO:0000001	Data collection	Pop 585	Freshwater	Cyprinodon_macularius
peer-reviewed scientific publications listed in References_MacroPopGenBase_Final.xlsx	R93	population of organisms	ENVO	PCO:0000001	Data collection	Pop 586	Freshwater	Cyprinodon_macularius
peer-reviewed scientific publications listed in References_MacroPopGenBase_Final.xlsx	R93	population of organisms	ENVO	PCO:0000001	Data collection	Pop 587	Freshwater	Cyprinodon_eremus
peer-reviewed scientific publications listed in References_MacroPopGenBase_Final.xlsx	R93	population of organisms	ENVO	PCO:0000001	Data collection	Pop 588	Freshwater	Cyprinodon_eremus
peer-reviewed scientific publications listed in References_MacroPopGenBase_Final.xlsx	R93	population of organisms	ENVO	PCO:0000001	Data collection	Pop 589	Freshwater	Cyprinodon_macularius
peer-reviewed scientific publications listed in References_MacroPopGenBase_Final.xlsx	R93	population of organisms	ENVO	PCO:0000001	Data collection	Pop 590	Freshwater	Cyprinodon_macularius
peer-reviewed scientific publications listed in References_MacroPopGenBase_Final.xlsx	R94	population of organisms	ENVO	PCO:0000001	Data collection	Pop 591	Freshwater	Cyprinodon_artifrons
peer-reviewed scientific publications listed in References_MacroPopGenBase_Final.xlsx	R94	population of organisms	ENVO	PCO:0000001	Data collection	Pop 592	Freshwater	Cyprinodon_beltrani
peer-reviewed scientific publications listed in References_MacroPopGenBase_Final.xlsx	R94	population of organisms	ENVO	PCO:0000001	Data collection	Pop 593	Freshwater	Cyprinodon_esconditus
peer-reviewed scientific publications listed in References_MacroPopGenBase_Final.xlsx	R94	population of organisms	ENVO	PCO:0000001	Data collection	Pop 594	Freshwater	Cyprinodon_labiosus
peer-reviewed scientific publications listed in References_MacroPopGenBase_Final.xlsx	R94	population of organisms	ENVO	PCO:0000001	Data collection	Pop 595	Freshwater	Cyprinodon_maya
peer-reviewed scientific publications listed in References_MacroPopGenBase_Final.xlsx	R94	population of organisms	ENVO	PCO:0000001	Data collection	Pop 596	Freshwater	Cyprinodon_simus
peer-reviewed scientific publications listed in References_MacroPopGenBase_Final.xlsx	R94	population of organisms	ENVO	PCO:0000001	Data collection	Pop 597	Freshwater	Cyprinodon_verecundus
peer-reviewed scientific publications listed in References_MacroPopGenBase_Final.xlsx	R95	population of organisms	ENVO	PCO:0000001	Data collection	Pop 598	Freshwater	Gila_orcuttii
peer-reviewed scientific publications listed in References_MacroPopGenBase_Final.xlsx	R95	population of organisms	ENVO	PCO:0000001	Data collection	Pop 599	Freshwater	Gila_orcuttii
peer-reviewed scientific publications listed in References_MacroPopGenBase_Final.xlsx	R95	population of organisms	ENVO	PCO:0000001	Data collection	Pop 600	Freshwater	Gila_orcuttii
peer-reviewed scientific publications listed in References_MacroPopGenBase_Final.xlsx	R95	population of organisms	ENVO	PCO:0000001	Data collection	Pop 601	Freshwater	Gila_orcuttii
peer-reviewed scientific publications listed in References_MacroPopGenBase_Final.xlsx	R95	population of organisms	ENVO	PCO:0000001	Data collection	Pop 602	Freshwater	Gila_orcuttii
peer-reviewed scientific publications listed in References_MacroPopGenBase_Final.xlsx	R95	population of organisms	ENVO	PCO:0000001	Data collection	Pop 603	Freshwater	Gila_orcuttii
peer-reviewed scientific publications listed in References_MacroPopGenBase_Final.xlsx	R95	population of organisms	ENVO	PCO:0000001	Data collection	Pop 604	Freshwater	Gila_orcuttii
peer-reviewed scientific publications listed in References_MacroPopGenBase_Final.xlsx	R95	population of organisms	ENVO	PCO:0000001	Data collection	Pop 605	Freshwater	Gila_orcuttii
peer-reviewed scientific publications listed in References_MacroPopGenBase_Final.xlsx	R96	population of organisms	ENVO	PCO:0000001	Data collection	Pop 606	Freshwater	Gila_bicolor
peer-reviewed scientific publications listed in References_MacroPopGenBase_Final.xlsx	R96	population of organisms	ENVO	PCO:0000001	Data collection	Pop 607	Freshwater	Gila_bicolor
peer-reviewed scientific publications listed in References_MacroPopGenBase_Final.xlsx	R96	population of organisms	ENVO	PCO:0000001	Data collection	Pop 608	Freshwater	Gila_bicolor
peer-reviewed scientific publications listed in References_MacroPopGenBase_Final.xlsx	R96	population of organisms	ENVO	PCO:0000001	Data collection	Pop 609	Freshwater	Gila_bicolor
peer-reviewed scientific publications listed in References_MacroPopGenBase_Final.xlsx	R96	population of organisms	ENVO	PCO:0000001	Data collection	Pop 610	Freshwater	Gila_bicolor
peer-reviewed scientific publications listed in References_MacroPopGenBase_Final.xlsx	R96	population of organisms	ENVO	PCO:0000001	Data collection	Pop 611	Freshwater	Gila_bicolor
peer-reviewed scientific publications listed in References_MacroPopGenBase_Final.xlsx	R96	population of organisms	ENVO	PCO:0000001	Data collection	Pop 612	Freshwater	Gila_bicolor
peer-reviewed scientific publications listed in References_MacroPopGenBase_Final.xlsx	R96	population of organisms	ENVO	PCO:0000001	Data collection	Pop 613	Freshwater	Gila_bicolor
peer-reviewed scientific publications listed in References_MacroPopGenBase_Final.xlsx	R96	population of organisms	ENVO	PCO:0000001	Data collection	Pop 614	Freshwater	Gila_bicolor
peer-reviewed scientific publications listed in References_MacroPopGenBase_Final.xlsx	R96	population of organisms	ENVO	PCO:0000001	Data collection	Pop 615	Freshwater	Gila_bicolor
peer-reviewed scientific publications listed in References_MacroPopGenBase_Final.xlsx	R96	population of organisms	ENVO	PCO:0000001	Data collection	Pop 616	Freshwater	Gila_bicolor
peer-reviewed scientific publications listed in References_MacroPopGenBase_Final.xlsx	R96	population of organisms	ENVO	PCO:0000001	Data collection	Pop 617	Freshwater	Gila_bicolor
peer-reviewed scientific publications listed in References_MacroPopGenBase_Final.xlsx	R96	population of organisms	ENVO	PCO:0000001	Data collection	Pop 618	Freshwater	Gila_bicolor
peer-reviewed scientific publications listed in References_MacroPopGenBase_Final.xlsx	R96	population of organisms	ENVO	PCO:0000001	Data collection	Pop 619	Freshwater	Gila_bicolor
peer-reviewed scientific publications listed in References_MacroPopGenBase_Final.xlsx	R96	population of organisms	ENVO	PCO:0000001	Data collection	Pop 620	Freshwater	Gila_bicolor
peer-reviewed scientific publications listed in References_MacroPopGenBase_Final.xlsx	R96	population of organisms	ENVO	PCO:0000001	Data collection	Pop 621	Freshwater	Gila_bicolor
peer-reviewed scientific publications listed in References_MacroPopGenBase_Final.xlsx	R96	population of organisms	ENVO	PCO:0000001	Data collection	Pop 622	Freshwater	Gila_bicolor
peer-reviewed scientific publications listed in References_MacroPopGenBase_Final.xlsx	R96	population of organisms	ENVO	PCO:0000001	Data collection	Pop 623	Freshwater	Gila_bicolor
peer-reviewed scientific publications listed in References_MacroPopGenBase_Final.xlsx	R96	population of organisms	ENVO	PCO:0000001	Data collection	Pop 624	Freshwater	Gila_bicolor
peer-reviewed scientific publications listed in References_MacroPopGenBase_Final.xlsx	R96	population of organisms	ENVO	PCO:0000001	Data collection	Pop 625	Freshwater	Gila_bicolor
peer-reviewed scientific publications listed in References_MacroPopGenBase_Final.xlsx	R97	population of organisms	ENVO	PCO:0000001	Data collection	Pop 626	Freshwater	Gila_bicolor
peer-reviewed scientific publications listed in References_MacroPopGenBase_Final.xlsx	R97	population of organisms	ENVO	PCO:0000001	Data collection	Pop 627	Freshwater	Gila_bicolor
peer-reviewed scientific publications listed in References_MacroPopGenBase_Final.xlsx	R97	population of organisms	ENVO	PCO:0000001	Data collection	Pop 628	Freshwater	Gila_bicolor
peer-reviewed scientific publications listed in References_MacroPopGenBase_Final.xlsx	R97	population of organisms	ENVO	PCO:0000001	Data collection	Pop 629	Freshwater	Gila_bicolor
peer-reviewed scientific publications listed in References_MacroPopGenBase_Final.xlsx	R97	population of organisms	ENVO	PCO:0000001	Data collection	Pop 630	Freshwater	Gila_bicolor
peer-reviewed scientific publications listed in References_MacroPopGenBase_Final.xlsx	R97	population of organisms	ENVO	PCO:0000001	Data collection	Pop 631	Freshwater	Gila_bicolor
peer-reviewed scientific publications listed in References_MacroPopGenBase_Final.xlsx	R97	population of organisms	ENVO	PCO:0000001	Data collection	Pop 632	Freshwater	Gila_bicolor
peer-reviewed scientific publications listed in References_MacroPopGenBase_Final.xlsx	R97	population of organisms	ENVO	PCO:0000001	Data collection	Pop 633	Freshwater	Gila_bicolor
peer-reviewed scientific publications listed in References_MacroPopGenBase_Final.xlsx	R98	population of organisms	ENVO	PCO:0000001	Data collection	Pop 634	Freshwater	Gila_cypha
peer-reviewed scientific publications listed in References_MacroPopGenBase_Final.xlsx	R98	population of organisms	ENVO	PCO:0000001	Data collection	Pop 635	Freshwater	Gila_cypha
peer-reviewed scientific publications listed in References_MacroPopGenBase_Final.xlsx	R98	population of organisms	ENVO	PCO:0000001	Data collection	Pop 636	Freshwater	Gila_cypha
peer-reviewed scientific publications listed in References_MacroPopGenBase_Final.xlsx	R98	population of organisms	ENVO	PCO:0000001	Data collection	Pop 637	Freshwater	Gila_robusta
peer-reviewed scientific publications listed in References_MacroPopGenBase_Final.xlsx	R98	population of organisms	ENVO	PCO:0000001	Data collection	Pop 638	Freshwater	Gila_robusta
peer-reviewed scientific publications listed in References_MacroPopGenBase_Final.xlsx	R99	population of organisms	ENVO	PCO:0000001	Data collection	Pop 639	Freshwater	Gila_robusta
peer-reviewed scientific publications listed in References_MacroPopGenBase_Final.xlsx	R99	population of organisms	ENVO	PCO:0000001	Data collection	Pop 640	Freshwater	Gila_intermedia
peer-reviewed scientific publications listed in References_MacroPopGenBase_Final.xlsx	R99	population of organisms	ENVO	PCO:0000001	Data collection	Pop 641	Freshwater	Gila_robusta
peer-reviewed scientific publications listed in References_MacroPopGenBase_Final.xlsx	R99	population of organisms	ENVO	PCO:0000001	Data collection	Pop 642	Freshwater	Gila_intermedia
peer-reviewed scientific publications listed in References_MacroPopGenBase_Final.xlsx	R99	population of organisms	ENVO	PCO:0000001	Data collection	Pop 643	Freshwater	Gila_intermedia
peer-reviewed scientific publications listed in References_MacroPopGenBase_Final.xlsx	R99	population of organisms	ENVO	PCO:0000001	Data collection	Pop 644	Freshwater	Gila_robusta
peer-reviewed scientific publications listed in References_MacroPopGenBase_Final.xlsx	R99	population of organisms	ENVO	PCO:0000001	Data collection	Pop 645	Freshwater	Gila_robusta
peer-reviewed scientific publications listed in References_MacroPopGenBase_Final.xlsx	R99	population of organisms	ENVO	PCO:0000001	Data collection	Pop 646	Freshwater	Gila_intermedia
peer-reviewed scientific publications listed in References_MacroPopGenBase_Final.xlsx	R99	population of organisms	ENVO	PCO:0000001	Data collection	Pop 647	Freshwater	Gila_intermedia
peer-reviewed scientific publications listed in References_MacroPopGenBase_Final.xlsx	R99	population of organisms	ENVO	PCO:0000001	Data collection	Pop 648	Freshwater	Gila_intermedia
peer-reviewed scientific publications listed in References_MacroPopGenBase_Final.xlsx	R99	population of organisms	ENVO	PCO:0000001	Data collection	Pop 649	Freshwater	Gila_nigra
peer-reviewed scientific publications listed in References_MacroPopGenBase_Final.xlsx	R99	population of organisms	ENVO	PCO:0000001	Data collection	Pop 650	Freshwater	Gila_nigra
peer-reviewed scientific publications listed in References_MacroPopGenBase_Final.xlsx	R99	population of organisms	ENVO	PCO:0000001	Data collection	Pop 651	Freshwater	Gila_nigra
peer-reviewed scientific publications listed in References_MacroPopGenBase_Final.xlsx	R99	population of organisms	ENVO	PCO:0000001	Data collection	Pop 652	Freshwater	Gila_intermedia
peer-reviewed scientific publications listed in References_MacroPopGenBase_Final.xlsx	R99	population of organisms	ENVO	PCO:0000001	Data collection	Pop 653	Freshwater	Gila_robusta
peer-reviewed scientific publications listed in References_MacroPopGenBase_Final.xlsx	R99	population of organisms	ENVO	PCO:0000001	Data collection	Pop 654	Freshwater	Gila_robusta
peer-reviewed scientific publications listed in References_MacroPopGenBase_Final.xlsx	R99	population of organisms	ENVO	PCO:0000001	Data collection	Pop 655	Freshwater	Gila_nigra
peer-reviewed scientific publications listed in References_MacroPopGenBase_Final.xlsx	R99	population of organisms	ENVO	PCO:0000001	Data collection	Pop 656	Freshwater	Gila_intermedia
peer-reviewed scientific publications listed in References_MacroPopGenBase_Final.xlsx	R99	population of organisms	ENVO	PCO:0000001	Data collection	Pop 657	Freshwater	Gila_intermedia
peer-reviewed scientific publications listed in References_MacroPopGenBase_Final.xlsx	R99	population of organisms	ENVO	PCO:0000001	Data collection	Pop 658	Freshwater	Gila_nigra
peer-reviewed scientific publications listed in References_MacroPopGenBase_Final.xlsx	R99	population of organisms	ENVO	PCO:0000001	Data collection	Pop 659	Freshwater	Gila_intermedia
peer-reviewed scientific publications listed in References_MacroPopGenBase_Final.xlsx	R99	population of organisms	ENVO	PCO:0000001	Data collection	Pop 660	Freshwater	Gila_intermedia
peer-reviewed scientific publications listed in References_MacroPopGenBase_Final.xlsx	R99	population of organisms	ENVO	PCO:0000001	Data collection	Pop 661	Freshwater	Gila_intermedia
peer-reviewed scientific publications listed in References_MacroPopGenBase_Final.xlsx	R99	population of organisms	ENVO	PCO:0000001	Data collection	Pop 662	Freshwater	Gila_nigra
peer-reviewed scientific publications listed in References_MacroPopGenBase_Final.xlsx	R99	population of organisms	ENVO	PCO:0000001	Data collection	Pop 663	Freshwater	Gila_intermedia
peer-reviewed scientific publications listed in References_MacroPopGenBase_Final.xlsx	R99	population of organisms	ENVO	PCO:0000001	Data collection	Pop 664	Freshwater	Gila_nigra
peer-reviewed scientific publications listed in References_MacroPopGenBase_Final.xlsx	R99	population of organisms	ENVO	PCO:0000001	Data collection	Pop 665	Freshwater	Gila_robusta
peer-reviewed scientific publications listed in References_MacroPopGenBase_Final.xlsx	R99	population of organisms	ENVO	PCO:0000001	Data collection	Pop 666	Freshwater	Gila_intermedia
peer-reviewed scientific publications listed in References_MacroPopGenBase_Final.xlsx	R99	population of organisms	ENVO	PCO:0000001	Data collection	Pop 667	Freshwater	Gila_nigra
peer-reviewed scientific publications listed in References_MacroPopGenBase_Final.xlsx	R99	population of organisms	ENVO	PCO:0000001	Data collection	Pop 668	Freshwater	Gila_intermedia
peer-reviewed scientific publications listed in References_MacroPopGenBase_Final.xlsx	R99	population of organisms	ENVO	PCO:0000001	Data collection	Pop 669	Freshwater	Gila_robusta
peer-reviewed scientific publications listed in References_MacroPopGenBase_Final.xlsx	R99	population of organisms	ENVO	PCO:0000001	Data collection	Pop 670	Freshwater	Gila_intermedia
peer-reviewed scientific publications listed in References_MacroPopGenBase_Final.xlsx	R99	population of organisms	ENVO	PCO:0000001	Data collection	Pop 671	Freshwater	Gila_robusta
peer-reviewed scientific publications listed in References_MacroPopGenBase_Final.xlsx	R99	population of organisms	ENVO	PCO:0000001	Data collection	Pop 672	Freshwater	Gila_intermedia
peer-reviewed scientific publications listed in References_MacroPopGenBase_Final.xlsx	R100	population of organisms	ENVO	PCO:0000001	Data collection	Pop 673	Freshwater	Gila_bicolor
peer-reviewed scientific publications listed in References_MacroPopGenBase_Final.xlsx	R100	population of organisms	ENVO	PCO:0000001	Data collection	Pop 674	Freshwater	Gila_bicolor
peer-reviewed scientific publications listed in References_MacroPopGenBase_Final.xlsx	R100	population of organisms	ENVO	PCO:0000001	Data collection	Pop 675	Freshwater	Gila_bicolor
peer-reviewed scientific publications listed in References_MacroPopGenBase_Final.xlsx	R100	population of organisms	ENVO	PCO:0000001	Data collection	Pop 676	Freshwater	Gila_bicolor
peer-reviewed scientific publications listed in References_MacroPopGenBase_Final.xlsx	R100	population of organisms	ENVO	PCO:0000001	Data collection	Pop 677	Freshwater	Gila_bicolor
peer-reviewed scientific publications listed in References_MacroPopGenBase_Final.xlsx	R100	population of organisms	ENVO	PCO:0000001	Data collection	Pop 678	Freshwater	Gila_bicolor
peer-reviewed scientific publications listed in References_MacroPopGenBase_Final.xlsx	R100	population of organisms	ENVO	PCO:0000001	Data collection	Pop 679	Freshwater	Gila_bicolor
peer-reviewed scientific publications listed in References_MacroPopGenBase_Final.xlsx	R100	population of organisms	ENVO	PCO:0000001	Data collection	Pop 680	Freshwater	Gila_bicolor
peer-reviewed scientific publications listed in References_MacroPopGenBase_Final.xlsx	R100	population of organisms	ENVO	PCO:0000001	Data collection	Pop 681	Freshwater	Gila_bicolor
peer-reviewed scientific publications listed in References_MacroPopGenBase_Final.xlsx	R100	population of organisms	ENVO	PCO:0000001	Data collection	Pop 682	Freshwater	Gila_bicolor
peer-reviewed scientific publications listed in References_MacroPopGenBase_Final.xlsx	R100	population of organisms	ENVO	PCO:0000001	Data collection	Pop 683	Freshwater	Gila_bicolor
peer-reviewed scientific publications listed in References_MacroPopGenBase_Final.xlsx	R101	population of organisms	ENVO	PCO:0000001	Data collection	Pop 684	Freshwater	Gila_nigrescense
peer-reviewed scientific publications listed in References_MacroPopGenBase_Final.xlsx	R101	population of organisms	ENVO	PCO:0000001	Data collection	Pop 685	Freshwater	Gila_nigrescense
peer-reviewed scientific publications listed in References_MacroPopGenBase_Final.xlsx	R101	population of organisms	ENVO	PCO:0000001	Data collection	Pop 686	Freshwater	Gila_nigrescense
peer-reviewed scientific publications listed in References_MacroPopGenBase_Final.xlsx	R101	population of organisms	ENVO	PCO:0000001	Data collection	Pop 687	Freshwater	Gila_nigrescense
peer-reviewed scientific publications listed in References_MacroPopGenBase_Final.xlsx	R101	population of organisms	ENVO	PCO:0000001	Data collection	Pop 688	Freshwater	Gila_nigrescense
peer-reviewed scientific publications listed in References_MacroPopGenBase_Final.xlsx	R102	population of organisms	ENVO	PCO:0000001	Data collection	Pop 689	Freshwater	Gila_nigra
peer-reviewed scientific publications listed in References_MacroPopGenBase_Final.xlsx	R102	population of organisms	ENVO	PCO:0000001	Data collection	Pop 690	Freshwater	Gila_nigra
peer-reviewed scientific publications listed in References_MacroPopGenBase_Final.xlsx	R102	population of organisms	ENVO	PCO:0000001	Data collection	Pop 691	Freshwater	Gila_nigra
peer-reviewed scientific publications listed in References_MacroPopGenBase_Final.xlsx	R102	population of organisms	ENVO	PCO:0000001	Data collection	Pop 692	Freshwater	Gila_nigra
peer-reviewed scientific publications listed in References_MacroPopGenBase_Final.xlsx	R102	population of organisms	ENVO	PCO:0000001	Data collection	Pop 693	Freshwater	Gila_nigra
peer-reviewed scientific publications listed in References_MacroPopGenBase_Final.xlsx	R92	population of organisms	ENVO	PCO:0000001	Data collection	Pop 694	Freshwater	Hybognathus_placitus
peer-reviewed scientific publications listed in References_MacroPopGenBase_Final.xlsx	R92	population of organisms	ENVO	PCO:0000001	Data collection	Pop 695	Freshwater	Hybognathus_placitus
peer-reviewed scientific publications listed in References_MacroPopGenBase_Final.xlsx	R92	population of organisms	ENVO	PCO:0000001	Data collection	Pop 696	Freshwater	Hybognathus_placitus
peer-reviewed scientific publications listed in References_MacroPopGenBase_Final.xlsx	R92	population of organisms	ENVO	PCO:0000001	Data collection	Pop 697	Freshwater	Hybognathus_placitus
peer-reviewed scientific publications listed in References_MacroPopGenBase_Final.xlsx	R92	population of organisms	ENVO	PCO:0000001	Data collection	Pop 698	Freshwater	Hybognathus_placitus
peer-reviewed scientific publications listed in References_MacroPopGenBase_Final.xlsx	R92	population of organisms	ENVO	PCO:0000001	Data collection	Pop 699	Freshwater	Hybognathus_placitus
peer-reviewed scientific publications listed in References_MacroPopGenBase_Final.xlsx	R92	population of organisms	ENVO	PCO:0000001	Data collection	Pop 700	Freshwater	Hybognathus_placitus
peer-reviewed scientific publications listed in References_MacroPopGenBase_Final.xlsx	R37	population of organisms	ENVO	PCO:0000001	Data collection	Pop 701	Freshwater	Meda_fulgida
peer-reviewed scientific publications listed in References_MacroPopGenBase_Final.xlsx	R102	population of organisms	ENVO	PCO:0000001	Data collection	Pop 702	Freshwater	Meda_fulgida
peer-reviewed scientific publications listed in References_MacroPopGenBase_Final.xlsx	R102	population of organisms	ENVO	PCO:0000001	Data collection	Pop 703	Freshwater	Meda_fulgida
peer-reviewed scientific publications listed in References_MacroPopGenBase_Final.xlsx	R102	population of organisms	ENVO	PCO:0000001	Data collection	Pop 704	Freshwater	Meda_fulgida
peer-reviewed scientific publications listed in References_MacroPopGenBase_Final.xlsx	R102	population of organisms	ENVO	PCO:0000001	Data collection	Pop 705	Freshwater	Meda_fulgida
peer-reviewed scientific publications listed in References_MacroPopGenBase_Final.xlsx	R102	population of organisms	ENVO	PCO:0000001	Data collection	Pop 706	Freshwater	Meda_fulgida
peer-reviewed scientific publications listed in References_MacroPopGenBase_Final.xlsx	R102	population of organisms	ENVO	PCO:0000001	Data collection	Pop 707	Freshwater	Meda_fulgida
peer-reviewed scientific publications listed in References_MacroPopGenBase_Final.xlsx	R103	population of organisms	ENVO	PCO:0000001	Data collection	Pop 708	Freshwater	Notropis_mekistocholas
peer-reviewed scientific publications listed in References_MacroPopGenBase_Final.xlsx	R103	population of organisms	ENVO	PCO:0000001	Data collection	Pop 709	Freshwater	Notropis_mekistocholas
peer-reviewed scientific publications listed in References_MacroPopGenBase_Final.xlsx	R103	population of organisms	ENVO	PCO:0000001	Data collection	Pop 710	Freshwater	Notropis_mekistocholas
peer-reviewed scientific publications listed in References_MacroPopGenBase_Final.xlsx	R104	population of organisms	ENVO	PCO:0000001	Data collection	Pop 711	Freshwater	Notropis_simus
peer-reviewed scientific publications listed in References_MacroPopGenBase_Final.xlsx	R105	population of organisms	ENVO	PCO:0000001	Data collection	Pop 712	Freshwater	Notropis_stramineus
peer-reviewed scientific publications listed in References_MacroPopGenBase_Final.xlsx	R106	population of organisms	ENVO	PCO:0000001	Data collection	Pop 713	Freshwater	Notropis_anogenus
peer-reviewed scientific publications listed in References_MacroPopGenBase_Final.xlsx	R106	population of organisms	ENVO	PCO:0000001	Data collection	Pop 714	Freshwater	Notropis_anogenus
peer-reviewed scientific publications listed in References_MacroPopGenBase_Final.xlsx	R106	population of organisms	ENVO	PCO:0000001	Data collection	Pop 715	Freshwater	Notropis_anogenus
peer-reviewed scientific publications listed in References_MacroPopGenBase_Final.xlsx	R106	population of organisms	ENVO	PCO:0000001	Data collection	Pop 716	Freshwater	Notropis_anogenus
peer-reviewed scientific publications listed in References_MacroPopGenBase_Final.xlsx	R106	population of organisms	ENVO	PCO:0000001	Data collection	Pop 717	Freshwater	Notropis_anogenus
peer-reviewed scientific publications listed in References_MacroPopGenBase_Final.xlsx	R106	population of organisms	ENVO	PCO:0000001	Data collection	Pop 718	Freshwater	Notropis_anogenus
peer-reviewed scientific publications listed in References_MacroPopGenBase_Final.xlsx	R106	population of organisms	ENVO	PCO:0000001	Data collection	Pop 719	Freshwater	Notropis_anogenus
peer-reviewed scientific publications listed in References_MacroPopGenBase_Final.xlsx	R106	population of organisms	ENVO	PCO:0000001	Data collection	Pop 720	Freshwater	Notropis_anogenus
peer-reviewed scientific publications listed in References_MacroPopGenBase_Final.xlsx	R106	population of organisms	ENVO	PCO:0000001	Data collection	Pop 721	Freshwater	Notropis_anogenus
peer-reviewed scientific publications listed in References_MacroPopGenBase_Final.xlsx	R106	population of organisms	ENVO	PCO:0000001	Data collection	Pop 722	Freshwater	Notropis_anogenus
peer-reviewed scientific publications listed in References_MacroPopGenBase_Final.xlsx	R106	population of organisms	ENVO	PCO:0000001	Data collection	Pop 723	Freshwater	Notropis_anogenus
peer-reviewed scientific publications listed in References_MacroPopGenBase_Final.xlsx	R106	population of organisms	ENVO	PCO:0000001	Data collection	Pop 724	Freshwater	Notropis_anogenus
peer-reviewed scientific publications listed in References_MacroPopGenBase_Final.xlsx	R106	population of organisms	ENVO	PCO:0000001	Data collection	Pop 725	Freshwater	Notropis_anogenus
peer-reviewed scientific publications listed in References_MacroPopGenBase_Final.xlsx	R106	population of organisms	ENVO	PCO:0000001	Data collection	Pop 726	Freshwater	Notropis_anogenus
peer-reviewed scientific publications listed in References_MacroPopGenBase_Final.xlsx	R106	population of organisms	ENVO	PCO:0000001	Data collection	Pop 727	Freshwater	Notropis_anogenus
peer-reviewed scientific publications listed in References_MacroPopGenBase_Final.xlsx	R106	population of organisms	ENVO	PCO:0000001	Data collection	Pop 728	Freshwater	Notropis_anogenus
peer-reviewed scientific publications listed in References_MacroPopGenBase_Final.xlsx	R106	population of organisms	ENVO	PCO:0000001	Data collection	Pop 729	Freshwater	Notropis_anogenus
peer-reviewed scientific publications listed in References_MacroPopGenBase_Final.xlsx	R106	population of organisms	ENVO	PCO:0000001	Data collection	Pop 730	Freshwater	Notropis_anogenus
peer-reviewed scientific publications listed in References_MacroPopGenBase_Final.xlsx	R106	population of organisms	ENVO	PCO:0000001	Data collection	Pop 731	Freshwater	Notropis_anogenus
peer-reviewed scientific publications listed in References_MacroPopGenBase_Final.xlsx	R106	population of organisms	ENVO	PCO:0000001	Data collection	Pop 732	Freshwater	Notropis_anogenus
peer-reviewed scientific publications listed in References_MacroPopGenBase_Final.xlsx	R106	population of organisms	ENVO	PCO:0000001	Data collection	Pop 733	Freshwater	Notropis_anogenus
peer-reviewed scientific publications listed in References_MacroPopGenBase_Final.xlsx	R106	population of organisms	ENVO	PCO:0000001	Data collection	Pop 734	Freshwater	Notropis_anogenus
peer-reviewed scientific publications listed in References_MacroPopGenBase_Final.xlsx	R106	population of organisms	ENVO	PCO:0000001	Data collection	Pop 735	Freshwater	Notropis_anogenus
peer-reviewed scientific publications listed in References_MacroPopGenBase_Final.xlsx	R106	population of organisms	ENVO	PCO:0000001	Data collection	Pop 736	Freshwater	Notropis_anogenus
peer-reviewed scientific publications listed in References_MacroPopGenBase_Final.xlsx	R92	population of organisms	ENVO	PCO:0000001	Data collection	Pop 737	Freshwater	Notropis_atherinoides
peer-reviewed scientific publications listed in References_MacroPopGenBase_Final.xlsx	R92	population of organisms	ENVO	PCO:0000001	Data collection	Pop 738	Freshwater	Notropis_atherinoides
peer-reviewed scientific publications listed in References_MacroPopGenBase_Final.xlsx	R92	population of organisms	ENVO	PCO:0000001	Data collection	Pop 739	Freshwater	Notropis_atherinoides
peer-reviewed scientific publications listed in References_MacroPopGenBase_Final.xlsx	R92	population of organisms	ENVO	PCO:0000001	Data collection	Pop 740	Freshwater	Notropis_atherinoides
peer-reviewed scientific publications listed in References_MacroPopGenBase_Final.xlsx	R92	population of organisms	ENVO	PCO:0000001	Data collection	Pop 741	Freshwater	Notropis_atherinoides
peer-reviewed scientific publications listed in References_MacroPopGenBase_Final.xlsx	R92	population of organisms	ENVO	PCO:0000001	Data collection	Pop 742	Freshwater	Notropis_atherinoides
peer-reviewed scientific publications listed in References_MacroPopGenBase_Final.xlsx	R92	population of organisms	ENVO	PCO:0000001	Data collection	Pop 743	Freshwater	Notropis_atherinoides
peer-reviewed scientific publications listed in References_MacroPopGenBase_Final.xlsx	R92	population of organisms	ENVO	PCO:0000001	Data collection	Pop 744	Freshwater	Notropis_atherinoides
peer-reviewed scientific publications listed in References_MacroPopGenBase_Final.xlsx	R107	population of organisms	ENVO	PCO:0000001	Data collection	Pop 745	Freshwater	Notropis_heterolepis
peer-reviewed scientific publications listed in References_MacroPopGenBase_Final.xlsx	R107	population of organisms	ENVO	PCO:0000001	Data collection	Pop 746	Freshwater	Notropis_heterodon
peer-reviewed scientific publications listed in References_MacroPopGenBase_Final.xlsx	R107	population of organisms	ENVO	PCO:0000001	Data collection	Pop 747	Freshwater	Notropis_heterodon
peer-reviewed scientific publications listed in References_MacroPopGenBase_Final.xlsx	R108	population of organisms	ENVO	PCO:0000001	Data collection	Pop 748	Freshwater	Oregonichthys_crameri
peer-reviewed scientific publications listed in References_MacroPopGenBase_Final.xlsx	R108	population of organisms	ENVO	PCO:0000001	Data collection	Pop 749	Freshwater	Oregonichthys_crameri
peer-reviewed scientific publications listed in References_MacroPopGenBase_Final.xlsx	R108	population of organisms	ENVO	PCO:0000001	Data collection	Pop 750	Freshwater	Oregonichthys_crameri
peer-reviewed scientific publications listed in References_MacroPopGenBase_Final.xlsx	R108	population of organisms	ENVO	PCO:0000001	Data collection	Pop 751	Freshwater	Oregonichthys_crameri
peer-reviewed scientific publications listed in References_MacroPopGenBase_Final.xlsx	R108	population of organisms	ENVO	PCO:0000001	Data collection	Pop 752	Freshwater	Oregonichthys_crameri
peer-reviewed scientific publications listed in References_MacroPopGenBase_Final.xlsx	R108	population of organisms	ENVO	PCO:0000001	Data collection	Pop 753	Freshwater	Oregonichthys_crameri
peer-reviewed scientific publications listed in References_MacroPopGenBase_Final.xlsx	R108	population of organisms	ENVO	PCO:0000001	Data collection	Pop 754	Freshwater	Oregonichthys_crameri
peer-reviewed scientific publications listed in References_MacroPopGenBase_Final.xlsx	R108	population of organisms	ENVO	PCO:0000001	Data collection	Pop 755	Freshwater	Oregonichthys_crameri
peer-reviewed scientific publications listed in References_MacroPopGenBase_Final.xlsx	R108	population of organisms	ENVO	PCO:0000001	Data collection	Pop 756	Freshwater	Oregonichthys_crameri
peer-reviewed scientific publications listed in References_MacroPopGenBase_Final.xlsx	R108	population of organisms	ENVO	PCO:0000001	Data collection	Pop 757	Freshwater	Oregonichthys_crameri
peer-reviewed scientific publications listed in References_MacroPopGenBase_Final.xlsx	R108	population of organisms	ENVO	PCO:0000001	Data collection	Pop 758	Freshwater	Oregonichthys_crameri
peer-reviewed scientific publications listed in References_MacroPopGenBase_Final.xlsx	R108	population of organisms	ENVO	PCO:0000001	Data collection	Pop 759	Freshwater	Oregonichthys_crameri
peer-reviewed scientific publications listed in References_MacroPopGenBase_Final.xlsx	R108	population of organisms	ENVO	PCO:0000001	Data collection	Pop 760	Freshwater	Oregonichthys_crameri
peer-reviewed scientific publications listed in References_MacroPopGenBase_Final.xlsx	R108	population of organisms	ENVO	PCO:0000001	Data collection	Pop 761	Freshwater	Oregonichthys_crameri
peer-reviewed scientific publications listed in References_MacroPopGenBase_Final.xlsx	R108	population of organisms	ENVO	PCO:0000001	Data collection	Pop 762	Freshwater	Oregonichthys_crameri
peer-reviewed scientific publications listed in References_MacroPopGenBase_Final.xlsx	R108	population of organisms	ENVO	PCO:0000001	Data collection	Pop 763	Freshwater	Oregonichthys_crameri
peer-reviewed scientific publications listed in References_MacroPopGenBase_Final.xlsx	R45	population of organisms	ENVO	PCO:0000001	Data collection	Pop 764	Freshwater	Pimephales_notatus
peer-reviewed scientific publications listed in References_MacroPopGenBase_Final.xlsx	R109	population of organisms	ENVO	PCO:0000001	Data collection	Pop 765	Freshwater	Pogonichthys_macrolepidotus
peer-reviewed scientific publications listed in References_MacroPopGenBase_Final.xlsx	R109	population of organisms	ENVO	PCO:0000001	Data collection	Pop 766	Freshwater	Pogonichthys_macrolepidotus
peer-reviewed scientific publications listed in References_MacroPopGenBase_Final.xlsx	R109	population of organisms	ENVO	PCO:0000001	Data collection	Pop 767	Freshwater	Pogonichthys_macrolepidotus
peer-reviewed scientific publications listed in References_MacroPopGenBase_Final.xlsx	R111	population of organisms	ENVO	PCO:0000001	Data collection	Pop 771	Freshwater	Rhinichthys_cataractae
peer-reviewed scientific publications listed in References_MacroPopGenBase_Final.xlsx	R111	population of organisms	ENVO	PCO:0000001	Data collection	Pop 772	Freshwater	Rhinichthys_cataractae
peer-reviewed scientific publications listed in References_MacroPopGenBase_Final.xlsx	R111	population of organisms	ENVO	PCO:0000001	Data collection	Pop 773	Freshwater	Rhinichthys_cataractae
peer-reviewed scientific publications listed in References_MacroPopGenBase_Final.xlsx	R111	population of organisms	ENVO	PCO:0000001	Data collection	Pop 774	Freshwater	Rhinichthys_cataractae
peer-reviewed scientific publications listed in References_MacroPopGenBase_Final.xlsx	R111	population of organisms	ENVO	PCO:0000001	Data collection	Pop 775	Freshwater	Rhinichthys_cataractae
peer-reviewed scientific publications listed in References_MacroPopGenBase_Final.xlsx	R111	population of organisms	ENVO	PCO:0000001	Data collection	Pop 776	Freshwater	Rhinichthys_cataractae
peer-reviewed scientific publications listed in References_MacroPopGenBase_Final.xlsx	R111	population of organisms	ENVO	PCO:0000001	Data collection	Pop 777	Freshwater	Rhinichthys_cataractae
peer-reviewed scientific publications listed in References_MacroPopGenBase_Final.xlsx	R111	population of organisms	ENVO	PCO:0000001	Data collection	Pop 778	Freshwater	Rhinichthys_cataractae
peer-reviewed scientific publications listed in References_MacroPopGenBase_Final.xlsx	R111	population of organisms	ENVO	PCO:0000001	Data collection	Pop 779	Freshwater	Rhinichthys_cataractae
peer-reviewed scientific publications listed in References_MacroPopGenBase_Final.xlsx	R111	population of organisms	ENVO	PCO:0000001	Data collection	Pop 780	Freshwater	Rhinichthys_cataractae
peer-reviewed scientific publications listed in References_MacroPopGenBase_Final.xlsx	R111	population of organisms	ENVO	PCO:0000001	Data collection	Pop 781	Freshwater	Rhinichthys_cataractae
peer-reviewed scientific publications listed in References_MacroPopGenBase_Final.xlsx	R111	population of organisms	ENVO	PCO:0000001	Data collection	Pop 782	Freshwater	Rhinichthys_cataractae
peer-reviewed scientific publications listed in References_MacroPopGenBase_Final.xlsx	R112	population of organisms	ENVO	PCO:0000001	Data collection	Pop 783	Freshwater	Rhinichthys_osculus
peer-reviewed scientific publications listed in References_MacroPopGenBase_Final.xlsx	R112	population of organisms	ENVO	PCO:0000001	Data collection	Pop 784	Freshwater	Rhinichthys_osculus
peer-reviewed scientific publications listed in References_MacroPopGenBase_Final.xlsx	R112	population of organisms	ENVO	PCO:0000001	Data collection	Pop 785	Freshwater	Rhinichthys_osculus
peer-reviewed scientific publications listed in References_MacroPopGenBase_Final.xlsx	R112	population of organisms	ENVO	PCO:0000001	Data collection	Pop 786	Freshwater	Rhinichthys_osculus
peer-reviewed scientific publications listed in References_MacroPopGenBase_Final.xlsx	R112	population of organisms	ENVO	PCO:0000001	Data collection	Pop 787	Freshwater	Rhinichthys_osculus
peer-reviewed scientific publications listed in References_MacroPopGenBase_Final.xlsx	R112	population of organisms	ENVO	PCO:0000001	Data collection	Pop 788	Freshwater	Rhinichthys_osculus
peer-reviewed scientific publications listed in References_MacroPopGenBase_Final.xlsx	R113	population of organisms	ENVO	PCO:0000001	Data collection	Pop 789	Freshwater	Rhinichthys_osculus
peer-reviewed scientific publications listed in References_MacroPopGenBase_Final.xlsx	R113	population of organisms	ENVO	PCO:0000001	Data collection	Pop 790	Freshwater	Rhinichthys_osculus
peer-reviewed scientific publications listed in References_MacroPopGenBase_Final.xlsx	R113	population of organisms	ENVO	PCO:0000001	Data collection	Pop 791	Freshwater	Rhinichthys_osculus
peer-reviewed scientific publications listed in References_MacroPopGenBase_Final.xlsx	R113	population of organisms	ENVO	PCO:0000001	Data collection	Pop 792	Freshwater	Rhinichthys_osculus
peer-reviewed scientific publications listed in References_MacroPopGenBase_Final.xlsx	R113	population of organisms	ENVO	PCO:0000001	Data collection	Pop 793	Freshwater	Rhinichthys_osculus
peer-reviewed scientific publications listed in References_MacroPopGenBase_Final.xlsx	R113	population of organisms	ENVO	PCO:0000001	Data collection	Pop 794	Freshwater	Rhinichthys_osculus
peer-reviewed scientific publications listed in References_MacroPopGenBase_Final.xlsx	R113	population of organisms	ENVO	PCO:0000001	Data collection	Pop 795	Freshwater	Rhinichthys_osculus
peer-reviewed scientific publications listed in References_MacroPopGenBase_Final.xlsx	R113	population of organisms	ENVO	PCO:0000001	Data collection	Pop 796	Freshwater	Rhinichthys_osculus
peer-reviewed scientific publications listed in References_MacroPopGenBase_Final.xlsx	R113	population of organisms	ENVO	PCO:0000001	Data collection	Pop 797	Freshwater	Rhinichthys_osculus
peer-reviewed scientific publications listed in References_MacroPopGenBase_Final.xlsx	R113	population of organisms	ENVO	PCO:0000001	Data collection	Pop 798	Freshwater	Rhinichthys_osculus
peer-reviewed scientific publications listed in References_MacroPopGenBase_Final.xlsx	R113	population of organisms	ENVO	PCO:0000001	Data collection	Pop 799	Freshwater	Rhinichthys_osculus
peer-reviewed scientific publications listed in References_MacroPopGenBase_Final.xlsx	R113	population of organisms	ENVO	PCO:0000001	Data collection	Pop 800	Freshwater	Rhinichthys_osculus
peer-reviewed scientific publications listed in References_MacroPopGenBase_Final.xlsx	R113	population of organisms	ENVO	PCO:0000001	Data collection	Pop 801	Freshwater	Rhinichthys_osculus
peer-reviewed scientific publications listed in References_MacroPopGenBase_Final.xlsx	R113	population of organisms	ENVO	PCO:0000001	Data collection	Pop 802	Freshwater	Rhinichthys_osculus
peer-reviewed scientific publications listed in References_MacroPopGenBase_Final.xlsx	R113	population of organisms	ENVO	PCO:0000001	Data collection	Pop 803	Freshwater	Rhinichthys_osculus
peer-reviewed scientific publications listed in References_MacroPopGenBase_Final.xlsx	R113	population of organisms	ENVO	PCO:0000001	Data collection	Pop 804	Freshwater	Rhinichthys_osculus
peer-reviewed scientific publications listed in References_MacroPopGenBase_Final.xlsx	R113	population of organisms	ENVO	PCO:0000001	Data collection	Pop 805	Freshwater	Rhinichthys_osculus
peer-reviewed scientific publications listed in References_MacroPopGenBase_Final.xlsx	R113	population of organisms	ENVO	PCO:0000001	Data collection	Pop 806	Freshwater	Rhinichthys_osculus
peer-reviewed scientific publications listed in References_MacroPopGenBase_Final.xlsx	R113	population of organisms	ENVO	PCO:0000001	Data collection	Pop 807	Freshwater	Rhinichthys_osculus
peer-reviewed scientific publications listed in References_MacroPopGenBase_Final.xlsx	R113	population of organisms	ENVO	PCO:0000001	Data collection	Pop 808	Freshwater	Rhinichthys_osculus
peer-reviewed scientific publications listed in References_MacroPopGenBase_Final.xlsx	R114	population of organisms	ENVO	PCO:0000001	Data collection	Pop 809	Freshwater	Rhinichthys_osculus
peer-reviewed scientific publications listed in References_MacroPopGenBase_Final.xlsx	R114	population of organisms	ENVO	PCO:0000001	Data collection	Pop 810	Freshwater	Rhinichthys_osculus
peer-reviewed scientific publications listed in References_MacroPopGenBase_Final.xlsx	R114	population of organisms	ENVO	PCO:0000001	Data collection	Pop 811	Freshwater	Rhinichthys_osculus
peer-reviewed scientific publications listed in References_MacroPopGenBase_Final.xlsx	R114	population of organisms	ENVO	PCO:0000001	Data collection	Pop 812	Freshwater	Rhinichthys_osculus
peer-reviewed scientific publications listed in References_MacroPopGenBase_Final.xlsx	R114	population of organisms	ENVO	PCO:0000001	Data collection	Pop 813	Freshwater	Rhinichthys_osculus
peer-reviewed scientific publications listed in References_MacroPopGenBase_Final.xlsx	R114	population of organisms	ENVO	PCO:0000001	Data collection	Pop 814	Freshwater	Rhinichthys_osculus
peer-reviewed scientific publications listed in References_MacroPopGenBase_Final.xlsx	R114	population of organisms	ENVO	PCO:0000001	Data collection	Pop 815	Freshwater	Rhinichthys_osculus
peer-reviewed scientific publications listed in References_MacroPopGenBase_Final.xlsx	R114	population of organisms	ENVO	PCO:0000001	Data collection	Pop 816	Freshwater	Rhinichthys_osculus
peer-reviewed scientific publications listed in References_MacroPopGenBase_Final.xlsx	R114	population of organisms	ENVO	PCO:0000001	Data collection	Pop 817	Freshwater	Rhinichthys_osculus
peer-reviewed scientific publications listed in References_MacroPopGenBase_Final.xlsx	R114	population of organisms	ENVO	PCO:0000001	Data collection	Pop 818	Freshwater	Rhinichthys_osculus
peer-reviewed scientific publications listed in References_MacroPopGenBase_Final.xlsx	R114	population of organisms	ENVO	PCO:0000001	Data collection	Pop 819	Freshwater	Rhinichthys_osculus
peer-reviewed scientific publications listed in References_MacroPopGenBase_Final.xlsx	R114	population of organisms	ENVO	PCO:0000001	Data collection	Pop 820	Freshwater	Rhinichthys_osculus
peer-reviewed scientific publications listed in References_MacroPopGenBase_Final.xlsx	R114	population of organisms	ENVO	PCO:0000001	Data collection	Pop 821	Freshwater	Rhinichthys_osculus
peer-reviewed scientific publications listed in References_MacroPopGenBase_Final.xlsx	R114	population of organisms	ENVO	PCO:0000001	Data collection	Pop 822	Freshwater	Rhinichthys_osculus
peer-reviewed scientific publications listed in References_MacroPopGenBase_Final.xlsx	R114	population of organisms	ENVO	PCO:0000001	Data collection	Pop 823	Freshwater	Rhinichthys_osculus
peer-reviewed scientific publications listed in References_MacroPopGenBase_Final.xlsx	R114	population of organisms	ENVO	PCO:0000001	Data collection	Pop 824	Freshwater	Rhinichthys_osculus
peer-reviewed scientific publications listed in References_MacroPopGenBase_Final.xlsx	R114	population of organisms	ENVO	PCO:0000001	Data collection	Pop 825	Freshwater	Rhinichthys_osculus
peer-reviewed scientific publications listed in References_MacroPopGenBase_Final.xlsx	R114	population of organisms	ENVO	PCO:0000001	Data collection	Pop 826	Freshwater	Rhinichthys_osculus
peer-reviewed scientific publications listed in References_MacroPopGenBase_Final.xlsx	R114	population of organisms	ENVO	PCO:0000001	Data collection	Pop 827	Freshwater	Rhinichthys_osculus
peer-reviewed scientific publications listed in References_MacroPopGenBase_Final.xlsx	R39	population of organisms	ENVO	PCO:0000001	Data collection	Pop 828	Freshwater	Semotilus_atromaculatus
peer-reviewed scientific publications listed in References_MacroPopGenBase_Final.xlsx	R39	population of organisms	ENVO	PCO:0000001	Data collection	Pop 829	Freshwater	Semotilus_atromaculatus
peer-reviewed scientific publications listed in References_MacroPopGenBase_Final.xlsx	R39	population of organisms	ENVO	PCO:0000001	Data collection	Pop 830	Freshwater	Semotilus_atromaculatus
peer-reviewed scientific publications listed in References_MacroPopGenBase_Final.xlsx	R39	population of organisms	ENVO	PCO:0000001	Data collection	Pop 831	Freshwater	Semotilus_atromaculatus
peer-reviewed scientific publications listed in References_MacroPopGenBase_Final.xlsx	R39	population of organisms	ENVO	PCO:0000001	Data collection	Pop 832	Freshwater	Semotilus_atromaculatus
peer-reviewed scientific publications listed in References_MacroPopGenBase_Final.xlsx	R39	population of organisms	ENVO	PCO:0000001	Data collection	Pop 833	Freshwater	Semotilus_atromaculatus
peer-reviewed scientific publications listed in References_MacroPopGenBase_Final.xlsx	R39	population of organisms	ENVO	PCO:0000001	Data collection	Pop 834	Freshwater	Semotilus_atromaculatus
peer-reviewed scientific publications listed in References_MacroPopGenBase_Final.xlsx	R39	population of organisms	ENVO	PCO:0000001	Data collection	Pop 835	Freshwater	Semotilus_atromaculatus
peer-reviewed scientific publications listed in References_MacroPopGenBase_Final.xlsx	R39	population of organisms	ENVO	PCO:0000001	Data collection	Pop 836	Freshwater	Semotilus_atromaculatus
peer-reviewed scientific publications listed in References_MacroPopGenBase_Final.xlsx	R39	population of organisms	ENVO	PCO:0000001	Data collection	Pop 837	Freshwater	Semotilus_atromaculatus
peer-reviewed scientific publications listed in References_MacroPopGenBase_Final.xlsx	R39	population of organisms	ENVO	PCO:0000001	Data collection	Pop 838	Freshwater	Semotilus_atromaculatus
peer-reviewed scientific publications listed in References_MacroPopGenBase_Final.xlsx	R39	population of organisms	ENVO	PCO:0000001	Data collection	Pop 839	Freshwater	Semotilus_atromaculatus
peer-reviewed scientific publications listed in References_MacroPopGenBase_Final.xlsx	R39	population of organisms	ENVO	PCO:0000001	Data collection	Pop 840	Freshwater	Semotilus_atromaculatus
peer-reviewed scientific publications listed in References_MacroPopGenBase_Final.xlsx	R39	population of organisms	ENVO	PCO:0000001	Data collection	Pop 841	Freshwater	Semotilus_atromaculatus
peer-reviewed scientific publications listed in References_MacroPopGenBase_Final.xlsx	R39	population of organisms	ENVO	PCO:0000001	Data collection	Pop 842	Freshwater	Semotilus_atromaculatus
peer-reviewed scientific publications listed in References_MacroPopGenBase_Final.xlsx	R39	population of organisms	ENVO	PCO:0000001	Data collection	Pop 843	Freshwater	Semotilus_atromaculatus
peer-reviewed scientific publications listed in References_MacroPopGenBase_Final.xlsx	R39	population of organisms	ENVO	PCO:0000001	Data collection	Pop 844	Freshwater	Semotilus_atromaculatus
peer-reviewed scientific publications listed in References_MacroPopGenBase_Final.xlsx	R39	population of organisms	ENVO	PCO:0000001	Data collection	Pop 845	Freshwater	Semotilus_atromaculatus
peer-reviewed scientific publications listed in References_MacroPopGenBase_Final.xlsx	R39	population of organisms	ENVO	PCO:0000001	Data collection	Pop 846	Freshwater	Semotilus_atromaculatus
peer-reviewed scientific publications listed in References_MacroPopGenBase_Final.xlsx	R39	population of organisms	ENVO	PCO:0000001	Data collection	Pop 847	Freshwater	Semotilus_atromaculatus
peer-reviewed scientific publications listed in References_MacroPopGenBase_Final.xlsx	R39	population of organisms	ENVO	PCO:0000001	Data collection	Pop 848	Freshwater	Semotilus_atromaculatus
peer-reviewed scientific publications listed in References_MacroPopGenBase_Final.xlsx	R39	population of organisms	ENVO	PCO:0000001	Data collection	Pop 849	Freshwater	Semotilus_atromaculatus
peer-reviewed scientific publications listed in References_MacroPopGenBase_Final.xlsx	R39	population of organisms	ENVO	PCO:0000001	Data collection	Pop 850	Freshwater	Semotilus_atromaculatus
peer-reviewed scientific publications listed in References_MacroPopGenBase_Final.xlsx	R39	population of organisms	ENVO	PCO:0000001	Data collection	Pop 851	Freshwater	Semotilus_atromaculatus
peer-reviewed scientific publications listed in References_MacroPopGenBase_Final.xlsx	R39	population of organisms	ENVO	PCO:0000001	Data collection	Pop 852	Freshwater	Semotilus_atromaculatus
peer-reviewed scientific publications listed in References_MacroPopGenBase_Final.xlsx	R39	population of organisms	ENVO	PCO:0000001	Data collection	Pop 853	Freshwater	Semotilus_atromaculatus
peer-reviewed scientific publications listed in References_MacroPopGenBase_Final.xlsx	R39	population of organisms	ENVO	PCO:0000001	Data collection	Pop 854	Freshwater	Semotilus_atromaculatus
peer-reviewed scientific publications listed in References_MacroPopGenBase_Final.xlsx	R39	population of organisms	ENVO	PCO:0000001	Data collection	Pop 855	Freshwater	Semotilus_atromaculatus
peer-reviewed scientific publications listed in References_MacroPopGenBase_Final.xlsx	R39	population of organisms	ENVO	PCO:0000001	Data collection	Pop 856	Freshwater	Semotilus_atromaculatus
peer-reviewed scientific publications listed in References_MacroPopGenBase_Final.xlsx	R39	population of organisms	ENVO	PCO:0000001	Data collection	Pop 857	Freshwater	Semotilus_atromaculatus
peer-reviewed scientific publications listed in References_MacroPopGenBase_Final.xlsx	R39	population of organisms	ENVO	PCO:0000001	Data collection	Pop 858	Freshwater	Semotilus_atromaculatus
peer-reviewed scientific publications listed in References_MacroPopGenBase_Final.xlsx	R39	population of organisms	ENVO	PCO:0000001	Data collection	Pop 859	Freshwater	Semotilus_atromaculatus
peer-reviewed scientific publications listed in References_MacroPopGenBase_Final.xlsx	R39	population of organisms	ENVO	PCO:0000001	Data collection	Pop 860	Freshwater	Semotilus_atromaculatus
peer-reviewed scientific publications listed in References_MacroPopGenBase_Final.xlsx	R39	population of organisms	ENVO	PCO:0000001	Data collection	Pop 861	Freshwater	Semotilus_atromaculatus
peer-reviewed scientific publications listed in References_MacroPopGenBase_Final.xlsx	R39	population of organisms	ENVO	PCO:0000001	Data collection	Pop 862	Freshwater	Semotilus_atromaculatus
peer-reviewed scientific publications listed in References_MacroPopGenBase_Final.xlsx	R39	population of organisms	ENVO	PCO:0000001	Data collection	Pop 863	Freshwater	Semotilus_atromaculatus
peer-reviewed scientific publications listed in References_MacroPopGenBase_Final.xlsx	R115	population of organisms	ENVO	PCO:0000001	Data collection	Pop 864	Freshwater	Semotilus_atromaculatus
peer-reviewed scientific publications listed in References_MacroPopGenBase_Final.xlsx	R115	population of organisms	ENVO	PCO:0000001	Data collection	Pop 865	Freshwater	Semotilus_atromaculatus
peer-reviewed scientific publications listed in References_MacroPopGenBase_Final.xlsx	R115	population of organisms	ENVO	PCO:0000001	Data collection	Pop 866	Freshwater	Semotilus_atromaculatus
peer-reviewed scientific publications listed in References_MacroPopGenBase_Final.xlsx	R115	population of organisms	ENVO	PCO:0000001	Data collection	Pop 867	Freshwater	Semotilus_atromaculatus
peer-reviewed scientific publications listed in References_MacroPopGenBase_Final.xlsx	R115	population of organisms	ENVO	PCO:0000001	Data collection	Pop 868	Freshwater	Semotilus_atromaculatus
peer-reviewed scientific publications listed in References_MacroPopGenBase_Final.xlsx	R115	population of organisms	ENVO	PCO:0000001	Data collection	Pop 869	Freshwater	Semotilus_atromaculatus
peer-reviewed scientific publications listed in References_MacroPopGenBase_Final.xlsx	R115	population of organisms	ENVO	PCO:0000001	Data collection	Pop 870	Freshwater	Semotilus_atromaculatus
peer-reviewed scientific publications listed in References_MacroPopGenBase_Final.xlsx	R115	population of organisms	ENVO	PCO:0000001	Data collection	Pop 871	Freshwater	Semotilus_atromaculatus
peer-reviewed scientific publications listed in References_MacroPopGenBase_Final.xlsx	R115	population of organisms	ENVO	PCO:0000001	Data collection	Pop 872	Freshwater	Semotilus_atromaculatus
peer-reviewed scientific publications listed in References_MacroPopGenBase_Final.xlsx	R115	population of organisms	ENVO	PCO:0000001	Data collection	Pop 873	Freshwater	Semotilus_atromaculatus
peer-reviewed scientific publications listed in References_MacroPopGenBase_Final.xlsx	R115	population of organisms	ENVO	PCO:0000001	Data collection	Pop 874	Freshwater	Semotilus_atromaculatus
peer-reviewed scientific publications listed in References_MacroPopGenBase_Final.xlsx	R115	population of organisms	ENVO	PCO:0000001	Data collection	Pop 875	Freshwater	Semotilus_atromaculatus
peer-reviewed scientific publications listed in References_MacroPopGenBase_Final.xlsx	R115	population of organisms	ENVO	PCO:0000001	Data collection	Pop 876	Freshwater	Semotilus_atromaculatus
peer-reviewed scientific publications listed in References_MacroPopGenBase_Final.xlsx	R115	population of organisms	ENVO	PCO:0000001	Data collection	Pop 877	Freshwater	Semotilus_atromaculatus
peer-reviewed scientific publications listed in References_MacroPopGenBase_Final.xlsx	R115	population of organisms	ENVO	PCO:0000001	Data collection	Pop 878	Freshwater	Semotilus_atromaculatus
peer-reviewed scientific publications listed in References_MacroPopGenBase_Final.xlsx	R115	population of organisms	ENVO	PCO:0000001	Data collection	Pop 879	Freshwater	Semotilus_atromaculatus
peer-reviewed scientific publications listed in References_MacroPopGenBase_Final.xlsx	R116	population of organisms	ENVO	PCO:0000001	Data collection	Pop 880	Freshwater	Snyderichthys_copei
peer-reviewed scientific publications listed in References_MacroPopGenBase_Final.xlsx	R116	population of organisms	ENVO	PCO:0000001	Data collection	Pop 881	Freshwater	Snyderichthys_copei
peer-reviewed scientific publications listed in References_MacroPopGenBase_Final.xlsx	R116	population of organisms	ENVO	PCO:0000001	Data collection	Pop 882	Freshwater	Snyderichthys_copei
peer-reviewed scientific publications listed in References_MacroPopGenBase_Final.xlsx	R116	population of organisms	ENVO	PCO:0000001	Data collection	Pop 883	Freshwater	Snyderichthys_copei
peer-reviewed scientific publications listed in References_MacroPopGenBase_Final.xlsx	R116	population of organisms	ENVO	PCO:0000001	Data collection	Pop 884	Freshwater	Snyderichthys_copei
peer-reviewed scientific publications listed in References_MacroPopGenBase_Final.xlsx	R116	population of organisms	ENVO	PCO:0000001	Data collection	Pop 885	Freshwater	Snyderichthys_copei
peer-reviewed scientific publications listed in References_MacroPopGenBase_Final.xlsx	R116	population of organisms	ENVO	PCO:0000001	Data collection	Pop 886	Freshwater	Snyderichthys_copei
peer-reviewed scientific publications listed in References_MacroPopGenBase_Final.xlsx	R116	population of organisms	ENVO	PCO:0000001	Data collection	Pop 887	Freshwater	Snyderichthys_copei
peer-reviewed scientific publications listed in References_MacroPopGenBase_Final.xlsx	R116	population of organisms	ENVO	PCO:0000001	Data collection	Pop 888	Freshwater	Snyderichthys_copei
peer-reviewed scientific publications listed in References_MacroPopGenBase_Final.xlsx	R116	population of organisms	ENVO	PCO:0000001	Data collection	Pop 889	Freshwater	Snyderichthys_copei
peer-reviewed scientific publications listed in References_MacroPopGenBase_Final.xlsx	R116	population of organisms	ENVO	PCO:0000001	Data collection	Pop 890	Freshwater	Snyderichthys_copei
peer-reviewed scientific publications listed in References_MacroPopGenBase_Final.xlsx	R116	population of organisms	ENVO	PCO:0000001	Data collection	Pop 891	Freshwater	Snyderichthys_copei
peer-reviewed scientific publications listed in References_MacroPopGenBase_Final.xlsx	R116	population of organisms	ENVO	PCO:0000001	Data collection	Pop 892	Freshwater	Snyderichthys_copei
peer-reviewed scientific publications listed in References_MacroPopGenBase_Final.xlsx	R116	population of organisms	ENVO	PCO:0000001	Data collection	Pop 893	Freshwater	Snyderichthys_copei
peer-reviewed scientific publications listed in References_MacroPopGenBase_Final.xlsx	R116	population of organisms	ENVO	PCO:0000001	Data collection	Pop 894	Freshwater	Snyderichthys_copei
peer-reviewed scientific publications listed in References_MacroPopGenBase_Final.xlsx	R116	population of organisms	ENVO	PCO:0000001	Data collection	Pop 895	Freshwater	Snyderichthys_copei
peer-reviewed scientific publications listed in References_MacroPopGenBase_Final.xlsx	R116	population of organisms	ENVO	PCO:0000001	Data collection	Pop 896	Freshwater	Snyderichthys_copei
peer-reviewed scientific publications listed in References_MacroPopGenBase_Final.xlsx	R116	population of organisms	ENVO	PCO:0000001	Data collection	Pop 897	Freshwater	Snyderichthys_copei
peer-reviewed scientific publications listed in References_MacroPopGenBase_Final.xlsx	R102	population of organisms	ENVO	PCO:0000001	Data collection	Pop 898	Freshwater	Tiaroga_cobitis
peer-reviewed scientific publications listed in References_MacroPopGenBase_Final.xlsx	R117	population of organisms	ENVO	PCO:0000001	Data collection	Pop 899	Freshwater	Orestias_luteus
peer-reviewed scientific publications listed in References_MacroPopGenBase_Final.xlsx	R117	population of organisms	ENVO	PCO:0000001	Data collection	Pop 900	Freshwater	Orestias_agassizii
peer-reviewed scientific publications listed in References_MacroPopGenBase_Final.xlsx	R118	population of organisms	ENVO	PCO:0000001	Data collection	Pop 901	Freshwater	Hoplias_malabaricus
peer-reviewed scientific publications listed in References_MacroPopGenBase_Final.xlsx	R119	population of organisms	ENVO	PCO:0000001	Data collection	Pop 902	Freshwater	Hoplias_microlepis
peer-reviewed scientific publications listed in References_MacroPopGenBase_Final.xlsx	R120	population of organisms	ENVO	PCO:0000001	Data collection	Pop 903	Freshwater	Esox_lucius
peer-reviewed scientific publications listed in References_MacroPopGenBase_Final.xlsx	R120	population of organisms	ENVO	PCO:0000001	Data collection	Pop 904	Freshwater	Esox_lucius
peer-reviewed scientific publications listed in References_MacroPopGenBase_Final.xlsx	R120	population of organisms	ENVO	PCO:0000001	Data collection	Pop 905	Freshwater	Esox_lucius
peer-reviewed scientific publications listed in References_MacroPopGenBase_Final.xlsx	R120	population of organisms	ENVO	PCO:0000001	Data collection	Pop 906	Freshwater	Esox_lucius
peer-reviewed scientific publications listed in References_MacroPopGenBase_Final.xlsx	R120	population of organisms	ENVO	PCO:0000001	Data collection	Pop 907	Freshwater	Esox_lucius
peer-reviewed scientific publications listed in References_MacroPopGenBase_Final.xlsx	R120	population of organisms	ENVO	PCO:0000001	Data collection	Pop 908	Freshwater	Esox_lucius
peer-reviewed scientific publications listed in References_MacroPopGenBase_Final.xlsx	R120	population of organisms	ENVO	PCO:0000001	Data collection	Pop 909	Freshwater	Esox_lucius
peer-reviewed scientific publications listed in References_MacroPopGenBase_Final.xlsx	R120	population of organisms	ENVO	PCO:0000001	Data collection	Pop 910	Freshwater	Esox_lucius
peer-reviewed scientific publications listed in References_MacroPopGenBase_Final.xlsx	R120	population of organisms	ENVO	PCO:0000001	Data collection	Pop 911	Freshwater	Esox_lucius
peer-reviewed scientific publications listed in References_MacroPopGenBase_Final.xlsx	R120	population of organisms	ENVO	PCO:0000001	Data collection	Pop 912	Freshwater	Esox_lucius
peer-reviewed scientific publications listed in References_MacroPopGenBase_Final.xlsx	R121	population of organisms	ENVO	PCO:0000001	Data collection	Pop 913	Freshwater	Esox_masquinongy
peer-reviewed scientific publications listed in References_MacroPopGenBase_Final.xlsx	R121	population of organisms	ENVO	PCO:0000001	Data collection	Pop 914	Freshwater	Esox_masquinongy
peer-reviewed scientific publications listed in References_MacroPopGenBase_Final.xlsx	R122	population of organisms	ENVO	PCO:0000001	Data collection	Pop 915	Freshwater	Esox_masquinongy
peer-reviewed scientific publications listed in References_MacroPopGenBase_Final.xlsx	R122	population of organisms	ENVO	PCO:0000001	Data collection	Pop 916	Freshwater	Esox_masquinongy
peer-reviewed scientific publications listed in References_MacroPopGenBase_Final.xlsx	R122	population of organisms	ENVO	PCO:0000001	Data collection	Pop 917	Freshwater	Esox_masquinongy
peer-reviewed scientific publications listed in References_MacroPopGenBase_Final.xlsx	R122	population of organisms	ENVO	PCO:0000001	Data collection	Pop 918	Freshwater	Esox_masquinongy
peer-reviewed scientific publications listed in References_MacroPopGenBase_Final.xlsx	R122	population of organisms	ENVO	PCO:0000001	Data collection	Pop 919	Freshwater	Esox_masquinongy
peer-reviewed scientific publications listed in References_MacroPopGenBase_Final.xlsx	R122	population of organisms	ENVO	PCO:0000001	Data collection	Pop 920	Freshwater	Esox_masquinongy
peer-reviewed scientific publications listed in References_MacroPopGenBase_Final.xlsx	R122	population of organisms	ENVO	PCO:0000001	Data collection	Pop 921	Freshwater	Esox_masquinongy
peer-reviewed scientific publications listed in References_MacroPopGenBase_Final.xlsx	R122	population of organisms	ENVO	PCO:0000001	Data collection	Pop 922	Freshwater	Esox_masquinongy
peer-reviewed scientific publications listed in References_MacroPopGenBase_Final.xlsx	R122	population of organisms	ENVO	PCO:0000001	Data collection	Pop 923	Freshwater	Esox_masquinongy
peer-reviewed scientific publications listed in References_MacroPopGenBase_Final.xlsx	R122	population of organisms	ENVO	PCO:0000001	Data collection	Pop 924	Freshwater	Esox_masquinongy
peer-reviewed scientific publications listed in References_MacroPopGenBase_Final.xlsx	R122	population of organisms	ENVO	PCO:0000001	Data collection	Pop 925	Freshwater	Esox_masquinongy
peer-reviewed scientific publications listed in References_MacroPopGenBase_Final.xlsx	R122	population of organisms	ENVO	PCO:0000001	Data collection	Pop 926	Freshwater	Esox_masquinongy
peer-reviewed scientific publications listed in References_MacroPopGenBase_Final.xlsx	R122	population of organisms	ENVO	PCO:0000001	Data collection	Pop 927	Freshwater	Esox_masquinongy
peer-reviewed scientific publications listed in References_MacroPopGenBase_Final.xlsx	R122	population of organisms	ENVO	PCO:0000001	Data collection	Pop 928	Freshwater	Esox_masquinongy
peer-reviewed scientific publications listed in References_MacroPopGenBase_Final.xlsx	R122	population of organisms	ENVO	PCO:0000001	Data collection	Pop 929	Freshwater	Esox_masquinongy
peer-reviewed scientific publications listed in References_MacroPopGenBase_Final.xlsx	R122	population of organisms	ENVO	PCO:0000001	Data collection	Pop 930	Freshwater	Esox_masquinongy
peer-reviewed scientific publications listed in References_MacroPopGenBase_Final.xlsx	R122	population of organisms	ENVO	PCO:0000001	Data collection	Pop 931	Freshwater	Esox_masquinongy
peer-reviewed scientific publications listed in References_MacroPopGenBase_Final.xlsx	R122	population of organisms	ENVO	PCO:0000001	Data collection	Pop 932	Freshwater	Esox_masquinongy
peer-reviewed scientific publications listed in References_MacroPopGenBase_Final.xlsx	R122	population of organisms	ENVO	PCO:0000001	Data collection	Pop 933	Freshwater	Esox_masquinongy
peer-reviewed scientific publications listed in References_MacroPopGenBase_Final.xlsx	R122	population of organisms	ENVO	PCO:0000001	Data collection	Pop 934	Freshwater	Esox_masquinongy
peer-reviewed scientific publications listed in References_MacroPopGenBase_Final.xlsx	R122	population of organisms	ENVO	PCO:0000001	Data collection	Pop 935	Freshwater	Esox_masquinongy
peer-reviewed scientific publications listed in References_MacroPopGenBase_Final.xlsx	R122	population of organisms	ENVO	PCO:0000001	Data collection	Pop 936	Freshwater	Esox_masquinongy
peer-reviewed scientific publications listed in References_MacroPopGenBase_Final.xlsx	R122	population of organisms	ENVO	PCO:0000001	Data collection	Pop 937	Freshwater	Esox_masquinongy
peer-reviewed scientific publications listed in References_MacroPopGenBase_Final.xlsx	R122	population of organisms	ENVO	PCO:0000001	Data collection	Pop 938	Freshwater	Esox_masquinongy
peer-reviewed scientific publications listed in References_MacroPopGenBase_Final.xlsx	R122	population of organisms	ENVO	PCO:0000001	Data collection	Pop 939	Freshwater	Esox_masquinongy
peer-reviewed scientific publications listed in References_MacroPopGenBase_Final.xlsx	R122	population of organisms	ENVO	PCO:0000001	Data collection	Pop 940	Freshwater	Esox_masquinongy
peer-reviewed scientific publications listed in References_MacroPopGenBase_Final.xlsx	R122	population of organisms	ENVO	PCO:0000001	Data collection	Pop 941	Freshwater	Esox_masquinongy
peer-reviewed scientific publications listed in References_MacroPopGenBase_Final.xlsx	R122	population of organisms	ENVO	PCO:0000001	Data collection	Pop 942	Freshwater	Esox_masquinongy
peer-reviewed scientific publications listed in References_MacroPopGenBase_Final.xlsx	R122	population of organisms	ENVO	PCO:0000001	Data collection	Pop 943	Freshwater	Esox_masquinongy
peer-reviewed scientific publications listed in References_MacroPopGenBase_Final.xlsx	R122	population of organisms	ENVO	PCO:0000001	Data collection	Pop 944	Freshwater	Esox_masquinongy
peer-reviewed scientific publications listed in References_MacroPopGenBase_Final.xlsx	R122	population of organisms	ENVO	PCO:0000001	Data collection	Pop 945	Freshwater	Esox_masquinongy
peer-reviewed scientific publications listed in References_MacroPopGenBase_Final.xlsx	R122	population of organisms	ENVO	PCO:0000001	Data collection	Pop 946	Freshwater	Esox_masquinongy
peer-reviewed scientific publications listed in References_MacroPopGenBase_Final.xlsx	R122	population of organisms	ENVO	PCO:0000001	Data collection	Pop 947	Freshwater	Esox_masquinongy
peer-reviewed scientific publications listed in References_MacroPopGenBase_Final.xlsx	R122	population of organisms	ENVO	PCO:0000001	Data collection	Pop 948	Freshwater	Esox_masquinongy
peer-reviewed scientific publications listed in References_MacroPopGenBase_Final.xlsx	R122	population of organisms	ENVO	PCO:0000001	Data collection	Pop 949	Freshwater	Esox_masquinongy
peer-reviewed scientific publications listed in References_MacroPopGenBase_Final.xlsx	R122	population of organisms	ENVO	PCO:0000001	Data collection	Pop 950	Freshwater	Esox_masquinongy
peer-reviewed scientific publications listed in References_MacroPopGenBase_Final.xlsx	R122	population of organisms	ENVO	PCO:0000001	Data collection	Pop 951	Freshwater	Esox_masquinongy
peer-reviewed scientific publications listed in References_MacroPopGenBase_Final.xlsx	R122	population of organisms	ENVO	PCO:0000001	Data collection	Pop 952	Freshwater	Esox_masquinongy
peer-reviewed scientific publications listed in References_MacroPopGenBase_Final.xlsx	R122	population of organisms	ENVO	PCO:0000001	Data collection	Pop 953	Freshwater	Esox_masquinongy
peer-reviewed scientific publications listed in References_MacroPopGenBase_Final.xlsx	R123	population of organisms	ENVO	PCO:0000001	Data collection	Pop 954	Freshwater	Esox_lucius
peer-reviewed scientific publications listed in References_MacroPopGenBase_Final.xlsx	R123	population of organisms	ENVO	PCO:0000001	Data collection	Pop 955	Freshwater	Esox_lucius
peer-reviewed scientific publications listed in References_MacroPopGenBase_Final.xlsx	R123	population of organisms	ENVO	PCO:0000001	Data collection	Pop 956	Freshwater	Esox_lucius
peer-reviewed scientific publications listed in References_MacroPopGenBase_Final.xlsx	R123	population of organisms	ENVO	PCO:0000001	Data collection	Pop 957	Freshwater	Esox_lucius
peer-reviewed scientific publications listed in References_MacroPopGenBase_Final.xlsx	R123	population of organisms	ENVO	PCO:0000001	Data collection	Pop 958	Freshwater	Esox_lucius
peer-reviewed scientific publications listed in References_MacroPopGenBase_Final.xlsx	R123	population of organisms	ENVO	PCO:0000001	Data collection	Pop 959	Freshwater	Esox_lucius
peer-reviewed scientific publications listed in References_MacroPopGenBase_Final.xlsx	R123	population of organisms	ENVO	PCO:0000001	Data collection	Pop 960	Freshwater	Esox_lucius
peer-reviewed scientific publications listed in References_MacroPopGenBase_Final.xlsx	R123	population of organisms	ENVO	PCO:0000001	Data collection	Pop 961	Freshwater	Esox_lucius
peer-reviewed scientific publications listed in References_MacroPopGenBase_Final.xlsx	R123	population of organisms	ENVO	PCO:0000001	Data collection	Pop 962	Freshwater	Esox_lucius
peer-reviewed scientific publications listed in References_MacroPopGenBase_Final.xlsx	R123	population of organisms	ENVO	PCO:0000001	Data collection	Pop 963	Freshwater	Esox_lucius
peer-reviewed scientific publications listed in References_MacroPopGenBase_Final.xlsx	R124	population of organisms	ENVO	PCO:0000001	Data collection	Pop 964	Freshwater	Esox_masquinongy
peer-reviewed scientific publications listed in References_MacroPopGenBase_Final.xlsx	R124	population of organisms	ENVO	PCO:0000001	Data collection	Pop 965	Freshwater	Esox_masquinongy
peer-reviewed scientific publications listed in References_MacroPopGenBase_Final.xlsx	R124	population of organisms	ENVO	PCO:0000001	Data collection	Pop 966	Freshwater	Esox_masquinongy
peer-reviewed scientific publications listed in References_MacroPopGenBase_Final.xlsx	R124	population of organisms	ENVO	PCO:0000001	Data collection	Pop 967	Freshwater	Esox_masquinongy
peer-reviewed scientific publications listed in References_MacroPopGenBase_Final.xlsx	R124	population of organisms	ENVO	PCO:0000001	Data collection	Pop 968	Freshwater	Esox_masquinongy
peer-reviewed scientific publications listed in References_MacroPopGenBase_Final.xlsx	R124	population of organisms	ENVO	PCO:0000001	Data collection	Pop 969	Freshwater	Esox_masquinongy
peer-reviewed scientific publications listed in References_MacroPopGenBase_Final.xlsx	R124	population of organisms	ENVO	PCO:0000001	Data collection	Pop 970	Freshwater	Esox_masquinongy
peer-reviewed scientific publications listed in References_MacroPopGenBase_Final.xlsx	R124	population of organisms	ENVO	PCO:0000001	Data collection	Pop 971	Freshwater	Esox_masquinongy
peer-reviewed scientific publications listed in References_MacroPopGenBase_Final.xlsx	R124	population of organisms	ENVO	PCO:0000001	Data collection	Pop 972	Freshwater	Esox_masquinongy
peer-reviewed scientific publications listed in References_MacroPopGenBase_Final.xlsx	R125	population of organisms	ENVO	PCO:0000001	Data collection	Pop 973	Freshwater	Esox_lucius
peer-reviewed scientific publications listed in References_MacroPopGenBase_Final.xlsx	R125	population of organisms	ENVO	PCO:0000001	Data collection	Pop 974	Freshwater	Esox_lucius
peer-reviewed scientific publications listed in References_MacroPopGenBase_Final.xlsx	R125	population of organisms	ENVO	PCO:0000001	Data collection	Pop 975	Freshwater	Esox_lucius
peer-reviewed scientific publications listed in References_MacroPopGenBase_Final.xlsx	R125	population of organisms	ENVO	PCO:0000001	Data collection	Pop 976	Freshwater	Esox_lucius
peer-reviewed scientific publications listed in References_MacroPopGenBase_Final.xlsx	R125	population of organisms	ENVO	PCO:0000001	Data collection	Pop 977	Freshwater	Esox_lucius
peer-reviewed scientific publications listed in References_MacroPopGenBase_Final.xlsx	R125	population of organisms	ENVO	PCO:0000001	Data collection	Pop 978	Freshwater	Esox_lucius
peer-reviewed scientific publications listed in References_MacroPopGenBase_Final.xlsx	R125	population of organisms	ENVO	PCO:0000001	Data collection	Pop 979	Freshwater	Esox_lucius
peer-reviewed scientific publications listed in References_MacroPopGenBase_Final.xlsx	R125	population of organisms	ENVO	PCO:0000001	Data collection	Pop 980	Freshwater	Esox_lucius
peer-reviewed scientific publications listed in References_MacroPopGenBase_Final.xlsx	R125	population of organisms	ENVO	PCO:0000001	Data collection	Pop 981	Freshwater	Esox_lucius
peer-reviewed scientific publications listed in References_MacroPopGenBase_Final.xlsx	R125	population of organisms	ENVO	PCO:0000001	Data collection	Pop 982	Freshwater	Esox_lucius
peer-reviewed scientific publications listed in References_MacroPopGenBase_Final.xlsx	R125	population of organisms	ENVO	PCO:0000001	Data collection	Pop 983	Freshwater	Esox_lucius
peer-reviewed scientific publications listed in References_MacroPopGenBase_Final.xlsx	R125	population of organisms	ENVO	PCO:0000001	Data collection	Pop 984	Freshwater	Esox_lucius
peer-reviewed scientific publications listed in References_MacroPopGenBase_Final.xlsx	R125	population of organisms	ENVO	PCO:0000001	Data collection	Pop 985	Freshwater	Esox_lucius
peer-reviewed scientific publications listed in References_MacroPopGenBase_Final.xlsx	R125	population of organisms	ENVO	PCO:0000001	Data collection	Pop 986	Freshwater	Esox_lucius
peer-reviewed scientific publications listed in References_MacroPopGenBase_Final.xlsx	R125	population of organisms	ENVO	PCO:0000001	Data collection	Pop 987	Freshwater	Esox_lucius
peer-reviewed scientific publications listed in References_MacroPopGenBase_Final.xlsx	R125	population of organisms	ENVO	PCO:0000001	Data collection	Pop 988	Freshwater	Esox_lucius
peer-reviewed scientific publications listed in References_MacroPopGenBase_Final.xlsx	R125	population of organisms	ENVO	PCO:0000001	Data collection	Pop 989	Freshwater	Esox_lucius
peer-reviewed scientific publications listed in References_MacroPopGenBase_Final.xlsx	R125	population of organisms	ENVO	PCO:0000001	Data collection	Pop 990	Freshwater	Esox_lucius
peer-reviewed scientific publications listed in References_MacroPopGenBase_Final.xlsx	R126	population of organisms	ENVO	PCO:0000001	Data collection	Pop 991	Freshwater	Esox_lucius
peer-reviewed scientific publications listed in References_MacroPopGenBase_Final.xlsx	R126	population of organisms	ENVO	PCO:0000001	Data collection	Pop 992	Freshwater	Esox_lucius
peer-reviewed scientific publications listed in References_MacroPopGenBase_Final.xlsx	R126	population of organisms	ENVO	PCO:0000001	Data collection	Pop 993	Freshwater	Esox_lucius
peer-reviewed scientific publications listed in References_MacroPopGenBase_Final.xlsx	R126	population of organisms	ENVO	PCO:0000001	Data collection	Pop 994	Freshwater	Esox_lucius
peer-reviewed scientific publications listed in References_MacroPopGenBase_Final.xlsx	R126	population of organisms	ENVO	PCO:0000001	Data collection	Pop 995	Freshwater	Esox_lucius
peer-reviewed scientific publications listed in References_MacroPopGenBase_Final.xlsx	R126	population of organisms	ENVO	PCO:0000001	Data collection	Pop 996	Freshwater	Esox_lucius
peer-reviewed scientific publications listed in References_MacroPopGenBase_Final.xlsx	R126	population of organisms	ENVO	PCO:0000001	Data collection	Pop 997	Freshwater	Esox_lucius
peer-reviewed scientific publications listed in References_MacroPopGenBase_Final.xlsx	R126	population of organisms	ENVO	PCO:0000001	Data collection	Pop 998	Freshwater	Esox_lucius
peer-reviewed scientific publications listed in References_MacroPopGenBase_Final.xlsx	R126	population of organisms	ENVO	PCO:0000001	Data collection	Pop 999	Freshwater	Esox_lucius
peer-reviewed scientific publications listed in References_MacroPopGenBase_Final.xlsx	R126	population of organisms	ENVO	PCO:0000001	Data collection	Pop 1000	Freshwater	Esox_lucius
peer-reviewed scientific publications listed in References_MacroPopGenBase_Final.xlsx	R126	population of organisms	ENVO	PCO:0000001	Data collection	Pop 1001	Freshwater	Esox_lucius
peer-reviewed scientific publications listed in References_MacroPopGenBase_Final.xlsx	R126	population of organisms	ENVO	PCO:0000001	Data collection	Pop 1002	Freshwater	Esox_lucius
peer-reviewed scientific publications listed in References_MacroPopGenBase_Final.xlsx	R126	population of organisms	ENVO	PCO:0000001	Data collection	Pop 1003	Freshwater	Esox_lucius
peer-reviewed scientific publications listed in References_MacroPopGenBase_Final.xlsx	R127	population of organisms	ENVO	PCO:0000001	Data collection	Pop 1004	Freshwater	Fundulus_notatus
peer-reviewed scientific publications listed in References_MacroPopGenBase_Final.xlsx	R127	population of organisms	ENVO	PCO:0000001	Data collection	Pop 1005	Freshwater	Fundulus_olivaceus
peer-reviewed scientific publications listed in References_MacroPopGenBase_Final.xlsx	R127	population of organisms	ENVO	PCO:0000001	Data collection	Pop 1006	Freshwater	Fundulus_notatus
peer-reviewed scientific publications listed in References_MacroPopGenBase_Final.xlsx	R127	population of organisms	ENVO	PCO:0000001	Data collection	Pop 1007	Freshwater	Fundulus_olivaceus
peer-reviewed scientific publications listed in References_MacroPopGenBase_Final.xlsx	R127	population of organisms	ENVO	PCO:0000001	Data collection	Pop 1008	Freshwater	Fundulus_olivaceus
peer-reviewed scientific publications listed in References_MacroPopGenBase_Final.xlsx	R127	population of organisms	ENVO	PCO:0000001	Data collection	Pop 1009	Freshwater	Fundulus_notatus
peer-reviewed scientific publications listed in References_MacroPopGenBase_Final.xlsx	R127	population of organisms	ENVO	PCO:0000001	Data collection	Pop 1010	Freshwater	Fundulus_notatus
peer-reviewed scientific publications listed in References_MacroPopGenBase_Final.xlsx	R127	population of organisms	ENVO	PCO:0000001	Data collection	Pop 1011	Freshwater	Fundulus_olivaceus
peer-reviewed scientific publications listed in References_MacroPopGenBase_Final.xlsx	R127	population of organisms	ENVO	PCO:0000001	Data collection	Pop 1012	Freshwater	Fundulus_notatus
peer-reviewed scientific publications listed in References_MacroPopGenBase_Final.xlsx	R39	population of organisms	ENVO	PCO:0000001	Data collection	Pop 1013	Freshwater	Fundulus_olivaceus
peer-reviewed scientific publications listed in References_MacroPopGenBase_Final.xlsx	R39	population of organisms	ENVO	PCO:0000001	Data collection	Pop 1014	Freshwater	Fundulus_olivaceus
peer-reviewed scientific publications listed in References_MacroPopGenBase_Final.xlsx	R39	population of organisms	ENVO	PCO:0000001	Data collection	Pop 1015	Freshwater	Fundulus_olivaceus
peer-reviewed scientific publications listed in References_MacroPopGenBase_Final.xlsx	R39	population of organisms	ENVO	PCO:0000001	Data collection	Pop 1016	Freshwater	Fundulus_olivaceus
peer-reviewed scientific publications listed in References_MacroPopGenBase_Final.xlsx	R39	population of organisms	ENVO	PCO:0000001	Data collection	Pop 1017	Freshwater	Fundulus_olivaceus
peer-reviewed scientific publications listed in References_MacroPopGenBase_Final.xlsx	R39	population of organisms	ENVO	PCO:0000001	Data collection	Pop 1018	Freshwater	Fundulus_olivaceus
peer-reviewed scientific publications listed in References_MacroPopGenBase_Final.xlsx	R39	population of organisms	ENVO	PCO:0000001	Data collection	Pop 1019	Freshwater	Fundulus_olivaceus
peer-reviewed scientific publications listed in References_MacroPopGenBase_Final.xlsx	R39	population of organisms	ENVO	PCO:0000001	Data collection	Pop 1020	Freshwater	Fundulus_olivaceus
peer-reviewed scientific publications listed in References_MacroPopGenBase_Final.xlsx	R39	population of organisms	ENVO	PCO:0000001	Data collection	Pop 1021	Freshwater	Fundulus_olivaceus
peer-reviewed scientific publications listed in References_MacroPopGenBase_Final.xlsx	R39	population of organisms	ENVO	PCO:0000001	Data collection	Pop 1022	Freshwater	Fundulus_olivaceus
peer-reviewed scientific publications listed in References_MacroPopGenBase_Final.xlsx	R39	population of organisms	ENVO	PCO:0000001	Data collection	Pop 1023	Freshwater	Fundulus_olivaceus
peer-reviewed scientific publications listed in References_MacroPopGenBase_Final.xlsx	R39	population of organisms	ENVO	PCO:0000001	Data collection	Pop 1024	Freshwater	Fundulus_olivaceus
peer-reviewed scientific publications listed in References_MacroPopGenBase_Final.xlsx	R39	population of organisms	ENVO	PCO:0000001	Data collection	Pop 1025	Freshwater	Fundulus_olivaceus
peer-reviewed scientific publications listed in References_MacroPopGenBase_Final.xlsx	R39	population of organisms	ENVO	PCO:0000001	Data collection	Pop 1026	Freshwater	Fundulus_olivaceus
peer-reviewed scientific publications listed in References_MacroPopGenBase_Final.xlsx	R39	population of organisms	ENVO	PCO:0000001	Data collection	Pop 1027	Freshwater	Fundulus_olivaceus
peer-reviewed scientific publications listed in References_MacroPopGenBase_Final.xlsx	R39	population of organisms	ENVO	PCO:0000001	Data collection	Pop 1028	Freshwater	Fundulus_olivaceus
peer-reviewed scientific publications listed in References_MacroPopGenBase_Final.xlsx	R39	population of organisms	ENVO	PCO:0000001	Data collection	Pop 1029	Freshwater	Fundulus_olivaceus
peer-reviewed scientific publications listed in References_MacroPopGenBase_Final.xlsx	R39	population of organisms	ENVO	PCO:0000001	Data collection	Pop 1030	Freshwater	Fundulus_olivaceus
peer-reviewed scientific publications listed in References_MacroPopGenBase_Final.xlsx	R39	population of organisms	ENVO	PCO:0000001	Data collection	Pop 1031	Freshwater	Fundulus_olivaceus
peer-reviewed scientific publications listed in References_MacroPopGenBase_Final.xlsx	R39	population of organisms	ENVO	PCO:0000001	Data collection	Pop 1032	Freshwater	Fundulus_olivaceus
peer-reviewed scientific publications listed in References_MacroPopGenBase_Final.xlsx	R39	population of organisms	ENVO	PCO:0000001	Data collection	Pop 1033	Freshwater	Fundulus_olivaceus
peer-reviewed scientific publications listed in References_MacroPopGenBase_Final.xlsx	R39	population of organisms	ENVO	PCO:0000001	Data collection	Pop 1034	Freshwater	Fundulus_olivaceus
peer-reviewed scientific publications listed in References_MacroPopGenBase_Final.xlsx	R39	population of organisms	ENVO	PCO:0000001	Data collection	Pop 1035	Freshwater	Fundulus_olivaceus
peer-reviewed scientific publications listed in References_MacroPopGenBase_Final.xlsx	R39	population of organisms	ENVO	PCO:0000001	Data collection	Pop 1036	Freshwater	Fundulus_olivaceus
peer-reviewed scientific publications listed in References_MacroPopGenBase_Final.xlsx	R39	population of organisms	ENVO	PCO:0000001	Data collection	Pop 1037	Freshwater	Fundulus_olivaceus
peer-reviewed scientific publications listed in References_MacroPopGenBase_Final.xlsx	R39	population of organisms	ENVO	PCO:0000001	Data collection	Pop 1038	Freshwater	Fundulus_olivaceus
peer-reviewed scientific publications listed in References_MacroPopGenBase_Final.xlsx	R39	population of organisms	ENVO	PCO:0000001	Data collection	Pop 1039	Freshwater	Fundulus_olivaceus
peer-reviewed scientific publications listed in References_MacroPopGenBase_Final.xlsx	R39	population of organisms	ENVO	PCO:0000001	Data collection	Pop 1040	Freshwater	Fundulus_olivaceus
peer-reviewed scientific publications listed in References_MacroPopGenBase_Final.xlsx	R39	population of organisms	ENVO	PCO:0000001	Data collection	Pop 1041	Freshwater	Fundulus_olivaceus
peer-reviewed scientific publications listed in References_MacroPopGenBase_Final.xlsx	R39	population of organisms	ENVO	PCO:0000001	Data collection	Pop 1042	Freshwater	Fundulus_olivaceus
peer-reviewed scientific publications listed in References_MacroPopGenBase_Final.xlsx	R39	population of organisms	ENVO	PCO:0000001	Data collection	Pop 1043	Freshwater	Fundulus_olivaceus
peer-reviewed scientific publications listed in References_MacroPopGenBase_Final.xlsx	R39	population of organisms	ENVO	PCO:0000001	Data collection	Pop 1044	Freshwater	Fundulus_olivaceus
peer-reviewed scientific publications listed in References_MacroPopGenBase_Final.xlsx	R39	population of organisms	ENVO	PCO:0000001	Data collection	Pop 1045	Freshwater	Fundulus_olivaceus
peer-reviewed scientific publications listed in References_MacroPopGenBase_Final.xlsx	R39	population of organisms	ENVO	PCO:0000001	Data collection	Pop 1046	Freshwater	Fundulus_olivaceus
peer-reviewed scientific publications listed in References_MacroPopGenBase_Final.xlsx	R39	population of organisms	ENVO	PCO:0000001	Data collection	Pop 1047	Freshwater	Fundulus_olivaceus
peer-reviewed scientific publications listed in References_MacroPopGenBase_Final.xlsx	R39	population of organisms	ENVO	PCO:0000001	Data collection	Pop 1048	Freshwater	Fundulus_olivaceus
peer-reviewed scientific publications listed in References_MacroPopGenBase_Final.xlsx	R128	population of organisms	ENVO	PCO:0000001	Data collection	Pop 1049	Brackish	Fundulus_heteroclitus
peer-reviewed scientific publications listed in References_MacroPopGenBase_Final.xlsx	R128	population of organisms	ENVO	PCO:0000001	Data collection	Pop 1050	Brackish	Fundulus_heteroclitus
peer-reviewed scientific publications listed in References_MacroPopGenBase_Final.xlsx	R128	population of organisms	ENVO	PCO:0000001	Data collection	Pop 1051	Brackish	Fundulus_heteroclitus
peer-reviewed scientific publications listed in References_MacroPopGenBase_Final.xlsx	R128	population of organisms	ENVO	PCO:0000001	Data collection	Pop 1052	Brackish	Fundulus_heteroclitus
peer-reviewed scientific publications listed in References_MacroPopGenBase_Final.xlsx	R128	population of organisms	ENVO	PCO:0000001	Data collection	Pop 1053	Brackish	Fundulus_heteroclitus
peer-reviewed scientific publications listed in References_MacroPopGenBase_Final.xlsx	R128	population of organisms	ENVO	PCO:0000001	Data collection	Pop 1054	Brackish	Fundulus_heteroclitus
peer-reviewed scientific publications listed in References_MacroPopGenBase_Final.xlsx	R128	population of organisms	ENVO	PCO:0000001	Data collection	Pop 1055	Brackish	Fundulus_heteroclitus
peer-reviewed scientific publications listed in References_MacroPopGenBase_Final.xlsx	R128	population of organisms	ENVO	PCO:0000001	Data collection	Pop 1056	Brackish	Fundulus_heteroclitus
peer-reviewed scientific publications listed in References_MacroPopGenBase_Final.xlsx	R128	population of organisms	ENVO	PCO:0000001	Data collection	Pop 1057	Brackish	Fundulus_heteroclitus
peer-reviewed scientific publications listed in References_MacroPopGenBase_Final.xlsx	R128	population of organisms	ENVO	PCO:0000001	Data collection	Pop 1058	Brackish	Fundulus_heteroclitus
peer-reviewed scientific publications listed in References_MacroPopGenBase_Final.xlsx	R128	population of organisms	ENVO	PCO:0000001	Data collection	Pop 1059	Brackish	Fundulus_heteroclitus
peer-reviewed scientific publications listed in References_MacroPopGenBase_Final.xlsx	R128	population of organisms	ENVO	PCO:0000001	Data collection	Pop 1060	Brackish	Fundulus_heteroclitus
peer-reviewed scientific publications listed in References_MacroPopGenBase_Final.xlsx	R129	population of organisms	ENVO	PCO:0000001	Data collection	Pop 1061	Freshwater	Aplochiton_taeniatus
peer-reviewed scientific publications listed in References_MacroPopGenBase_Final.xlsx	R129	population of organisms	ENVO	PCO:0000001	Data collection	Pop 1062	Freshwater	Aplochiton_taeniatus
peer-reviewed scientific publications listed in References_MacroPopGenBase_Final.xlsx	R130	population of organisms	ENVO	PCO:0000001	Data collection	Pop 1063	Freshwater	Aplochiton_zebra
peer-reviewed scientific publications listed in References_MacroPopGenBase_Final.xlsx	R130	population of organisms	ENVO	PCO:0000001	Data collection	Pop 1064	Freshwater	Aplochiton_zebra
peer-reviewed scientific publications listed in References_MacroPopGenBase_Final.xlsx	R130	population of organisms	ENVO	PCO:0000001	Data collection	Pop 1065	Freshwater	Aplochiton_zebra
peer-reviewed scientific publications listed in References_MacroPopGenBase_Final.xlsx	R130	population of organisms	ENVO	PCO:0000001	Data collection	Pop 1066	Freshwater	Aplochiton_zebra
peer-reviewed scientific publications listed in References_MacroPopGenBase_Final.xlsx	R130	population of organisms	ENVO	PCO:0000001	Data collection	Pop 1067	Freshwater	Aplochiton_zebra
peer-reviewed scientific publications listed in References_MacroPopGenBase_Final.xlsx	R130	population of organisms	ENVO	PCO:0000001	Data collection	Pop 1068	Freshwater	Aplochiton_zebra
peer-reviewed scientific publications listed in References_MacroPopGenBase_Final.xlsx	R131	population of organisms	ENVO	PCO:0000001	Data collection	Pop 1069	Freshwater	Galaxias_platei
peer-reviewed scientific publications listed in References_MacroPopGenBase_Final.xlsx	R131	population of organisms	ENVO	PCO:0000001	Data collection	Pop 1070	Freshwater	Galaxias_platei
peer-reviewed scientific publications listed in References_MacroPopGenBase_Final.xlsx	R131	population of organisms	ENVO	PCO:0000001	Data collection	Pop 1071	Freshwater	Galaxias_platei
peer-reviewed scientific publications listed in References_MacroPopGenBase_Final.xlsx	R131	population of organisms	ENVO	PCO:0000001	Data collection	Pop 1072	Freshwater	Galaxias_platei
peer-reviewed scientific publications listed in References_MacroPopGenBase_Final.xlsx	R131	population of organisms	ENVO	PCO:0000001	Data collection	Pop 1073	Freshwater	Galaxias_platei
peer-reviewed scientific publications listed in References_MacroPopGenBase_Final.xlsx	R131	population of organisms	ENVO	PCO:0000001	Data collection	Pop 1074	Freshwater	Galaxias_platei
peer-reviewed scientific publications listed in References_MacroPopGenBase_Final.xlsx	R131	population of organisms	ENVO	PCO:0000001	Data collection	Pop 1075	Freshwater	Galaxias_platei
peer-reviewed scientific publications listed in References_MacroPopGenBase_Final.xlsx	R131	population of organisms	ENVO	PCO:0000001	Data collection	Pop 1076	Freshwater	Galaxias_platei
peer-reviewed scientific publications listed in References_MacroPopGenBase_Final.xlsx	R131	population of organisms	ENVO	PCO:0000001	Data collection	Pop 1077	Freshwater	Galaxias_platei
peer-reviewed scientific publications listed in References_MacroPopGenBase_Final.xlsx	R132	population of organisms	ENVO	PCO:0000001	Data collection	Pop 1078	Freshwater	Carnegiella_marthae
peer-reviewed scientific publications listed in References_MacroPopGenBase_Final.xlsx	R133	population of organisms	ENVO	PCO:0000001	Data collection	Pop 1079	Anadromous	Gasterosteus_aculeatus
peer-reviewed scientific publications listed in References_MacroPopGenBase_Final.xlsx	R133	population of organisms	ENVO	PCO:0000001	Data collection	Pop 1080	Anadromous	Gasterosteus_aculeatus
peer-reviewed scientific publications listed in References_MacroPopGenBase_Final.xlsx	R133	population of organisms	ENVO	PCO:0000001	Data collection	Pop 1081	Anadromous	Gasterosteus_aculeatus
peer-reviewed scientific publications listed in References_MacroPopGenBase_Final.xlsx	R133	population of organisms	ENVO	PCO:0000001	Data collection	Pop 1082	Anadromous	Gasterosteus_aculeatus
peer-reviewed scientific publications listed in References_MacroPopGenBase_Final.xlsx	R133	population of organisms	ENVO	PCO:0000001	Data collection	Pop 1083	Anadromous	Gasterosteus_aculeatus
peer-reviewed scientific publications listed in References_MacroPopGenBase_Final.xlsx	R133	population of organisms	ENVO	PCO:0000001	Data collection	Pop 1084	Anadromous	Gasterosteus_aculeatus
peer-reviewed scientific publications listed in References_MacroPopGenBase_Final.xlsx	R133	population of organisms	ENVO	PCO:0000001	Data collection	Pop 1085	Anadromous	Gasterosteus_aculeatus
peer-reviewed scientific publications listed in References_MacroPopGenBase_Final.xlsx	R133	population of organisms	ENVO	PCO:0000001	Data collection	Pop 1086	Anadromous	Gasterosteus_aculeatus
peer-reviewed scientific publications listed in References_MacroPopGenBase_Final.xlsx	R133	population of organisms	ENVO	PCO:0000001	Data collection	Pop 1087	Anadromous	Gasterosteus_aculeatus
peer-reviewed scientific publications listed in References_MacroPopGenBase_Final.xlsx	R134	population of organisms	ENVO	PCO:0000001	Data collection	Pop 1088	Anadromous	Gasterosteus_aculeatus
peer-reviewed scientific publications listed in References_MacroPopGenBase_Final.xlsx	R134	population of organisms	ENVO	PCO:0000001	Data collection	Pop 1089	Anadromous	Gasterosteus_aculeatus
peer-reviewed scientific publications listed in References_MacroPopGenBase_Final.xlsx	R134	population of organisms	ENVO	PCO:0000001	Data collection	Pop 1090	Anadromous	Gasterosteus_aculeatus
peer-reviewed scientific publications listed in References_MacroPopGenBase_Final.xlsx	R134	population of organisms	ENVO	PCO:0000001	Data collection	Pop 1091	Anadromous	Gasterosteus_aculeatus
peer-reviewed scientific publications listed in References_MacroPopGenBase_Final.xlsx	R135	population of organisms	ENVO	PCO:0000001	Data collection	Pop 1092	Anadromous	Gasterosteus_aculeatus
peer-reviewed scientific publications listed in References_MacroPopGenBase_Final.xlsx	R135	population of organisms	ENVO	PCO:0000001	Data collection	Pop 1093	Anadromous	Gasterosteus_aculeatus
peer-reviewed scientific publications listed in References_MacroPopGenBase_Final.xlsx	R135	population of organisms	ENVO	PCO:0000001	Data collection	Pop 1094	Anadromous	Gasterosteus_aculeatus
peer-reviewed scientific publications listed in References_MacroPopGenBase_Final.xlsx	R135	population of organisms	ENVO	PCO:0000001	Data collection	Pop 1095	Anadromous	Gasterosteus_aculeatus
peer-reviewed scientific publications listed in References_MacroPopGenBase_Final.xlsx	R135	population of organisms	ENVO	PCO:0000001	Data collection	Pop 1096	Anadromous	Gasterosteus_aculeatus
peer-reviewed scientific publications listed in References_MacroPopGenBase_Final.xlsx	R135	population of organisms	ENVO	PCO:0000001	Data collection	Pop 1097	Anadromous	Gasterosteus_aculeatus
peer-reviewed scientific publications listed in References_MacroPopGenBase_Final.xlsx	R85	population of organisms	ENVO	PCO:0000001	Data collection	Pop 1098	Freshwater	Gasterosteus_aculeatus
peer-reviewed scientific publications listed in References_MacroPopGenBase_Final.xlsx	R85	population of organisms	ENVO	PCO:0000001	Data collection	Pop 1099	Freshwater	Gasterosteus_aculeatus
peer-reviewed scientific publications listed in References_MacroPopGenBase_Final.xlsx	R85	population of organisms	ENVO	PCO:0000001	Data collection	Pop 1100	Freshwater	Gasterosteus_aculeatus
peer-reviewed scientific publications listed in References_MacroPopGenBase_Final.xlsx	R85	population of organisms	ENVO	PCO:0000001	Data collection	Pop 1101	Freshwater	Gasterosteus_aculeatus
peer-reviewed scientific publications listed in References_MacroPopGenBase_Final.xlsx	R85	population of organisms	ENVO	PCO:0000001	Data collection	Pop 1102	Freshwater	Gasterosteus_aculeatus
peer-reviewed scientific publications listed in References_MacroPopGenBase_Final.xlsx	R85	population of organisms	ENVO	PCO:0000001	Data collection	Pop 1103	Freshwater	Gasterosteus_aculeatus
peer-reviewed scientific publications listed in References_MacroPopGenBase_Final.xlsx	R136	population of organisms	ENVO	PCO:0000001	Data collection	Pop 1104	Freshwater	Gasterosteus_aculeatus
peer-reviewed scientific publications listed in References_MacroPopGenBase_Final.xlsx	R136	population of organisms	ENVO	PCO:0000001	Data collection	Pop 1105	Freshwater	Gasterosteus_aculeatus
peer-reviewed scientific publications listed in References_MacroPopGenBase_Final.xlsx	R136	population of organisms	ENVO	PCO:0000001	Data collection	Pop 1106	Freshwater	Gasterosteus_aculeatus
peer-reviewed scientific publications listed in References_MacroPopGenBase_Final.xlsx	R136	population of organisms	ENVO	PCO:0000001	Data collection	Pop 1107	Freshwater	Gasterosteus_aculeatus
peer-reviewed scientific publications listed in References_MacroPopGenBase_Final.xlsx	R136	population of organisms	ENVO	PCO:0000001	Data collection	Pop 1108	Freshwater	Gasterosteus_aculeatus
peer-reviewed scientific publications listed in References_MacroPopGenBase_Final.xlsx	R137	population of organisms	ENVO	PCO:0000001	Data collection	Pop 1109	Anadromous	Gasterosteus_aculeatus
peer-reviewed scientific publications listed in References_MacroPopGenBase_Final.xlsx	R137	population of organisms	ENVO	PCO:0000001	Data collection	Pop 1110	Anadromous	Gasterosteus_aculeatus
peer-reviewed scientific publications listed in References_MacroPopGenBase_Final.xlsx	R137	population of organisms	ENVO	PCO:0000001	Data collection	Pop 1111	Anadromous	Gasterosteus_aculeatus
peer-reviewed scientific publications listed in References_MacroPopGenBase_Final.xlsx	R137	population of organisms	ENVO	PCO:0000001	Data collection	Pop 1112	Anadromous	Gasterosteus_aculeatus
peer-reviewed scientific publications listed in References_MacroPopGenBase_Final.xlsx	R137	population of organisms	ENVO	PCO:0000001	Data collection	Pop 1113	Anadromous	Gasterosteus_aculeatus
peer-reviewed scientific publications listed in References_MacroPopGenBase_Final.xlsx	R138	population of organisms	ENVO	PCO:0000001	Data collection	Pop 1114	Anadromous	Gasterosteus_aculeatus
peer-reviewed scientific publications listed in References_MacroPopGenBase_Final.xlsx	R138	population of organisms	ENVO	PCO:0000001	Data collection	Pop 1115	Anadromous	Gasterosteus_aculeatus
peer-reviewed scientific publications listed in References_MacroPopGenBase_Final.xlsx	R138	population of organisms	ENVO	PCO:0000001	Data collection	Pop 1116	Anadromous	Gasterosteus_aculeatus
peer-reviewed scientific publications listed in References_MacroPopGenBase_Final.xlsx	R138	population of organisms	ENVO	PCO:0000001	Data collection	Pop 1117	Anadromous	Gasterosteus_aculeatus
peer-reviewed scientific publications listed in References_MacroPopGenBase_Final.xlsx	R138	population of organisms	ENVO	PCO:0000001	Data collection	Pop 1118	Anadromous	Gasterosteus_aculeatus
peer-reviewed scientific publications listed in References_MacroPopGenBase_Final.xlsx	R138	population of organisms	ENVO	PCO:0000001	Data collection	Pop 1119	Anadromous	Gasterosteus_aculeatus
peer-reviewed scientific publications listed in References_MacroPopGenBase_Final.xlsx	R138	population of organisms	ENVO	PCO:0000001	Data collection	Pop 1120	Anadromous	Gasterosteus_aculeatus
peer-reviewed scientific publications listed in References_MacroPopGenBase_Final.xlsx	R138	population of organisms	ENVO	PCO:0000001	Data collection	Pop 1121	Anadromous	Gasterosteus_aculeatus
peer-reviewed scientific publications listed in References_MacroPopGenBase_Final.xlsx	R138	population of organisms	ENVO	PCO:0000001	Data collection	Pop 1122	Anadromous	Gasterosteus_aculeatus
peer-reviewed scientific publications listed in References_MacroPopGenBase_Final.xlsx	R138	population of organisms	ENVO	PCO:0000001	Data collection	Pop 1123	Anadromous	Gasterosteus_aculeatus
peer-reviewed scientific publications listed in References_MacroPopGenBase_Final.xlsx	R138	population of organisms	ENVO	PCO:0000001	Data collection	Pop 1124	Anadromous	Gasterosteus_aculeatus
peer-reviewed scientific publications listed in References_MacroPopGenBase_Final.xlsx	R138	population of organisms	ENVO	PCO:0000001	Data collection	Pop 1125	Anadromous	Gasterosteus_aculeatus
peer-reviewed scientific publications listed in References_MacroPopGenBase_Final.xlsx	R138	population of organisms	ENVO	PCO:0000001	Data collection	Pop 1126	Anadromous	Gasterosteus_aculeatus
peer-reviewed scientific publications listed in References_MacroPopGenBase_Final.xlsx	R138	population of organisms	ENVO	PCO:0000001	Data collection	Pop 1127	Anadromous	Gasterosteus_aculeatus
peer-reviewed scientific publications listed in References_MacroPopGenBase_Final.xlsx	R138	population of organisms	ENVO	PCO:0000001	Data collection	Pop 1128	Anadromous	Gasterosteus_aculeatus
peer-reviewed scientific publications listed in References_MacroPopGenBase_Final.xlsx	R138	population of organisms	ENVO	PCO:0000001	Data collection	Pop 1129	Anadromous	Gasterosteus_aculeatus
peer-reviewed scientific publications listed in References_MacroPopGenBase_Final.xlsx	R138	population of organisms	ENVO	PCO:0000001	Data collection	Pop 1130	Anadromous	Gasterosteus_aculeatus
peer-reviewed scientific publications listed in References_MacroPopGenBase_Final.xlsx	R138	population of organisms	ENVO	PCO:0000001	Data collection	Pop 1131	Anadromous	Gasterosteus_aculeatus
peer-reviewed scientific publications listed in References_MacroPopGenBase_Final.xlsx	R138	population of organisms	ENVO	PCO:0000001	Data collection	Pop 1132	Anadromous	Gasterosteus_aculeatus
peer-reviewed scientific publications listed in References_MacroPopGenBase_Final.xlsx	R139	population of organisms	ENVO	PCO:0000001	Data collection	Pop 1133	Freshwater	Pungitius_pungitius
peer-reviewed scientific publications listed in References_MacroPopGenBase_Final.xlsx	R139	population of organisms	ENVO	PCO:0000001	Data collection	Pop 1134	Freshwater	Pungitius_pungitius
peer-reviewed scientific publications listed in References_MacroPopGenBase_Final.xlsx	R139	population of organisms	ENVO	PCO:0000001	Data collection	Pop 1135	Freshwater	Pungitius_pungitius
peer-reviewed scientific publications listed in References_MacroPopGenBase_Final.xlsx	R139	population of organisms	ENVO	PCO:0000001	Data collection	Pop 1136	Freshwater	Pungitius_pungitius
peer-reviewed scientific publications listed in References_MacroPopGenBase_Final.xlsx	R139	population of organisms	ENVO	PCO:0000001	Data collection	Pop 1137	Freshwater	Pungitius_pungitius
peer-reviewed scientific publications listed in References_MacroPopGenBase_Final.xlsx	R139	population of organisms	ENVO	PCO:0000001	Data collection	Pop 1138	Freshwater	Pungitius_pungitius
peer-reviewed scientific publications listed in References_MacroPopGenBase_Final.xlsx	R139	population of organisms	ENVO	PCO:0000001	Data collection	Pop 1139	Freshwater	Pungitius_pungitius
peer-reviewed scientific publications listed in References_MacroPopGenBase_Final.xlsx	R139	population of organisms	ENVO	PCO:0000001	Data collection	Pop 1140	Freshwater	Pungitius_pungitius
peer-reviewed scientific publications listed in References_MacroPopGenBase_Final.xlsx	R139	population of organisms	ENVO	PCO:0000001	Data collection	Pop 1141	Freshwater	Pungitius_pungitius
peer-reviewed scientific publications listed in References_MacroPopGenBase_Final.xlsx	R139	population of organisms	ENVO	PCO:0000001	Data collection	Pop 1142	Freshwater	Pungitius_pungitius
peer-reviewed scientific publications listed in References_MacroPopGenBase_Final.xlsx	R139	population of organisms	ENVO	PCO:0000001	Data collection	Pop 1143	Freshwater	Pungitius_pungitius
peer-reviewed scientific publications listed in References_MacroPopGenBase_Final.xlsx	R139	population of organisms	ENVO	PCO:0000001	Data collection	Pop 1144	Freshwater	Pungitius_pungitius
peer-reviewed scientific publications listed in References_MacroPopGenBase_Final.xlsx	R139	population of organisms	ENVO	PCO:0000001	Data collection	Pop 1145	Freshwater	Pungitius_pungitius
peer-reviewed scientific publications listed in References_MacroPopGenBase_Final.xlsx	R139	population of organisms	ENVO	PCO:0000001	Data collection	Pop 1146	Freshwater	Pungitius_pungitius
peer-reviewed scientific publications listed in References_MacroPopGenBase_Final.xlsx	R139	population of organisms	ENVO	PCO:0000001	Data collection	Pop 1147	Freshwater	Pungitius_pungitius
peer-reviewed scientific publications listed in References_MacroPopGenBase_Final.xlsx	R139	population of organisms	ENVO	PCO:0000001	Data collection	Pop 1148	Freshwater	Pungitius_pungitius
peer-reviewed scientific publications listed in References_MacroPopGenBase_Final.xlsx	R139	population of organisms	ENVO	PCO:0000001	Data collection	Pop 1149	Freshwater	Pungitius_pungitius
peer-reviewed scientific publications listed in References_MacroPopGenBase_Final.xlsx	R139	population of organisms	ENVO	PCO:0000001	Data collection	Pop 1150	Freshwater	Pungitius_pungitius
peer-reviewed scientific publications listed in References_MacroPopGenBase_Final.xlsx	R139	population of organisms	ENVO	PCO:0000001	Data collection	Pop 1151	Freshwater	Pungitius_pungitius
peer-reviewed scientific publications listed in References_MacroPopGenBase_Final.xlsx	R139	population of organisms	ENVO	PCO:0000001	Data collection	Pop 1152	Freshwater	Pungitius_pungitius
peer-reviewed scientific publications listed in References_MacroPopGenBase_Final.xlsx	R139	population of organisms	ENVO	PCO:0000001	Data collection	Pop 1153	Freshwater	Pungitius_pungitius
peer-reviewed scientific publications listed in References_MacroPopGenBase_Final.xlsx	R139	population of organisms	ENVO	PCO:0000001	Data collection	Pop 1154	Freshwater	Pungitius_pungitius
peer-reviewed scientific publications listed in References_MacroPopGenBase_Final.xlsx	R139	population of organisms	ENVO	PCO:0000001	Data collection	Pop 1155	Freshwater	Pungitius_pungitius
peer-reviewed scientific publications listed in References_MacroPopGenBase_Final.xlsx	R140	population of organisms	ENVO	PCO:0000001	Data collection	Pop 1156	Freshwater	Neogobius_melanostomus
peer-reviewed scientific publications listed in References_MacroPopGenBase_Final.xlsx	R140	population of organisms	ENVO	PCO:0000001	Data collection	Pop 1157	Freshwater	Neogobius_melanostomus
peer-reviewed scientific publications listed in References_MacroPopGenBase_Final.xlsx	R140	population of organisms	ENVO	PCO:0000001	Data collection	Pop 1158	Freshwater	Neogobius_melanostomus
peer-reviewed scientific publications listed in References_MacroPopGenBase_Final.xlsx	R141	population of organisms	ENVO	PCO:0000001	Data collection	Pop 1159	Freshwater	Neogobius_melanostomus
peer-reviewed scientific publications listed in References_MacroPopGenBase_Final.xlsx	R141	population of organisms	ENVO	PCO:0000001	Data collection	Pop 1160	Freshwater	Neogobius_melanostomus
peer-reviewed scientific publications listed in References_MacroPopGenBase_Final.xlsx	R141	population of organisms	ENVO	PCO:0000001	Data collection	Pop 1161	Freshwater	Neogobius_melanostomus
peer-reviewed scientific publications listed in References_MacroPopGenBase_Final.xlsx	R141	population of organisms	ENVO	PCO:0000001	Data collection	Pop 1162	Freshwater	Neogobius_melanostomus
peer-reviewed scientific publications listed in References_MacroPopGenBase_Final.xlsx	R141	population of organisms	ENVO	PCO:0000001	Data collection	Pop 1163	Freshwater	Neogobius_melanostomus
peer-reviewed scientific publications listed in References_MacroPopGenBase_Final.xlsx	R141	population of organisms	ENVO	PCO:0000001	Data collection	Pop 1164	Freshwater	Neogobius_melanostomus
peer-reviewed scientific publications listed in References_MacroPopGenBase_Final.xlsx	R141	population of organisms	ENVO	PCO:0000001	Data collection	Pop 1165	Freshwater	Neogobius_melanostomus
peer-reviewed scientific publications listed in References_MacroPopGenBase_Final.xlsx	R141	population of organisms	ENVO	PCO:0000001	Data collection	Pop 1166	Freshwater	Neogobius_melanostomus
peer-reviewed scientific publications listed in References_MacroPopGenBase_Final.xlsx	R141	population of organisms	ENVO	PCO:0000001	Data collection	Pop 1167	Freshwater	Neogobius_melanostomus
peer-reviewed scientific publications listed in References_MacroPopGenBase_Final.xlsx	R141	population of organisms	ENVO	PCO:0000001	Data collection	Pop 1168	Freshwater	Neogobius_melanostomus
peer-reviewed scientific publications listed in References_MacroPopGenBase_Final.xlsx	R142	population of organisms	ENVO	PCO:0000001	Data collection	Pop 1169	Freshwater	Allotoca_catarinae
peer-reviewed scientific publications listed in References_MacroPopGenBase_Final.xlsx	R142	population of organisms	ENVO	PCO:0000001	Data collection	Pop 1170	Freshwater	Allotoca_diazi
peer-reviewed scientific publications listed in References_MacroPopGenBase_Final.xlsx	R142	population of organisms	ENVO	PCO:0000001	Data collection	Pop 1171	Freshwater	Allotoca_meeki
peer-reviewed scientific publications listed in References_MacroPopGenBase_Final.xlsx	R143	population of organisms	ENVO	PCO:0000001	Data collection	Pop 1172	Freshwater	Xenotoca_eiseni,
peer-reviewed scientific publications listed in References_MacroPopGenBase_Final.xlsx	R143	population of organisms	ENVO	PCO:0000001	Data collection	Pop 1173	Freshwater	Xenotoca_eiseni,
peer-reviewed scientific publications listed in References_MacroPopGenBase_Final.xlsx	R143	population of organisms	ENVO	PCO:0000001	Data collection	Pop 1174	Freshwater	Xenotoca_eiseni,
peer-reviewed scientific publications listed in References_MacroPopGenBase_Final.xlsx	R143	population of organisms	ENVO	PCO:0000001	Data collection	Pop 1175	Freshwater	Xenotoca_eiseni,
peer-reviewed scientific publications listed in References_MacroPopGenBase_Final.xlsx	R143	population of organisms	ENVO	PCO:0000001	Data collection	Pop 1176	Freshwater	Xenotoca_eiseni,
peer-reviewed scientific publications listed in References_MacroPopGenBase_Final.xlsx	R143	population of organisms	ENVO	PCO:0000001	Data collection	Pop 1177	Freshwater	Xenotoca_eiseni,
peer-reviewed scientific publications listed in References_MacroPopGenBase_Final.xlsx	R17	population of organisms	ENVO	PCO:0000001	Data collection	Pop 1178	Freshwater	Rhamdia_quelen
peer-reviewed scientific publications listed in References_MacroPopGenBase_Final.xlsx	R144	population of organisms	ENVO	PCO:0000001	Data collection	Pop 1179	Freshwater	Etheostoma_sitikuense
peer-reviewed scientific publications listed in References_MacroPopGenBase_Final.xlsx	R144	population of organisms	ENVO	PCO:0000001	Data collection	Pop 1180	Freshwater	Etheostoma_sitikuense
peer-reviewed scientific publications listed in References_MacroPopGenBase_Final.xlsx	R145	population of organisms	ENVO	PCO:0000001	Data collection	Pop 1181	Freshwater	Ictalurus_furcatus
peer-reviewed scientific publications listed in References_MacroPopGenBase_Final.xlsx	R145	population of organisms	ENVO	PCO:0000001	Data collection	Pop 1182	Freshwater	Ictalurus_furcatus
peer-reviewed scientific publications listed in References_MacroPopGenBase_Final.xlsx	R145	population of organisms	ENVO	PCO:0000001	Data collection	Pop 1183	Freshwater	Ictalurus_punctatus
peer-reviewed scientific publications listed in References_MacroPopGenBase_Final.xlsx	R145	population of organisms	ENVO	PCO:0000001	Data collection	Pop 1184	Freshwater	Ictalurus_punctatus
peer-reviewed scientific publications listed in References_MacroPopGenBase_Final.xlsx	R145	population of organisms	ENVO	PCO:0000001	Data collection	Pop 1185	Freshwater	Ictalurus_furcatus
peer-reviewed scientific publications listed in References_MacroPopGenBase_Final.xlsx	R145	population of organisms	ENVO	PCO:0000001	Data collection	Pop 1186	Freshwater	Ictalurus_punctatus
peer-reviewed scientific publications listed in References_MacroPopGenBase_Final.xlsx	R145	population of organisms	ENVO	PCO:0000001	Data collection	Pop 1187	Freshwater	Ictalurus_punctatus
peer-reviewed scientific publications listed in References_MacroPopGenBase_Final.xlsx	R145	population of organisms	ENVO	PCO:0000001	Data collection	Pop 1188	Freshwater	Ictalurus_furcatus
peer-reviewed scientific publications listed in References_MacroPopGenBase_Final.xlsx	R145	population of organisms	ENVO	PCO:0000001	Data collection	Pop 1189	Freshwater	Ictalurus_punctatus
peer-reviewed scientific publications listed in References_MacroPopGenBase_Final.xlsx	R145	population of organisms	ENVO	PCO:0000001	Data collection	Pop 1190	Freshwater	Ictalurus_punctatus
peer-reviewed scientific publications listed in References_MacroPopGenBase_Final.xlsx	R145	population of organisms	ENVO	PCO:0000001	Data collection	Pop 1191	Freshwater	Ictalurus_punctatus
peer-reviewed scientific publications listed in References_MacroPopGenBase_Final.xlsx	R145	population of organisms	ENVO	PCO:0000001	Data collection	Pop 1192	Freshwater	Ictalurus_punctatus
peer-reviewed scientific publications listed in References_MacroPopGenBase_Final.xlsx	R145	population of organisms	ENVO	PCO:0000001	Data collection	Pop 1193	Freshwater	Ictalurus_punctatus
peer-reviewed scientific publications listed in References_MacroPopGenBase_Final.xlsx	R145	population of organisms	ENVO	PCO:0000001	Data collection	Pop 1194	Freshwater	Ictalurus_punctatus
peer-reviewed scientific publications listed in References_MacroPopGenBase_Final.xlsx	R145	population of organisms	ENVO	PCO:0000001	Data collection	Pop 1195	Freshwater	Ictalurus_punctatus
peer-reviewed scientific publications listed in References_MacroPopGenBase_Final.xlsx	R145	population of organisms	ENVO	PCO:0000001	Data collection	Pop 1196	Freshwater	Ictalurus_furcatus
peer-reviewed scientific publications listed in References_MacroPopGenBase_Final.xlsx	R145	population of organisms	ENVO	PCO:0000001	Data collection	Pop 1197	Freshwater	Ictalurus_punctatus
peer-reviewed scientific publications listed in References_MacroPopGenBase_Final.xlsx	R145	population of organisms	ENVO	PCO:0000001	Data collection	Pop 1198	Freshwater	Ictalurus_punctatus
peer-reviewed scientific publications listed in References_MacroPopGenBase_Final.xlsx	R144	population of organisms	ENVO	PCO:0000001	Data collection	Pop 1199	Freshwater	Noturus_baileyi
peer-reviewed scientific publications listed in References_MacroPopGenBase_Final.xlsx	R144	population of organisms	ENVO	PCO:0000001	Data collection	Pop 1200	Freshwater	Noturus_baileyi
peer-reviewed scientific publications listed in References_MacroPopGenBase_Final.xlsx	R144	population of organisms	ENVO	PCO:0000001	Data collection	Pop 1201	Freshwater	Noturus_flavipinnis
peer-reviewed scientific publications listed in References_MacroPopGenBase_Final.xlsx	R146	population of organisms	ENVO	PCO:0000001	Data collection	Pop 1202	Freshwater	Cornohynchus_conirostris
peer-reviewed scientific publications listed in References_MacroPopGenBase_Final.xlsx	R60	population of organisms	ENVO	PCO:0000001	Data collection	Pop 1203	Freshwater	Nannostomus_unifasciatus
peer-reviewed scientific publications listed in References_MacroPopGenBase_Final.xlsx	R147	population of organisms	ENVO	PCO:0000001	Data collection	Pop 1204	Freshwater	Lepisosteus_oculatus
peer-reviewed scientific publications listed in References_MacroPopGenBase_Final.xlsx	R147	population of organisms	ENVO	PCO:0000001	Data collection	Pop 1205	Freshwater	Lepisosteus_oculatus
peer-reviewed scientific publications listed in References_MacroPopGenBase_Final.xlsx	R147	population of organisms	ENVO	PCO:0000001	Data collection	Pop 1207	Freshwater	Lepisosteus_oculatus
peer-reviewed scientific publications listed in References_MacroPopGenBase_Final.xlsx	R147	population of organisms	ENVO	PCO:0000001	Data collection	Pop 1208	Freshwater	Lepisosteus_oculatus
peer-reviewed scientific publications listed in References_MacroPopGenBase_Final.xlsx	R147	population of organisms	ENVO	PCO:0000001	Data collection	Pop 1209	Freshwater	Lepisosteus_oculatus
peer-reviewed scientific publications listed in References_MacroPopGenBase_Final.xlsx	R148	population of organisms	ENVO	PCO:0000001	Data collection	Pop 1210	Freshwater	Hypostomus_ancistroides
peer-reviewed scientific publications listed in References_MacroPopGenBase_Final.xlsx	R149	population of organisms	ENVO	PCO:0000001	Data collection	Pop 1211	Freshwater	Hypostomus_gymnorhynchus
peer-reviewed scientific publications listed in References_MacroPopGenBase_Final.xlsx	R150	population of organisms	ENVO	PCO:0000001	Data collection	Pop 1212	Freshwater	Lota_lota
peer-reviewed scientific publications listed in References_MacroPopGenBase_Final.xlsx	R150	population of organisms	ENVO	PCO:0000001	Data collection	Pop 1213	Freshwater	Lota_lota
peer-reviewed scientific publications listed in References_MacroPopGenBase_Final.xlsx	R150	population of organisms	ENVO	PCO:0000001	Data collection	Pop 1214	Freshwater	Lota_lota
peer-reviewed scientific publications listed in References_MacroPopGenBase_Final.xlsx	R150	population of organisms	ENVO	PCO:0000001	Data collection	Pop 1215	Freshwater	Lota_lota
peer-reviewed scientific publications listed in References_MacroPopGenBase_Final.xlsx	R150	population of organisms	ENVO	PCO:0000001	Data collection	Pop 1216	Freshwater	Lota_lota
peer-reviewed scientific publications listed in References_MacroPopGenBase_Final.xlsx	R150	population of organisms	ENVO	PCO:0000001	Data collection	Pop 1217	Freshwater	Lota_lota
peer-reviewed scientific publications listed in References_MacroPopGenBase_Final.xlsx	R150	population of organisms	ENVO	PCO:0000001	Data collection	Pop 1218	Freshwater	Lota_lota
peer-reviewed scientific publications listed in References_MacroPopGenBase_Final.xlsx	R150	population of organisms	ENVO	PCO:0000001	Data collection	Pop 1219	Freshwater	Lota_lota
peer-reviewed scientific publications listed in References_MacroPopGenBase_Final.xlsx	R150	population of organisms	ENVO	PCO:0000001	Data collection	Pop 1220	Freshwater	Lota_lota
peer-reviewed scientific publications listed in References_MacroPopGenBase_Final.xlsx	R151	population of organisms	ENVO	PCO:0000001	Data collection	Pop 1221	Freshwater	Lota_lota
peer-reviewed scientific publications listed in References_MacroPopGenBase_Final.xlsx	R151	population of organisms	ENVO	PCO:0000001	Data collection	Pop 1222	Freshwater	Lota_lota
peer-reviewed scientific publications listed in References_MacroPopGenBase_Final.xlsx	R151	population of organisms	ENVO	PCO:0000001	Data collection	Pop 1223	Freshwater	Lota_lota
peer-reviewed scientific publications listed in References_MacroPopGenBase_Final.xlsx	R151	population of organisms	ENVO	PCO:0000001	Data collection	Pop 1224	Freshwater	Lota_lota
peer-reviewed scientific publications listed in References_MacroPopGenBase_Final.xlsx	R151	population of organisms	ENVO	PCO:0000001	Data collection	Pop 1225	Freshwater	Lota_lota
peer-reviewed scientific publications listed in References_MacroPopGenBase_Final.xlsx	R151	population of organisms	ENVO	PCO:0000001	Data collection	Pop 1226	Freshwater	Lota_lota
peer-reviewed scientific publications listed in References_MacroPopGenBase_Final.xlsx	R151	population of organisms	ENVO	PCO:0000001	Data collection	Pop 1227	Freshwater	Lota_lota
peer-reviewed scientific publications listed in References_MacroPopGenBase_Final.xlsx	R151	population of organisms	ENVO	PCO:0000001	Data collection	Pop 1228	Freshwater	Lota_lota
peer-reviewed scientific publications listed in References_MacroPopGenBase_Final.xlsx	R151	population of organisms	ENVO	PCO:0000001	Data collection	Pop 1229	Freshwater	Lota_lota
peer-reviewed scientific publications listed in References_MacroPopGenBase_Final.xlsx	R152	population of organisms	ENVO	PCO:0000001	Data collection	Pop 1230	Anadromous	Morone_saxatilis
peer-reviewed scientific publications listed in References_MacroPopGenBase_Final.xlsx	R152	population of organisms	ENVO	PCO:0000001	Data collection	Pop 1231	Anadromous	Morone_saxatilis
peer-reviewed scientific publications listed in References_MacroPopGenBase_Final.xlsx	R152	population of organisms	ENVO	PCO:0000001	Data collection	Pop 1232	Anadromous	Morone_saxatilis
peer-reviewed scientific publications listed in References_MacroPopGenBase_Final.xlsx	R152	population of organisms	ENVO	PCO:0000001	Data collection	Pop 1233	Anadromous	Morone_saxatilis
peer-reviewed scientific publications listed in References_MacroPopGenBase_Final.xlsx	R152	population of organisms	ENVO	PCO:0000001	Data collection	Pop 1234	Anadromous	Morone_saxatilis
peer-reviewed scientific publications listed in References_MacroPopGenBase_Final.xlsx	R153	population of organisms	ENVO	PCO:0000001	Data collection	Pop 1235	Brackish	Morone_americana
peer-reviewed scientific publications listed in References_MacroPopGenBase_Final.xlsx	R153	population of organisms	ENVO	PCO:0000001	Data collection	Pop 1236	Brackish	Morone_americana
peer-reviewed scientific publications listed in References_MacroPopGenBase_Final.xlsx	R154 & R808	population of organisms	ENVO	PCO:0000001	Data collection	Pop 1237	Anadromous	Osmerus_mordax
peer-reviewed scientific publications listed in References_MacroPopGenBase_Final.xlsx	R154 & R808	population of organisms	ENVO	PCO:0000001	Data collection	Pop 1238	Anadromous	Osmerus_mordax
peer-reviewed scientific publications listed in References_MacroPopGenBase_Final.xlsx	R154 & R808	population of organisms	ENVO	PCO:0000001	Data collection	Pop 1239	Anadromous	Osmerus_mordax
peer-reviewed scientific publications listed in References_MacroPopGenBase_Final.xlsx	R154 & R808	population of organisms	ENVO	PCO:0000001	Data collection	Pop 1240	Anadromous	Osmerus_mordax
peer-reviewed scientific publications listed in References_MacroPopGenBase_Final.xlsx	R154 & R808	population of organisms	ENVO	PCO:0000001	Data collection	Pop 1241	Anadromous	Osmerus_mordax
peer-reviewed scientific publications listed in References_MacroPopGenBase_Final.xlsx	R154 & R808	population of organisms	ENVO	PCO:0000001	Data collection	Pop 1242	Anadromous	Osmerus_mordax
peer-reviewed scientific publications listed in References_MacroPopGenBase_Final.xlsx	R154 & R808	population of organisms	ENVO	PCO:0000001	Data collection	Pop 1243	Anadromous	Osmerus_mordax
peer-reviewed scientific publications listed in References_MacroPopGenBase_Final.xlsx	R154 & R808	population of organisms	ENVO	PCO:0000001	Data collection	Pop 1244	Anadromous	Osmerus_mordax
peer-reviewed scientific publications listed in References_MacroPopGenBase_Final.xlsx	R154 & R808	population of organisms	ENVO	PCO:0000001	Data collection	Pop 1245	Anadromous	Osmerus_mordax
peer-reviewed scientific publications listed in References_MacroPopGenBase_Final.xlsx	R154 & R808	population of organisms	ENVO	PCO:0000001	Data collection	Pop 1246	Anadromous	Osmerus_mordax
peer-reviewed scientific publications listed in References_MacroPopGenBase_Final.xlsx	R154 & R808	population of organisms	ENVO	PCO:0000001	Data collection	Pop 1247	Anadromous	Osmerus_mordax
peer-reviewed scientific publications listed in References_MacroPopGenBase_Final.xlsx	R154 & R808	population of organisms	ENVO	PCO:0000001	Data collection	Pop 1248	Anadromous	Osmerus_mordax
peer-reviewed scientific publications listed in References_MacroPopGenBase_Final.xlsx	R154 & R808	population of organisms	ENVO	PCO:0000001	Data collection	Pop 1249	Anadromous	Osmerus_mordax
peer-reviewed scientific publications listed in References_MacroPopGenBase_Final.xlsx	R154 & R808	population of organisms	ENVO	PCO:0000001	Data collection	Pop 1250	Anadromous	Osmerus_mordax
peer-reviewed scientific publications listed in References_MacroPopGenBase_Final.xlsx	R154 & R808	population of organisms	ENVO	PCO:0000001	Data collection	Pop 1251	Anadromous	Osmerus_mordax
peer-reviewed scientific publications listed in References_MacroPopGenBase_Final.xlsx	R154 & R808	population of organisms	ENVO	PCO:0000001	Data collection	Pop 1252	Anadromous	Osmerus_mordax
peer-reviewed scientific publications listed in References_MacroPopGenBase_Final.xlsx	R154 & R808	population of organisms	ENVO	PCO:0000001	Data collection	Pop 1253	Anadromous	Osmerus_mordax
peer-reviewed scientific publications listed in References_MacroPopGenBase_Final.xlsx	R154 & R808	population of organisms	ENVO	PCO:0000001	Data collection	Pop 1254	Anadromous	Osmerus_mordax
peer-reviewed scientific publications listed in References_MacroPopGenBase_Final.xlsx	R154 & R808	population of organisms	ENVO	PCO:0000001	Data collection	Pop 1255	Anadromous	Osmerus_mordax
peer-reviewed scientific publications listed in References_MacroPopGenBase_Final.xlsx	R155	population of organisms	ENVO	PCO:0000001	Data collection	Pop 1256	Anadromous	Osmerus_mordax
peer-reviewed scientific publications listed in References_MacroPopGenBase_Final.xlsx	R155	population of organisms	ENVO	PCO:0000001	Data collection	Pop 1257	Anadromous	Osmerus_mordax
peer-reviewed scientific publications listed in References_MacroPopGenBase_Final.xlsx	R155	population of organisms	ENVO	PCO:0000001	Data collection	Pop 1258	Anadromous	Osmerus_mordax
peer-reviewed scientific publications listed in References_MacroPopGenBase_Final.xlsx	R155	population of organisms	ENVO	PCO:0000001	Data collection	Pop 1259	Anadromous	Osmerus_mordax
peer-reviewed scientific publications listed in References_MacroPopGenBase_Final.xlsx	R155	population of organisms	ENVO	PCO:0000001	Data collection	Pop 1260	Anadromous	Osmerus_mordax
peer-reviewed scientific publications listed in References_MacroPopGenBase_Final.xlsx	R155	population of organisms	ENVO	PCO:0000001	Data collection	Pop 1261	Anadromous	Osmerus_mordax
peer-reviewed scientific publications listed in References_MacroPopGenBase_Final.xlsx	R155	population of organisms	ENVO	PCO:0000001	Data collection	Pop 1262	Anadromous	Osmerus_mordax
peer-reviewed scientific publications listed in References_MacroPopGenBase_Final.xlsx	R156	population of organisms	ENVO	PCO:0000001	Data collection	Pop 1263	Anadromous	Osmerus_mordax
peer-reviewed scientific publications listed in References_MacroPopGenBase_Final.xlsx	R156	population of organisms	ENVO	PCO:0000001	Data collection	Pop 1264	Anadromous	Osmerus_mordax
peer-reviewed scientific publications listed in References_MacroPopGenBase_Final.xlsx	R157	population of organisms	ENVO	PCO:0000001	Data collection	Pop 1265	Freshwater	Osteoglossum_bicirrhosum
peer-reviewed scientific publications listed in References_MacroPopGenBase_Final.xlsx	R157	population of organisms	ENVO	PCO:0000001	Data collection	Pop 1266	Freshwater	Osteoglossum_bicirrhosum
peer-reviewed scientific publications listed in References_MacroPopGenBase_Final.xlsx	R157	population of organisms	ENVO	PCO:0000001	Data collection	Pop 1267	Freshwater	Osteoglossum_bicirrhosum
peer-reviewed scientific publications listed in References_MacroPopGenBase_Final.xlsx	R157	population of organisms	ENVO	PCO:0000001	Data collection	Pop 1268	Freshwater	Osteoglossum_bicirrhosum
peer-reviewed scientific publications listed in References_MacroPopGenBase_Final.xlsx	R157	population of organisms	ENVO	PCO:0000001	Data collection	Pop 1269	Freshwater	Osteoglossum_bicirrhosum
peer-reviewed scientific publications listed in References_MacroPopGenBase_Final.xlsx	R158	population of organisms	ENVO	PCO:0000001	Data collection	Pop 1270	Freshwater	Osteoglossum_ferreirai
peer-reviewed scientific publications listed in References_MacroPopGenBase_Final.xlsx	R158	population of organisms	ENVO	PCO:0000001	Data collection	Pop 1271	Freshwater	Osteoglossum_ferreirai
peer-reviewed scientific publications listed in References_MacroPopGenBase_Final.xlsx	R159	population of organisms	ENVO	PCO:0000001	Data collection	Pop 1272	Freshwater	Osteoglossum_bicirrhosum
peer-reviewed scientific publications listed in References_MacroPopGenBase_Final.xlsx	R160	population of organisms	ENVO	PCO:0000001	Data collection	Pop 1273	Freshwater	Osteoglossum_bicirrhosum
peer-reviewed scientific publications listed in References_MacroPopGenBase_Final.xlsx	R161	population of organisms	ENVO	PCO:0000001	Data collection	Pop 1274	Freshwater	Ammocrypta_pellucida
peer-reviewed scientific publications listed in References_MacroPopGenBase_Final.xlsx	R161	population of organisms	ENVO	PCO:0000001	Data collection	Pop 1275	Freshwater	Ammocrypta_pellucida
peer-reviewed scientific publications listed in References_MacroPopGenBase_Final.xlsx	R161	population of organisms	ENVO	PCO:0000001	Data collection	Pop 1276	Freshwater	Ammocrypta_pellucida
peer-reviewed scientific publications listed in References_MacroPopGenBase_Final.xlsx	R161	population of organisms	ENVO	PCO:0000001	Data collection	Pop 1277	Freshwater	Ammocrypta_pellucida
peer-reviewed scientific publications listed in References_MacroPopGenBase_Final.xlsx	R161	population of organisms	ENVO	PCO:0000001	Data collection	Pop 1278	Freshwater	Ammocrypta_pellucida
peer-reviewed scientific publications listed in References_MacroPopGenBase_Final.xlsx	R161	population of organisms	ENVO	PCO:0000001	Data collection	Pop 1279	Freshwater	Ammocrypta_pellucida
peer-reviewed scientific publications listed in References_MacroPopGenBase_Final.xlsx	R161	population of organisms	ENVO	PCO:0000001	Data collection	Pop 1280	Freshwater	Ammocrypta_pellucida
peer-reviewed scientific publications listed in References_MacroPopGenBase_Final.xlsx	R161	population of organisms	ENVO	PCO:0000001	Data collection	Pop 1281	Freshwater	Ammocrypta_pellucida
peer-reviewed scientific publications listed in References_MacroPopGenBase_Final.xlsx	R161	population of organisms	ENVO	PCO:0000001	Data collection	Pop 1282	Freshwater	Ammocrypta_pellucida
peer-reviewed scientific publications listed in References_MacroPopGenBase_Final.xlsx	R161	population of organisms	ENVO	PCO:0000001	Data collection	Pop 1283	Freshwater	Ammocrypta_pellucida
peer-reviewed scientific publications listed in References_MacroPopGenBase_Final.xlsx	R161	population of organisms	ENVO	PCO:0000001	Data collection	Pop 1284	Freshwater	Ammocrypta_pellucida
peer-reviewed scientific publications listed in References_MacroPopGenBase_Final.xlsx	R161	population of organisms	ENVO	PCO:0000001	Data collection	Pop 1285	Freshwater	Ammocrypta_pellucida
peer-reviewed scientific publications listed in References_MacroPopGenBase_Final.xlsx	R161	population of organisms	ENVO	PCO:0000001	Data collection	Pop 1286	Freshwater	Ammocrypta_pellucida
peer-reviewed scientific publications listed in References_MacroPopGenBase_Final.xlsx	R161	population of organisms	ENVO	PCO:0000001	Data collection	Pop 1287	Freshwater	Ammocrypta_pellucida
peer-reviewed scientific publications listed in References_MacroPopGenBase_Final.xlsx	R161	population of organisms	ENVO	PCO:0000001	Data collection	Pop 1288	Freshwater	Ammocrypta_pellucida
peer-reviewed scientific publications listed in References_MacroPopGenBase_Final.xlsx	R161	population of organisms	ENVO	PCO:0000001	Data collection	Pop 1289	Freshwater	Ammocrypta_pellucida
peer-reviewed scientific publications listed in References_MacroPopGenBase_Final.xlsx	R162	population of organisms	ENVO	PCO:0000001	Data collection	Pop 1290	Freshwater	Etheostoma_bison
peer-reviewed scientific publications listed in References_MacroPopGenBase_Final.xlsx	R162	population of organisms	ENVO	PCO:0000001	Data collection	Pop 1291	Freshwater	Etheostoma_bison
peer-reviewed scientific publications listed in References_MacroPopGenBase_Final.xlsx	R162	population of organisms	ENVO	PCO:0000001	Data collection	Pop 1292	Freshwater	Etheostoma_caeruleum
peer-reviewed scientific publications listed in References_MacroPopGenBase_Final.xlsx	R163	population of organisms	ENVO	PCO:0000001	Data collection	Pop 1293	Freshwater	Etheostoma_caeruleum
peer-reviewed scientific publications listed in References_MacroPopGenBase_Final.xlsx	R164	population of organisms	ENVO	PCO:0000001	Data collection	Pop 1294	Freshwater	Etheostoma_nuchale
peer-reviewed scientific publications listed in References_MacroPopGenBase_Final.xlsx	R164	population of organisms	ENVO	PCO:0000001	Data collection	Pop 1295	Freshwater	Etheostoma_swaini
peer-reviewed scientific publications listed in References_MacroPopGenBase_Final.xlsx	R164	population of organisms	ENVO	PCO:0000001	Data collection	Pop 1296	Freshwater	Etheostoma_swaini
peer-reviewed scientific publications listed in References_MacroPopGenBase_Final.xlsx	R164	population of organisms	ENVO	PCO:0000001	Data collection	Pop 1297	Freshwater	Etheostoma_nuchale
peer-reviewed scientific publications listed in References_MacroPopGenBase_Final.xlsx	R164	population of organisms	ENVO	PCO:0000001	Data collection	Pop 1298	Freshwater	Etheostoma_nuchale
peer-reviewed scientific publications listed in References_MacroPopGenBase_Final.xlsx	R164	population of organisms	ENVO	PCO:0000001	Data collection	Pop 1299	Freshwater	Etheostoma_swaini
peer-reviewed scientific publications listed in References_MacroPopGenBase_Final.xlsx	R164	population of organisms	ENVO	PCO:0000001	Data collection	Pop 1300	Freshwater	Etheostoma_swaini
peer-reviewed scientific publications listed in References_MacroPopGenBase_Final.xlsx	R91	population of organisms	ENVO	PCO:0000001	Data collection	Pop 1301	Freshwater	Etheostoma_tallapoosae
peer-reviewed scientific publications listed in References_MacroPopGenBase_Final.xlsx	R91	population of organisms	ENVO	PCO:0000001	Data collection	Pop 1302	Freshwater	Etheostoma_tallapoosae
peer-reviewed scientific publications listed in References_MacroPopGenBase_Final.xlsx	R91	population of organisms	ENVO	PCO:0000001	Data collection	Pop 1303	Freshwater	Etheostoma_tallapoosae
peer-reviewed scientific publications listed in References_MacroPopGenBase_Final.xlsx	R91	population of organisms	ENVO	PCO:0000001	Data collection	Pop 1304	Freshwater	Etheostoma_tallapoosae
peer-reviewed scientific publications listed in References_MacroPopGenBase_Final.xlsx	R91	population of organisms	ENVO	PCO:0000001	Data collection	Pop 1305	Freshwater	Etheostoma_tallapoosae
peer-reviewed scientific publications listed in References_MacroPopGenBase_Final.xlsx	R91	population of organisms	ENVO	PCO:0000001	Data collection	Pop 1306	Freshwater	Etheostoma_tallapoosae
peer-reviewed scientific publications listed in References_MacroPopGenBase_Final.xlsx	R91	population of organisms	ENVO	PCO:0000001	Data collection	Pop 1307	Freshwater	Etheostoma_tallapoosae
peer-reviewed scientific publications listed in References_MacroPopGenBase_Final.xlsx	R91	population of organisms	ENVO	PCO:0000001	Data collection	Pop 1308	Freshwater	Etheostoma_tallapoosae
peer-reviewed scientific publications listed in References_MacroPopGenBase_Final.xlsx	R165	population of organisms	ENVO	PCO:0000001	Data collection	Pop 1309	Freshwater	Etheostoma_caeruleum
peer-reviewed scientific publications listed in References_MacroPopGenBase_Final.xlsx	R165	population of organisms	ENVO	PCO:0000001	Data collection	Pop 1310	Freshwater	Etheostoma_caeruleum
peer-reviewed scientific publications listed in References_MacroPopGenBase_Final.xlsx	R165	population of organisms	ENVO	PCO:0000001	Data collection	Pop 1311	Freshwater	Etheostoma_caeruleum
peer-reviewed scientific publications listed in References_MacroPopGenBase_Final.xlsx	R165	population of organisms	ENVO	PCO:0000001	Data collection	Pop 1312	Freshwater	Etheostoma_caeruleum
peer-reviewed scientific publications listed in References_MacroPopGenBase_Final.xlsx	R165	population of organisms	ENVO	PCO:0000001	Data collection	Pop 1313	Freshwater	Etheostoma_caeruleum
peer-reviewed scientific publications listed in References_MacroPopGenBase_Final.xlsx	R165	population of organisms	ENVO	PCO:0000001	Data collection	Pop 1314	Freshwater	Etheostoma_caeruleum
peer-reviewed scientific publications listed in References_MacroPopGenBase_Final.xlsx	R166	population of organisms	ENVO	PCO:0000001	Data collection	Pop 1315	Freshwater	Etheostoma_fonticola
peer-reviewed scientific publications listed in References_MacroPopGenBase_Final.xlsx	R166	population of organisms	ENVO	PCO:0000001	Data collection	Pop 1316	Freshwater	Etheostoma_fonticola
peer-reviewed scientific publications listed in References_MacroPopGenBase_Final.xlsx	R166	population of organisms	ENVO	PCO:0000001	Data collection	Pop 1317	Freshwater	Etheostoma_fonticola
peer-reviewed scientific publications listed in References_MacroPopGenBase_Final.xlsx	R166	population of organisms	ENVO	PCO:0000001	Data collection	Pop 1318	Freshwater	Etheostoma_fonticola
peer-reviewed scientific publications listed in References_MacroPopGenBase_Final.xlsx	R166	population of organisms	ENVO	PCO:0000001	Data collection	Pop 1319	Freshwater	Etheostoma_fonticola
peer-reviewed scientific publications listed in References_MacroPopGenBase_Final.xlsx	R166	population of organisms	ENVO	PCO:0000001	Data collection	Pop 1320	Freshwater	Etheostoma_fonticola
peer-reviewed scientific publications listed in References_MacroPopGenBase_Final.xlsx	R166	population of organisms	ENVO	PCO:0000001	Data collection	Pop 1321	Freshwater	Etheostoma_fonticola
peer-reviewed scientific publications listed in References_MacroPopGenBase_Final.xlsx	R166	population of organisms	ENVO	PCO:0000001	Data collection	Pop 1322	Freshwater	Etheostoma_fonticola
peer-reviewed scientific publications listed in References_MacroPopGenBase_Final.xlsx	R167	population of organisms	ENVO	PCO:0000001	Data collection	Pop 1323	Freshwater	Etheostoma_akatulo
peer-reviewed scientific publications listed in References_MacroPopGenBase_Final.xlsx	R167	population of organisms	ENVO	PCO:0000001	Data collection	Pop 1324	Freshwater	Etheostoma_akatulo
peer-reviewed scientific publications listed in References_MacroPopGenBase_Final.xlsx	R167	population of organisms	ENVO	PCO:0000001	Data collection	Pop 1325	Freshwater	Etheostoma_akatulo
peer-reviewed scientific publications listed in References_MacroPopGenBase_Final.xlsx	R167	population of organisms	ENVO	PCO:0000001	Data collection	Pop 1326	Freshwater	Etheostoma_akatulo
peer-reviewed scientific publications listed in References_MacroPopGenBase_Final.xlsx	R39	population of organisms	ENVO	PCO:0000001	Data collection	Pop 1327	Freshwater	Etheostoma_artesiae
peer-reviewed scientific publications listed in References_MacroPopGenBase_Final.xlsx	R39	population of organisms	ENVO	PCO:0000001	Data collection	Pop 1328	Freshwater	Etheostoma_artesiae
peer-reviewed scientific publications listed in References_MacroPopGenBase_Final.xlsx	R39	population of organisms	ENVO	PCO:0000001	Data collection	Pop 1329	Freshwater	Etheostoma_artesiae
peer-reviewed scientific publications listed in References_MacroPopGenBase_Final.xlsx	R39	population of organisms	ENVO	PCO:0000001	Data collection	Pop 1330	Freshwater	Etheostoma_artesiae
peer-reviewed scientific publications listed in References_MacroPopGenBase_Final.xlsx	R39	population of organisms	ENVO	PCO:0000001	Data collection	Pop 1331	Freshwater	Etheostoma_artesiae
peer-reviewed scientific publications listed in References_MacroPopGenBase_Final.xlsx	R39	population of organisms	ENVO	PCO:0000001	Data collection	Pop 1332	Freshwater	Etheostoma_artesiae
peer-reviewed scientific publications listed in References_MacroPopGenBase_Final.xlsx	R39	population of organisms	ENVO	PCO:0000001	Data collection	Pop 1333	Freshwater	Etheostoma_artesiae
peer-reviewed scientific publications listed in References_MacroPopGenBase_Final.xlsx	R39	population of organisms	ENVO	PCO:0000001	Data collection	Pop 1334	Freshwater	Etheostoma_artesiae
peer-reviewed scientific publications listed in References_MacroPopGenBase_Final.xlsx	R39	population of organisms	ENVO	PCO:0000001	Data collection	Pop 1335	Freshwater	Etheostoma_artesiae
peer-reviewed scientific publications listed in References_MacroPopGenBase_Final.xlsx	R39	population of organisms	ENVO	PCO:0000001	Data collection	Pop 1336	Freshwater	Etheostoma_artesiae
peer-reviewed scientific publications listed in References_MacroPopGenBase_Final.xlsx	R39	population of organisms	ENVO	PCO:0000001	Data collection	Pop 1337	Freshwater	Etheostoma_artesiae
peer-reviewed scientific publications listed in References_MacroPopGenBase_Final.xlsx	R39	population of organisms	ENVO	PCO:0000001	Data collection	Pop 1338	Freshwater	Etheostoma_artesiae
peer-reviewed scientific publications listed in References_MacroPopGenBase_Final.xlsx	R39	population of organisms	ENVO	PCO:0000001	Data collection	Pop 1339	Freshwater	Etheostoma_whipplei
peer-reviewed scientific publications listed in References_MacroPopGenBase_Final.xlsx	R39	population of organisms	ENVO	PCO:0000001	Data collection	Pop 1340	Freshwater	Etheostoma_whipplei
peer-reviewed scientific publications listed in References_MacroPopGenBase_Final.xlsx	R39	population of organisms	ENVO	PCO:0000001	Data collection	Pop 1341	Freshwater	Etheostoma_whipplei
peer-reviewed scientific publications listed in References_MacroPopGenBase_Final.xlsx	R39	population of organisms	ENVO	PCO:0000001	Data collection	Pop 1342	Freshwater	Etheostoma_whipplei
peer-reviewed scientific publications listed in References_MacroPopGenBase_Final.xlsx	R39	population of organisms	ENVO	PCO:0000001	Data collection	Pop 1343	Freshwater	Etheostoma_whipplei
peer-reviewed scientific publications listed in References_MacroPopGenBase_Final.xlsx	R39	population of organisms	ENVO	PCO:0000001	Data collection	Pop 1344	Freshwater	Etheostoma_whipplei
peer-reviewed scientific publications listed in References_MacroPopGenBase_Final.xlsx	R39	population of organisms	ENVO	PCO:0000001	Data collection	Pop 1345	Freshwater	Etheostoma_whipplei
peer-reviewed scientific publications listed in References_MacroPopGenBase_Final.xlsx	R39	population of organisms	ENVO	PCO:0000001	Data collection	Pop 1346	Freshwater	Etheostoma_whipplei
peer-reviewed scientific publications listed in References_MacroPopGenBase_Final.xlsx	R39	population of organisms	ENVO	PCO:0000001	Data collection	Pop 1347	Freshwater	Etheostoma_whipplei
peer-reviewed scientific publications listed in References_MacroPopGenBase_Final.xlsx	R39	population of organisms	ENVO	PCO:0000001	Data collection	Pop 1348	Freshwater	Etheostoma_whipplei
peer-reviewed scientific publications listed in References_MacroPopGenBase_Final.xlsx	R39	population of organisms	ENVO	PCO:0000001	Data collection	Pop 1349	Freshwater	Etheostoma_whipplei
peer-reviewed scientific publications listed in References_MacroPopGenBase_Final.xlsx	R39	population of organisms	ENVO	PCO:0000001	Data collection	Pop 1350	Freshwater	Etheostoma_whipplei
peer-reviewed scientific publications listed in References_MacroPopGenBase_Final.xlsx	R39	population of organisms	ENVO	PCO:0000001	Data collection	Pop 1351	Freshwater	Etheostoma_parvipinne
peer-reviewed scientific publications listed in References_MacroPopGenBase_Final.xlsx	R39	population of organisms	ENVO	PCO:0000001	Data collection	Pop 1352	Freshwater	Etheostoma_parvipinne
peer-reviewed scientific publications listed in References_MacroPopGenBase_Final.xlsx	R39	population of organisms	ENVO	PCO:0000001	Data collection	Pop 1353	Freshwater	Etheostoma_parvipinne
peer-reviewed scientific publications listed in References_MacroPopGenBase_Final.xlsx	R39	population of organisms	ENVO	PCO:0000001	Data collection	Pop 1354	Freshwater	Etheostoma_parvipinne
peer-reviewed scientific publications listed in References_MacroPopGenBase_Final.xlsx	R39	population of organisms	ENVO	PCO:0000001	Data collection	Pop 1355	Freshwater	Etheostoma_parvipinne
peer-reviewed scientific publications listed in References_MacroPopGenBase_Final.xlsx	R39	population of organisms	ENVO	PCO:0000001	Data collection	Pop 1356	Freshwater	Etheostoma_parvipinne
peer-reviewed scientific publications listed in References_MacroPopGenBase_Final.xlsx	R39	population of organisms	ENVO	PCO:0000001	Data collection	Pop 1357	Freshwater	Etheostoma_parvipinne
peer-reviewed scientific publications listed in References_MacroPopGenBase_Final.xlsx	R39	population of organisms	ENVO	PCO:0000001	Data collection	Pop 1358	Freshwater	Etheostoma_parvipinne
peer-reviewed scientific publications listed in References_MacroPopGenBase_Final.xlsx	R39	population of organisms	ENVO	PCO:0000001	Data collection	Pop 1359	Freshwater	Etheostoma_parvipinne
peer-reviewed scientific publications listed in References_MacroPopGenBase_Final.xlsx	R39	population of organisms	ENVO	PCO:0000001	Data collection	Pop 1360	Freshwater	Etheostoma_parvipinne
peer-reviewed scientific publications listed in References_MacroPopGenBase_Final.xlsx	R39	population of organisms	ENVO	PCO:0000001	Data collection	Pop 1361	Freshwater	Etheostoma_parvipinne
peer-reviewed scientific publications listed in References_MacroPopGenBase_Final.xlsx	R39	population of organisms	ENVO	PCO:0000001	Data collection	Pop 1362	Freshwater	Etheostoma_parvipinne
peer-reviewed scientific publications listed in References_MacroPopGenBase_Final.xlsx	R168	population of organisms	ENVO	PCO:0000001	Data collection	Pop 1363	Freshwater	Etheostoma_raneyi
peer-reviewed scientific publications listed in References_MacroPopGenBase_Final.xlsx	R168	population of organisms	ENVO	PCO:0000001	Data collection	Pop 1364	Freshwater	Etheostoma_raneyi
peer-reviewed scientific publications listed in References_MacroPopGenBase_Final.xlsx	R168	population of organisms	ENVO	PCO:0000001	Data collection	Pop 1365	Freshwater	Etheostoma_raneyi
peer-reviewed scientific publications listed in References_MacroPopGenBase_Final.xlsx	R168	population of organisms	ENVO	PCO:0000001	Data collection	Pop 1366	Freshwater	Etheostoma_raneyi
peer-reviewed scientific publications listed in References_MacroPopGenBase_Final.xlsx	R168	population of organisms	ENVO	PCO:0000001	Data collection	Pop 1367	Freshwater	Etheostoma_raneyi
peer-reviewed scientific publications listed in References_MacroPopGenBase_Final.xlsx	R168	population of organisms	ENVO	PCO:0000001	Data collection	Pop 1368	Freshwater	Etheostoma_raneyi
peer-reviewed scientific publications listed in References_MacroPopGenBase_Final.xlsx	R168	population of organisms	ENVO	PCO:0000001	Data collection	Pop 1369	Freshwater	Etheostoma_raneyi
peer-reviewed scientific publications listed in References_MacroPopGenBase_Final.xlsx	R168	population of organisms	ENVO	PCO:0000001	Data collection	Pop 1370	Freshwater	Etheostoma_raneyi
peer-reviewed scientific publications listed in References_MacroPopGenBase_Final.xlsx	R168	population of organisms	ENVO	PCO:0000001	Data collection	Pop 1371	Freshwater	Etheostoma_raneyi
peer-reviewed scientific publications listed in References_MacroPopGenBase_Final.xlsx	R168	population of organisms	ENVO	PCO:0000001	Data collection	Pop 1372	Freshwater	Etheostoma_raneyi
peer-reviewed scientific publications listed in References_MacroPopGenBase_Final.xlsx	R168	population of organisms	ENVO	PCO:0000001	Data collection	Pop 1373	Freshwater	Etheostoma_raneyi
peer-reviewed scientific publications listed in References_MacroPopGenBase_Final.xlsx	R44	population of organisms	ENVO	PCO:0000001	Data collection	Pop 1374	Freshwater	Etheostoma_nigrum
peer-reviewed scientific publications listed in References_MacroPopGenBase_Final.xlsx	R44	population of organisms	ENVO	PCO:0000001	Data collection	Pop 1375	Freshwater	Etheostoma_nigrum
peer-reviewed scientific publications listed in References_MacroPopGenBase_Final.xlsx	R44	population of organisms	ENVO	PCO:0000001	Data collection	Pop 1376	Freshwater	Etheostoma_nigrum
peer-reviewed scientific publications listed in References_MacroPopGenBase_Final.xlsx	R44	population of organisms	ENVO	PCO:0000001	Data collection	Pop 1377	Freshwater	Etheostoma_nigrum
peer-reviewed scientific publications listed in References_MacroPopGenBase_Final.xlsx	R44	population of organisms	ENVO	PCO:0000001	Data collection	Pop 1378	Freshwater	Etheostoma_nigrum
peer-reviewed scientific publications listed in References_MacroPopGenBase_Final.xlsx	R44	population of organisms	ENVO	PCO:0000001	Data collection	Pop 1379	Freshwater	Etheostoma_nigrum
peer-reviewed scientific publications listed in References_MacroPopGenBase_Final.xlsx	R44	population of organisms	ENVO	PCO:0000001	Data collection	Pop 1380	Freshwater	Etheostoma_nigrum
peer-reviewed scientific publications listed in References_MacroPopGenBase_Final.xlsx	R44	population of organisms	ENVO	PCO:0000001	Data collection	Pop 1381	Freshwater	Etheostoma_nigrum
peer-reviewed scientific publications listed in References_MacroPopGenBase_Final.xlsx	R44	population of organisms	ENVO	PCO:0000001	Data collection	Pop 1382	Freshwater	Etheostoma_nigrum
peer-reviewed scientific publications listed in References_MacroPopGenBase_Final.xlsx	R44	population of organisms	ENVO	PCO:0000001	Data collection	Pop 1383	Freshwater	Etheostoma_nigrum
peer-reviewed scientific publications listed in References_MacroPopGenBase_Final.xlsx	R44	population of organisms	ENVO	PCO:0000001	Data collection	Pop 1384	Freshwater	Etheostoma_nigrum
peer-reviewed scientific publications listed in References_MacroPopGenBase_Final.xlsx	R44	population of organisms	ENVO	PCO:0000001	Data collection	Pop 1385	Freshwater	Etheostoma_nigrum
peer-reviewed scientific publications listed in References_MacroPopGenBase_Final.xlsx	R44	population of organisms	ENVO	PCO:0000001	Data collection	Pop 1386	Freshwater	Etheostoma_nigrum
peer-reviewed scientific publications listed in References_MacroPopGenBase_Final.xlsx	R44	population of organisms	ENVO	PCO:0000001	Data collection	Pop 1387	Freshwater	Etheostoma_nigrum
peer-reviewed scientific publications listed in References_MacroPopGenBase_Final.xlsx	R44	population of organisms	ENVO	PCO:0000001	Data collection	Pop 1388	Freshwater	Etheostoma_nigrum
peer-reviewed scientific publications listed in References_MacroPopGenBase_Final.xlsx	R44	population of organisms	ENVO	PCO:0000001	Data collection	Pop 1389	Freshwater	Etheostoma_nigrum
peer-reviewed scientific publications listed in References_MacroPopGenBase_Final.xlsx	R169	population of organisms	ENVO	PCO:0000001	Data collection	Pop 1390	Freshwater	Etheostoma_blennioides
peer-reviewed scientific publications listed in References_MacroPopGenBase_Final.xlsx	R169	population of organisms	ENVO	PCO:0000001	Data collection	Pop 1391	Freshwater	Etheostoma_blennioides
peer-reviewed scientific publications listed in References_MacroPopGenBase_Final.xlsx	R169	population of organisms	ENVO	PCO:0000001	Data collection	Pop 1392	Freshwater	Etheostoma_blennioides
peer-reviewed scientific publications listed in References_MacroPopGenBase_Final.xlsx	R169	population of organisms	ENVO	PCO:0000001	Data collection	Pop 1393	Freshwater	Etheostoma_blennioides
peer-reviewed scientific publications listed in References_MacroPopGenBase_Final.xlsx	R169	population of organisms	ENVO	PCO:0000001	Data collection	Pop 1394	Freshwater	Etheostoma_blennioides
peer-reviewed scientific publications listed in References_MacroPopGenBase_Final.xlsx	R169	population of organisms	ENVO	PCO:0000001	Data collection	Pop 1395	Freshwater	Etheostoma_blennioides
peer-reviewed scientific publications listed in References_MacroPopGenBase_Final.xlsx	R169	population of organisms	ENVO	PCO:0000001	Data collection	Pop 1396	Freshwater	Etheostoma_blennioides
peer-reviewed scientific publications listed in References_MacroPopGenBase_Final.xlsx	R169	population of organisms	ENVO	PCO:0000001	Data collection	Pop 1397	Freshwater	Etheostoma_blennioides
peer-reviewed scientific publications listed in References_MacroPopGenBase_Final.xlsx	R170	population of organisms	ENVO	PCO:0000001	Data collection	Pop 1398	Freshwater	Perca_flavesecens
peer-reviewed scientific publications listed in References_MacroPopGenBase_Final.xlsx	R170	population of organisms	ENVO	PCO:0000001	Data collection	Pop 1399	Freshwater	Perca_flavesecens
peer-reviewed scientific publications listed in References_MacroPopGenBase_Final.xlsx	R170	population of organisms	ENVO	PCO:0000001	Data collection	Pop 1400	Freshwater	Perca_flavesecens
peer-reviewed scientific publications listed in References_MacroPopGenBase_Final.xlsx	R170	population of organisms	ENVO	PCO:0000001	Data collection	Pop 1401	Freshwater	Perca_flavesecens
peer-reviewed scientific publications listed in References_MacroPopGenBase_Final.xlsx	R171	population of organisms	ENVO	PCO:0000001	Data collection	Pop 1402	Freshwater	Perca_flavescens
peer-reviewed scientific publications listed in References_MacroPopGenBase_Final.xlsx	R171	population of organisms	ENVO	PCO:0000001	Data collection	Pop 1403	Freshwater	Perca_flavescens
peer-reviewed scientific publications listed in References_MacroPopGenBase_Final.xlsx	R171	population of organisms	ENVO	PCO:0000001	Data collection	Pop 1404	Freshwater	Perca_flavescens
peer-reviewed scientific publications listed in References_MacroPopGenBase_Final.xlsx	R172	population of organisms	ENVO	PCO:0000001	Data collection	Pop 1405	Freshwater	Perca_flavescens
peer-reviewed scientific publications listed in References_MacroPopGenBase_Final.xlsx	R172	population of organisms	ENVO	PCO:0000001	Data collection	Pop 1406	Freshwater	Perca_flavescens
peer-reviewed scientific publications listed in References_MacroPopGenBase_Final.xlsx	R173	population of organisms	ENVO	PCO:0000001	Data collection	Pop 1407	Freshwater	Perca_flavescens
peer-reviewed scientific publications listed in References_MacroPopGenBase_Final.xlsx	R173	population of organisms	ENVO	PCO:0000001	Data collection	Pop 1408	Freshwater	Perca_flavescens
peer-reviewed scientific publications listed in References_MacroPopGenBase_Final.xlsx	R173	population of organisms	ENVO	PCO:0000001	Data collection	Pop 1409	Freshwater	Perca_flavescens
peer-reviewed scientific publications listed in References_MacroPopGenBase_Final.xlsx	R173	population of organisms	ENVO	PCO:0000001	Data collection	Pop 1410	Freshwater	Perca_flavescens
peer-reviewed scientific publications listed in References_MacroPopGenBase_Final.xlsx	R173	population of organisms	ENVO	PCO:0000001	Data collection	Pop 1411	Freshwater	Perca_flavescens
peer-reviewed scientific publications listed in References_MacroPopGenBase_Final.xlsx	R173	population of organisms	ENVO	PCO:0000001	Data collection	Pop 1412	Freshwater	Perca_flavescens
peer-reviewed scientific publications listed in References_MacroPopGenBase_Final.xlsx	R173	population of organisms	ENVO	PCO:0000001	Data collection	Pop 1413	Freshwater	Perca_flavescens
peer-reviewed scientific publications listed in References_MacroPopGenBase_Final.xlsx	R173	population of organisms	ENVO	PCO:0000001	Data collection	Pop 1414	Freshwater	Perca_flavescens
peer-reviewed scientific publications listed in References_MacroPopGenBase_Final.xlsx	R173	population of organisms	ENVO	PCO:0000001	Data collection	Pop 1415	Freshwater	Perca_flavescens
peer-reviewed scientific publications listed in References_MacroPopGenBase_Final.xlsx	R173	population of organisms	ENVO	PCO:0000001	Data collection	Pop 1416	Freshwater	Perca_flavescens
peer-reviewed scientific publications listed in References_MacroPopGenBase_Final.xlsx	R173	population of organisms	ENVO	PCO:0000001	Data collection	Pop 1417	Freshwater	Perca_flavescens
peer-reviewed scientific publications listed in References_MacroPopGenBase_Final.xlsx	R173	population of organisms	ENVO	PCO:0000001	Data collection	Pop 1418	Freshwater	Perca_flavescens
peer-reviewed scientific publications listed in References_MacroPopGenBase_Final.xlsx	R174	population of organisms	ENVO	PCO:0000001	Data collection	Pop 1419	Freshwater	Perca_flavescens
peer-reviewed scientific publications listed in References_MacroPopGenBase_Final.xlsx	R174	population of organisms	ENVO	PCO:0000001	Data collection	Pop 1420	Freshwater	Perca_flavescens
peer-reviewed scientific publications listed in References_MacroPopGenBase_Final.xlsx	R175	population of organisms	ENVO	PCO:0000001	Data collection	Pop 1421	Freshwater	Perca_flavescens
peer-reviewed scientific publications listed in References_MacroPopGenBase_Final.xlsx	R175	population of organisms	ENVO	PCO:0000001	Data collection	Pop 1422	Freshwater	Perca_flavescens
peer-reviewed scientific publications listed in References_MacroPopGenBase_Final.xlsx	R176	population of organisms	ENVO	PCO:0000001	Data collection	Pop 1423	Freshwater	Perca_flavescens
peer-reviewed scientific publications listed in References_MacroPopGenBase_Final.xlsx	R176	population of organisms	ENVO	PCO:0000001	Data collection	Pop 1424	Freshwater	Perca_flavescens
peer-reviewed scientific publications listed in References_MacroPopGenBase_Final.xlsx	R176	population of organisms	ENVO	PCO:0000001	Data collection	Pop 1425	Freshwater	Perca_flavescens
peer-reviewed scientific publications listed in References_MacroPopGenBase_Final.xlsx	R176	population of organisms	ENVO	PCO:0000001	Data collection	Pop 1426	Freshwater	Perca_flavescens
peer-reviewed scientific publications listed in References_MacroPopGenBase_Final.xlsx	R176	population of organisms	ENVO	PCO:0000001	Data collection	Pop 1427	Freshwater	Perca_flavescens
peer-reviewed scientific publications listed in References_MacroPopGenBase_Final.xlsx	R123	population of organisms	ENVO	PCO:0000001	Data collection	Pop 1428	Freshwater	Perca_flavescens
peer-reviewed scientific publications listed in References_MacroPopGenBase_Final.xlsx	R123	population of organisms	ENVO	PCO:0000001	Data collection	Pop 1429	Freshwater	Perca_flavescens
peer-reviewed scientific publications listed in References_MacroPopGenBase_Final.xlsx	R123	population of organisms	ENVO	PCO:0000001	Data collection	Pop 1430	Freshwater	Perca_flavescens
peer-reviewed scientific publications listed in References_MacroPopGenBase_Final.xlsx	R123	population of organisms	ENVO	PCO:0000001	Data collection	Pop 1431	Freshwater	Perca_flavescens
peer-reviewed scientific publications listed in References_MacroPopGenBase_Final.xlsx	R123	population of organisms	ENVO	PCO:0000001	Data collection	Pop 1432	Freshwater	Perca_flavescens
peer-reviewed scientific publications listed in References_MacroPopGenBase_Final.xlsx	R123	population of organisms	ENVO	PCO:0000001	Data collection	Pop 1433	Freshwater	Perca_flavescens
peer-reviewed scientific publications listed in References_MacroPopGenBase_Final.xlsx	R123	population of organisms	ENVO	PCO:0000001	Data collection	Pop 1434	Freshwater	Perca_flavescens
peer-reviewed scientific publications listed in References_MacroPopGenBase_Final.xlsx	R123	population of organisms	ENVO	PCO:0000001	Data collection	Pop 1435	Freshwater	Perca_flavescens
peer-reviewed scientific publications listed in References_MacroPopGenBase_Final.xlsx	R123	population of organisms	ENVO	PCO:0000001	Data collection	Pop 1436	Freshwater	Perca_flavescens
peer-reviewed scientific publications listed in References_MacroPopGenBase_Final.xlsx	R123	population of organisms	ENVO	PCO:0000001	Data collection	Pop 1437	Freshwater	Perca_flavescens
peer-reviewed scientific publications listed in References_MacroPopGenBase_Final.xlsx	R123	population of organisms	ENVO	PCO:0000001	Data collection	Pop 1438	Freshwater	Perca_flavescens
peer-reviewed scientific publications listed in References_MacroPopGenBase_Final.xlsx	R177	population of organisms	ENVO	PCO:0000001	Data collection	Pop 1439	Freshwater	Perca_flavescens
peer-reviewed scientific publications listed in References_MacroPopGenBase_Final.xlsx	R177	population of organisms	ENVO	PCO:0000001	Data collection	Pop 1440	Freshwater	Perca_flavescens
peer-reviewed scientific publications listed in References_MacroPopGenBase_Final.xlsx	R177	population of organisms	ENVO	PCO:0000001	Data collection	Pop 1441	Freshwater	Perca_flavescens
peer-reviewed scientific publications listed in References_MacroPopGenBase_Final.xlsx	R178	population of organisms	ENVO	PCO:0000001	Data collection	Pop 1442	Freshwater	Perca_flavescens
peer-reviewed scientific publications listed in References_MacroPopGenBase_Final.xlsx	R178	population of organisms	ENVO	PCO:0000001	Data collection	Pop 1443	Freshwater	Perca_flavescens
peer-reviewed scientific publications listed in References_MacroPopGenBase_Final.xlsx	R178	population of organisms	ENVO	PCO:0000001	Data collection	Pop 1444	Freshwater	Perca_flavescens
peer-reviewed scientific publications listed in References_MacroPopGenBase_Final.xlsx	R178	population of organisms	ENVO	PCO:0000001	Data collection	Pop 1445	Freshwater	Perca_flavescens
peer-reviewed scientific publications listed in References_MacroPopGenBase_Final.xlsx	R178	population of organisms	ENVO	PCO:0000001	Data collection	Pop 1446	Freshwater	Perca_flavescens
peer-reviewed scientific publications listed in References_MacroPopGenBase_Final.xlsx	R178	population of organisms	ENVO	PCO:0000001	Data collection	Pop 1447	Freshwater	Perca_flavescens
peer-reviewed scientific publications listed in References_MacroPopGenBase_Final.xlsx	R178	population of organisms	ENVO	PCO:0000001	Data collection	Pop 1448	Freshwater	Perca_flavescens
peer-reviewed scientific publications listed in References_MacroPopGenBase_Final.xlsx	R178	population of organisms	ENVO	PCO:0000001	Data collection	Pop 1449	Freshwater	Perca_flavescens
peer-reviewed scientific publications listed in References_MacroPopGenBase_Final.xlsx	R179	population of organisms	ENVO	PCO:0000001	Data collection	Pop 1450	Freshwater	Perca_flavescens
peer-reviewed scientific publications listed in References_MacroPopGenBase_Final.xlsx	R179	population of organisms	ENVO	PCO:0000001	Data collection	Pop 1451	Freshwater	Perca_flavescens
peer-reviewed scientific publications listed in References_MacroPopGenBase_Final.xlsx	R179	population of organisms	ENVO	PCO:0000001	Data collection	Pop 1452	Freshwater	Perca_flavescens
peer-reviewed scientific publications listed in References_MacroPopGenBase_Final.xlsx	R179	population of organisms	ENVO	PCO:0000001	Data collection	Pop 1453	Freshwater	Perca_flavescens
peer-reviewed scientific publications listed in References_MacroPopGenBase_Final.xlsx	R179	population of organisms	ENVO	PCO:0000001	Data collection	Pop 1454	Freshwater	Perca_flavescens
peer-reviewed scientific publications listed in References_MacroPopGenBase_Final.xlsx	R179	population of organisms	ENVO	PCO:0000001	Data collection	Pop 1455	Freshwater	Perca_flavescens
peer-reviewed scientific publications listed in References_MacroPopGenBase_Final.xlsx	R179	population of organisms	ENVO	PCO:0000001	Data collection	Pop 1456	Freshwater	Perca_flavescens
peer-reviewed scientific publications listed in References_MacroPopGenBase_Final.xlsx	R179	population of organisms	ENVO	PCO:0000001	Data collection	Pop 1457	Freshwater	Perca_flavescens
peer-reviewed scientific publications listed in References_MacroPopGenBase_Final.xlsx	R179	population of organisms	ENVO	PCO:0000001	Data collection	Pop 1458	Freshwater	Perca_flavescens
peer-reviewed scientific publications listed in References_MacroPopGenBase_Final.xlsx	R179	population of organisms	ENVO	PCO:0000001	Data collection	Pop 1459	Freshwater	Perca_flavescens
peer-reviewed scientific publications listed in References_MacroPopGenBase_Final.xlsx	R180	population of organisms	ENVO	PCO:0000001	Data collection	Pop 1460	Freshwater	Perca_flavescens
peer-reviewed scientific publications listed in References_MacroPopGenBase_Final.xlsx	R180	population of organisms	ENVO	PCO:0000001	Data collection	Pop 1461	Freshwater	Perca_flavescens
peer-reviewed scientific publications listed in References_MacroPopGenBase_Final.xlsx	R180	population of organisms	ENVO	PCO:0000001	Data collection	Pop 1462	Freshwater	Perca_flavescens
peer-reviewed scientific publications listed in References_MacroPopGenBase_Final.xlsx	R180	population of organisms	ENVO	PCO:0000001	Data collection	Pop 1463	Freshwater	Perca_flavescens
peer-reviewed scientific publications listed in References_MacroPopGenBase_Final.xlsx	R180	population of organisms	ENVO	PCO:0000001	Data collection	Pop 1464	Freshwater	Perca_flavescens
peer-reviewed scientific publications listed in References_MacroPopGenBase_Final.xlsx	R180	population of organisms	ENVO	PCO:0000001	Data collection	Pop 1465	Freshwater	Perca_flavescens
peer-reviewed scientific publications listed in References_MacroPopGenBase_Final.xlsx	R180	population of organisms	ENVO	PCO:0000001	Data collection	Pop 1466	Freshwater	Perca_flavescens
peer-reviewed scientific publications listed in References_MacroPopGenBase_Final.xlsx	R180	population of organisms	ENVO	PCO:0000001	Data collection	Pop 1467	Freshwater	Perca_flavescens
peer-reviewed scientific publications listed in References_MacroPopGenBase_Final.xlsx	R180	population of organisms	ENVO	PCO:0000001	Data collection	Pop 1468	Freshwater	Perca_flavescens
peer-reviewed scientific publications listed in References_MacroPopGenBase_Final.xlsx	R180	population of organisms	ENVO	PCO:0000001	Data collection	Pop 1469	Freshwater	Perca_flavescens
peer-reviewed scientific publications listed in References_MacroPopGenBase_Final.xlsx	R181	population of organisms	ENVO	PCO:0000001	Data collection	Pop 1470	Freshwater	Perca_flavescens
peer-reviewed scientific publications listed in References_MacroPopGenBase_Final.xlsx	R181	population of organisms	ENVO	PCO:0000001	Data collection	Pop 1471	Freshwater	Perca_flavescens
peer-reviewed scientific publications listed in References_MacroPopGenBase_Final.xlsx	R181	population of organisms	ENVO	PCO:0000001	Data collection	Pop 1472	Freshwater	Perca_flavescens
peer-reviewed scientific publications listed in References_MacroPopGenBase_Final.xlsx	R181	population of organisms	ENVO	PCO:0000001	Data collection	Pop 1473	Freshwater	Perca_flavescens
peer-reviewed scientific publications listed in References_MacroPopGenBase_Final.xlsx	R181	population of organisms	ENVO	PCO:0000001	Data collection	Pop 1474	Freshwater	Perca_flavescens
peer-reviewed scientific publications listed in References_MacroPopGenBase_Final.xlsx	R181	population of organisms	ENVO	PCO:0000001	Data collection	Pop 1475	Freshwater	Perca_flavescens
peer-reviewed scientific publications listed in References_MacroPopGenBase_Final.xlsx	R182	population of organisms	ENVO	PCO:0000001	Data collection	Pop 1476	Freshwater	Percina_nevisense
peer-reviewed scientific publications listed in References_MacroPopGenBase_Final.xlsx	R182	population of organisms	ENVO	PCO:0000001	Data collection	Pop 1477	Freshwater	Percina_roanoka
peer-reviewed scientific publications listed in References_MacroPopGenBase_Final.xlsx	R183	population of organisms	ENVO	PCO:0000001	Data collection	Pop 1478	Freshwater	Percina_rex
peer-reviewed scientific publications listed in References_MacroPopGenBase_Final.xlsx	R183	population of organisms	ENVO	PCO:0000001	Data collection	Pop 1479	Freshwater	Percina_rex
peer-reviewed scientific publications listed in References_MacroPopGenBase_Final.xlsx	R183	population of organisms	ENVO	PCO:0000001	Data collection	Pop 1480	Freshwater	Percina_rex
peer-reviewed scientific publications listed in References_MacroPopGenBase_Final.xlsx	R183	population of organisms	ENVO	PCO:0000001	Data collection	Pop 1481	Freshwater	Percina_rex
peer-reviewed scientific publications listed in References_MacroPopGenBase_Final.xlsx	R183	population of organisms	ENVO	PCO:0000001	Data collection	Pop 1482	Freshwater	Percina_rex
peer-reviewed scientific publications listed in References_MacroPopGenBase_Final.xlsx	R183	population of organisms	ENVO	PCO:0000001	Data collection	Pop 1483	Freshwater	Percina_rex
peer-reviewed scientific publications listed in References_MacroPopGenBase_Final.xlsx	R183	population of organisms	ENVO	PCO:0000001	Data collection	Pop 1484	Freshwater	Percina_rex
peer-reviewed scientific publications listed in References_MacroPopGenBase_Final.xlsx	R184	population of organisms	ENVO	PCO:0000001	Data collection	Pop 1485	Freshwater	Sander_vitreus
peer-reviewed scientific publications listed in References_MacroPopGenBase_Final.xlsx	R184	population of organisms	ENVO	PCO:0000001	Data collection	Pop 1486	Freshwater	Sander_vitreus
peer-reviewed scientific publications listed in References_MacroPopGenBase_Final.xlsx	R184	population of organisms	ENVO	PCO:0000001	Data collection	Pop 1487	Freshwater	Sander_vitreus
peer-reviewed scientific publications listed in References_MacroPopGenBase_Final.xlsx	R185	population of organisms	ENVO	PCO:0000001	Data collection	Pop 1488	Freshwater	Sander_vitreus
peer-reviewed scientific publications listed in References_MacroPopGenBase_Final.xlsx	R185	population of organisms	ENVO	PCO:0000001	Data collection	Pop 1489	Freshwater	Sander_vitreus
peer-reviewed scientific publications listed in References_MacroPopGenBase_Final.xlsx	R185	population of organisms	ENVO	PCO:0000001	Data collection	Pop 1490	Freshwater	Sander_vitreus
peer-reviewed scientific publications listed in References_MacroPopGenBase_Final.xlsx	R185	population of organisms	ENVO	PCO:0000001	Data collection	Pop 1491	Freshwater	Sander_vitreus
peer-reviewed scientific publications listed in References_MacroPopGenBase_Final.xlsx	R185	population of organisms	ENVO	PCO:0000001	Data collection	Pop 1492	Freshwater	Sander_vitreus
peer-reviewed scientific publications listed in References_MacroPopGenBase_Final.xlsx	R185	population of organisms	ENVO	PCO:0000001	Data collection	Pop 1493	Freshwater	Sander_vitreus
peer-reviewed scientific publications listed in References_MacroPopGenBase_Final.xlsx	R185	population of organisms	ENVO	PCO:0000001	Data collection	Pop 1494	Freshwater	Sander_vitreus
peer-reviewed scientific publications listed in References_MacroPopGenBase_Final.xlsx	R185	population of organisms	ENVO	PCO:0000001	Data collection	Pop 1495	Freshwater	Sander_vitreus
peer-reviewed scientific publications listed in References_MacroPopGenBase_Final.xlsx	R176	population of organisms	ENVO	PCO:0000001	Data collection	Pop 1496	Freshwater	Sander_vitreus
peer-reviewed scientific publications listed in References_MacroPopGenBase_Final.xlsx	R176	population of organisms	ENVO	PCO:0000001	Data collection	Pop 1497	Freshwater	Sander_vitreus
peer-reviewed scientific publications listed in References_MacroPopGenBase_Final.xlsx	R176	population of organisms	ENVO	PCO:0000001	Data collection	Pop 1498	Freshwater	Sander_vitreus
peer-reviewed scientific publications listed in References_MacroPopGenBase_Final.xlsx	R176	population of organisms	ENVO	PCO:0000001	Data collection	Pop 1499	Freshwater	Sander_vitreus
peer-reviewed scientific publications listed in References_MacroPopGenBase_Final.xlsx	R176	population of organisms	ENVO	PCO:0000001	Data collection	Pop 1500	Freshwater	Sander_vitreus
peer-reviewed scientific publications listed in References_MacroPopGenBase_Final.xlsx	R186	population of organisms	ENVO	PCO:0000001	Data collection	Pop 1501	Freshwater	Sander_vitreus
peer-reviewed scientific publications listed in References_MacroPopGenBase_Final.xlsx	R186	population of organisms	ENVO	PCO:0000001	Data collection	Pop 1502	Freshwater	Sander_vitreus
peer-reviewed scientific publications listed in References_MacroPopGenBase_Final.xlsx	R186	population of organisms	ENVO	PCO:0000001	Data collection	Pop 1503	Freshwater	Sander_vitreus
peer-reviewed scientific publications listed in References_MacroPopGenBase_Final.xlsx	R186	population of organisms	ENVO	PCO:0000001	Data collection	Pop 1504	Freshwater	Sander_vitreus
peer-reviewed scientific publications listed in References_MacroPopGenBase_Final.xlsx	R186	population of organisms	ENVO	PCO:0000001	Data collection	Pop 1505	Freshwater	Sander_vitreus
peer-reviewed scientific publications listed in References_MacroPopGenBase_Final.xlsx	R186	population of organisms	ENVO	PCO:0000001	Data collection	Pop 1506	Freshwater	Sander_vitreus
peer-reviewed scientific publications listed in References_MacroPopGenBase_Final.xlsx	R186	population of organisms	ENVO	PCO:0000001	Data collection	Pop 1507	Freshwater	Sander_vitreus
peer-reviewed scientific publications listed in References_MacroPopGenBase_Final.xlsx	R186	population of organisms	ENVO	PCO:0000001	Data collection	Pop 1508	Freshwater	Sander_vitreus
peer-reviewed scientific publications listed in References_MacroPopGenBase_Final.xlsx	R186	population of organisms	ENVO	PCO:0000001	Data collection	Pop 1509	Freshwater	Sander_vitreus
peer-reviewed scientific publications listed in References_MacroPopGenBase_Final.xlsx	R186	population of organisms	ENVO	PCO:0000001	Data collection	Pop 1510	Freshwater	Sander_vitreus
peer-reviewed scientific publications listed in References_MacroPopGenBase_Final.xlsx	R186	population of organisms	ENVO	PCO:0000001	Data collection	Pop 1511	Freshwater	Sander_vitreus
peer-reviewed scientific publications listed in References_MacroPopGenBase_Final.xlsx	R186	population of organisms	ENVO	PCO:0000001	Data collection	Pop 1512	Freshwater	Sander_vitreus
peer-reviewed scientific publications listed in References_MacroPopGenBase_Final.xlsx	R186	population of organisms	ENVO	PCO:0000001	Data collection	Pop 1513	Freshwater	Sander_vitreus
peer-reviewed scientific publications listed in References_MacroPopGenBase_Final.xlsx	R186	population of organisms	ENVO	PCO:0000001	Data collection	Pop 1514	Freshwater	Sander_vitreus
peer-reviewed scientific publications listed in References_MacroPopGenBase_Final.xlsx	R186	population of organisms	ENVO	PCO:0000001	Data collection	Pop 1515	Freshwater	Sander_vitreus
peer-reviewed scientific publications listed in References_MacroPopGenBase_Final.xlsx	R186	population of organisms	ENVO	PCO:0000001	Data collection	Pop 1516	Freshwater	Sander_vitreus
peer-reviewed scientific publications listed in References_MacroPopGenBase_Final.xlsx	R186	population of organisms	ENVO	PCO:0000001	Data collection	Pop 1517	Freshwater	Sander_vitreus
peer-reviewed scientific publications listed in References_MacroPopGenBase_Final.xlsx	R186	population of organisms	ENVO	PCO:0000001	Data collection	Pop 1518	Freshwater	Sander_vitreus
peer-reviewed scientific publications listed in References_MacroPopGenBase_Final.xlsx	R187	population of organisms	ENVO	PCO:0000001	Data collection	Pop 1519	Freshwater	Sander_vitreus
peer-reviewed scientific publications listed in References_MacroPopGenBase_Final.xlsx	R187	population of organisms	ENVO	PCO:0000001	Data collection	Pop 1520	Freshwater	Sander_vitreus
peer-reviewed scientific publications listed in References_MacroPopGenBase_Final.xlsx	R187	population of organisms	ENVO	PCO:0000001	Data collection	Pop 1521	Freshwater	Sander_vitreus
peer-reviewed scientific publications listed in References_MacroPopGenBase_Final.xlsx	R187	population of organisms	ENVO	PCO:0000001	Data collection	Pop 1522	Freshwater	Sander_vitreus
peer-reviewed scientific publications listed in References_MacroPopGenBase_Final.xlsx	R187	population of organisms	ENVO	PCO:0000001	Data collection	Pop 1523	Freshwater	Sander_vitreus
peer-reviewed scientific publications listed in References_MacroPopGenBase_Final.xlsx	R187	population of organisms	ENVO	PCO:0000001	Data collection	Pop 1524	Freshwater	Sander_vitreus
peer-reviewed scientific publications listed in References_MacroPopGenBase_Final.xlsx	R187	population of organisms	ENVO	PCO:0000001	Data collection	Pop 1525	Freshwater	Sander_vitreus
peer-reviewed scientific publications listed in References_MacroPopGenBase_Final.xlsx	R187	population of organisms	ENVO	PCO:0000001	Data collection	Pop 1526	Freshwater	Sander_vitreus
peer-reviewed scientific publications listed in References_MacroPopGenBase_Final.xlsx	R187	population of organisms	ENVO	PCO:0000001	Data collection	Pop 1527	Freshwater	Sander_vitreus
peer-reviewed scientific publications listed in References_MacroPopGenBase_Final.xlsx	R187	population of organisms	ENVO	PCO:0000001	Data collection	Pop 1528	Freshwater	Sander_vitreus
peer-reviewed scientific publications listed in References_MacroPopGenBase_Final.xlsx	R187	population of organisms	ENVO	PCO:0000001	Data collection	Pop 1529	Freshwater	Sander_vitreus
peer-reviewed scientific publications listed in References_MacroPopGenBase_Final.xlsx	R187	population of organisms	ENVO	PCO:0000001	Data collection	Pop 1530	Freshwater	Sander_vitreus
peer-reviewed scientific publications listed in References_MacroPopGenBase_Final.xlsx	R187	population of organisms	ENVO	PCO:0000001	Data collection	Pop 1531	Freshwater	Sander_vitreus
peer-reviewed scientific publications listed in References_MacroPopGenBase_Final.xlsx	R187	population of organisms	ENVO	PCO:0000001	Data collection	Pop 1532	Freshwater	Sander_vitreus
peer-reviewed scientific publications listed in References_MacroPopGenBase_Final.xlsx	R187	population of organisms	ENVO	PCO:0000001	Data collection	Pop 1533	Freshwater	Sander_vitreus
peer-reviewed scientific publications listed in References_MacroPopGenBase_Final.xlsx	R187	population of organisms	ENVO	PCO:0000001	Data collection	Pop 1534	Freshwater	Sander_vitreus
peer-reviewed scientific publications listed in References_MacroPopGenBase_Final.xlsx	R187	population of organisms	ENVO	PCO:0000001	Data collection	Pop 1535	Freshwater	Sander_vitreus
peer-reviewed scientific publications listed in References_MacroPopGenBase_Final.xlsx	R187	population of organisms	ENVO	PCO:0000001	Data collection	Pop 1536	Freshwater	Sander_vitreus
peer-reviewed scientific publications listed in References_MacroPopGenBase_Final.xlsx	R187	population of organisms	ENVO	PCO:0000001	Data collection	Pop 1537	Freshwater	Sander_vitreus
peer-reviewed scientific publications listed in References_MacroPopGenBase_Final.xlsx	R188	population of organisms	ENVO	PCO:0000001	Data collection	Pop 1538	Freshwater	Sander_vitreus
peer-reviewed scientific publications listed in References_MacroPopGenBase_Final.xlsx	R188	population of organisms	ENVO	PCO:0000001	Data collection	Pop 1539	Freshwater	Sander_vitreus
peer-reviewed scientific publications listed in References_MacroPopGenBase_Final.xlsx	R188	population of organisms	ENVO	PCO:0000001	Data collection	Pop 1540	Freshwater	Sander_vitreus
peer-reviewed scientific publications listed in References_MacroPopGenBase_Final.xlsx	R188	population of organisms	ENVO	PCO:0000001	Data collection	Pop 1541	Freshwater	Sander_vitreus
peer-reviewed scientific publications listed in References_MacroPopGenBase_Final.xlsx	R188	population of organisms	ENVO	PCO:0000001	Data collection	Pop 1542	Freshwater	Sander_vitreus
peer-reviewed scientific publications listed in References_MacroPopGenBase_Final.xlsx	R189	population of organisms	ENVO	PCO:0000001	Data collection	Pop 1543	Freshwater	Sander_vitreus
peer-reviewed scientific publications listed in References_MacroPopGenBase_Final.xlsx	R189	population of organisms	ENVO	PCO:0000001	Data collection	Pop 1544	Freshwater	Sander_vitreus
peer-reviewed scientific publications listed in References_MacroPopGenBase_Final.xlsx	R190	population of organisms	ENVO	PCO:0000001	Data collection	Pop 1545	Freshwater	Entosphenus_macrostomus
peer-reviewed scientific publications listed in References_MacroPopGenBase_Final.xlsx	R190	population of organisms	ENVO	PCO:0000001	Data collection	Pop 1546	Freshwater	Entosphenus_macrostomus
peer-reviewed scientific publications listed in References_MacroPopGenBase_Final.xlsx	R190	population of organisms	ENVO	PCO:0000001	Data collection	Pop 1547	Freshwater	Entosphenus_macrostomus
peer-reviewed scientific publications listed in References_MacroPopGenBase_Final.xlsx	R190	population of organisms	ENVO	PCO:0000001	Data collection	Pop 1548	Anadromous	Entosphenus_tridentatus
peer-reviewed scientific publications listed in References_MacroPopGenBase_Final.xlsx	R190	population of organisms	ENVO	PCO:0000001	Data collection	Pop 1549	Anadromous	Entosphenus_tridentatus
peer-reviewed scientific publications listed in References_MacroPopGenBase_Final.xlsx	R190	population of organisms	ENVO	PCO:0000001	Data collection	Pop 1550	Anadromous	Entosphenus_tridentatus
peer-reviewed scientific publications listed in References_MacroPopGenBase_Final.xlsx	R191	population of organisms	ENVO	PCO:0000001	Data collection	Pop 1551	Freshwater	Ichthyomyzon_unicuspis
peer-reviewed scientific publications listed in References_MacroPopGenBase_Final.xlsx	R191	population of organisms	ENVO	PCO:0000001	Data collection	Pop 1552	Freshwater	Ichthyomyzon_unicuspis
peer-reviewed scientific publications listed in References_MacroPopGenBase_Final.xlsx	R191	population of organisms	ENVO	PCO:0000001	Data collection	Pop 1553	Freshwater	Ichthyomyzon_unicuspis
peer-reviewed scientific publications listed in References_MacroPopGenBase_Final.xlsx	R191	population of organisms	ENVO	PCO:0000001	Data collection	Pop 1554	Freshwater	Ichthyomyzon_unicuspis
peer-reviewed scientific publications listed in References_MacroPopGenBase_Final.xlsx	R192	population of organisms	ENVO	PCO:0000001	Data collection	Pop 1555	Freshwater	Brachyplatystoma_rousseauxii
peer-reviewed scientific publications listed in References_MacroPopGenBase_Final.xlsx	R193	population of organisms	ENVO	PCO:0000001	Data collection	Pop 1556	Freshwater	Brachyplatystoma_capapretum
peer-reviewed scientific publications listed in References_MacroPopGenBase_Final.xlsx	R194	population of organisms	ENVO	PCO:0000001	Data collection	Pop 1557	Freshwater	Brachyplatystoma_vaillantii
peer-reviewed scientific publications listed in References_MacroPopGenBase_Final.xlsx	R195	population of organisms	ENVO	PCO:0000001	Data collection	Pop 1558	Freshwater	Brachyplatystoma_platynemum
peer-reviewed scientific publications listed in References_MacroPopGenBase_Final.xlsx	R195	population of organisms	ENVO	PCO:0000001	Data collection	Pop 1559	Freshwater	Brachyplatystoma_platynemum
peer-reviewed scientific publications listed in References_MacroPopGenBase_Final.xlsx	R196	population of organisms	ENVO	PCO:0000001	Data collection	Pop 1560	Freshwater	Brachyplatystoma_vaillantii
peer-reviewed scientific publications listed in References_MacroPopGenBase_Final.xlsx	R197	population of organisms	ENVO	PCO:0000001	Data collection	Pop 1561	Freshwater	Phractocephalus_hemioliopterus
peer-reviewed scientific publications listed in References_MacroPopGenBase_Final.xlsx	R198	population of organisms	ENVO	PCO:0000001	Data collection	Pop 1562	Freshwater	Pimelodus_maculatus
peer-reviewed scientific publications listed in References_MacroPopGenBase_Final.xlsx	R199	population of organisms	ENVO	PCO:0000001	Data collection	Pop 1563	Freshwater	Pimelodus_maculatus
peer-reviewed scientific publications listed in References_MacroPopGenBase_Final.xlsx	R200	population of organisms	ENVO	PCO:0000001	Data collection	Pop 1564	Freshwater	Pseudoplatystoma_corruscans
peer-reviewed scientific publications listed in References_MacroPopGenBase_Final.xlsx	R200	population of organisms	ENVO	PCO:0000001	Data collection	Pop 1565	Freshwater	Pseudoplatystoma_corruscans
peer-reviewed scientific publications listed in References_MacroPopGenBase_Final.xlsx	R200	population of organisms	ENVO	PCO:0000001	Data collection	Pop 1566	Freshwater	Pseudoplatystoma_corruscans
peer-reviewed scientific publications listed in References_MacroPopGenBase_Final.xlsx	R201	population of organisms	ENVO	PCO:0000001	Data collection	Pop 1567	Freshwater	Pseudoplatystoma_tigrinum
peer-reviewed scientific publications listed in References_MacroPopGenBase_Final.xlsx	R201	population of organisms	ENVO	PCO:0000001	Data collection	Pop 1568	Freshwater	Pseudoplatystoma_reticulatum
peer-reviewed scientific publications listed in References_MacroPopGenBase_Final.xlsx	R201	population of organisms	ENVO	PCO:0000001	Data collection	Pop 1569	Freshwater	Pseudoplatystoma_reticulatum
peer-reviewed scientific publications listed in References_MacroPopGenBase_Final.xlsx	R202	population of organisms	ENVO	PCO:0000001	Data collection	Pop 1570	Freshwater	Pseudoplatystoma_reticulatum
peer-reviewed scientific publications listed in References_MacroPopGenBase_Final.xlsx	R203	population of organisms	ENVO	PCO:0000001	Data collection	Pop 1571	Freshwater	Pseudoplatystoma_corruscans
peer-reviewed scientific publications listed in References_MacroPopGenBase_Final.xlsx	R203	population of organisms	ENVO	PCO:0000001	Data collection	Pop 1572	Freshwater	Pseudoplatystoma_reticulatum
peer-reviewed scientific publications listed in References_MacroPopGenBase_Final.xlsx	R203	population of organisms	ENVO	PCO:0000001	Data collection	Pop 1573	Freshwater	Pseudoplatystoma_reticulatum
peer-reviewed scientific publications listed in References_MacroPopGenBase_Final.xlsx	R203	population of organisms	ENVO	PCO:0000001	Data collection	Pop 1574	Freshwater	Pseudoplatystoma_corruscans
peer-reviewed scientific publications listed in References_MacroPopGenBase_Final.xlsx	R203	population of organisms	ENVO	PCO:0000001	Data collection	Pop 1575	Freshwater	Pseudoplatystoma_reticulatum
peer-reviewed scientific publications listed in References_MacroPopGenBase_Final.xlsx	R203	population of organisms	ENVO	PCO:0000001	Data collection	Pop 1576	Freshwater	Pseudoplatystoma_corruscans
peer-reviewed scientific publications listed in References_MacroPopGenBase_Final.xlsx	R203	population of organisms	ENVO	PCO:0000001	Data collection	Pop 1577	Freshwater	Pseudoplatystoma_reticulatum
peer-reviewed scientific publications listed in References_MacroPopGenBase_Final.xlsx	R203	population of organisms	ENVO	PCO:0000001	Data collection	Pop 1578	Freshwater	Pseudoplatystoma_corruscans
peer-reviewed scientific publications listed in References_MacroPopGenBase_Final.xlsx	R203	population of organisms	ENVO	PCO:0000001	Data collection	Pop 1579	Freshwater	Pseudoplatystoma_reticulatum
peer-reviewed scientific publications listed in References_MacroPopGenBase_Final.xlsx	R203	population of organisms	ENVO	PCO:0000001	Data collection	Pop 1580	Freshwater	Pseudoplatystoma_corruscans
peer-reviewed scientific publications listed in References_MacroPopGenBase_Final.xlsx	R203	population of organisms	ENVO	PCO:0000001	Data collection	Pop 1581	Freshwater	Pseudoplatystoma_corruscans
peer-reviewed scientific publications listed in References_MacroPopGenBase_Final.xlsx	R203	population of organisms	ENVO	PCO:0000001	Data collection	Pop 1582	Freshwater	Pseudoplatystoma_reticulatum
peer-reviewed scientific publications listed in References_MacroPopGenBase_Final.xlsx	R203	population of organisms	ENVO	PCO:0000001	Data collection	Pop 1583	Freshwater	Pseudoplatystoma_corruscans
peer-reviewed scientific publications listed in References_MacroPopGenBase_Final.xlsx	R204	population of organisms	ENVO	PCO:0000001	Data collection	Pop 1584	Freshwater	Pseudoplatystoma_punctifer
peer-reviewed scientific publications listed in References_MacroPopGenBase_Final.xlsx	R204	population of organisms	ENVO	PCO:0000001	Data collection	Pop 1585	Freshwater	Pseudoplatystoma_punctifer
peer-reviewed scientific publications listed in References_MacroPopGenBase_Final.xlsx	R204	population of organisms	ENVO	PCO:0000001	Data collection	Pop 1586	Freshwater	Pseudoplatystoma_punctifer
peer-reviewed scientific publications listed in References_MacroPopGenBase_Final.xlsx	R204	population of organisms	ENVO	PCO:0000001	Data collection	Pop 1587	Freshwater	Pseudoplatystoma_punctifer
peer-reviewed scientific publications listed in References_MacroPopGenBase_Final.xlsx	R204	population of organisms	ENVO	PCO:0000001	Data collection	Pop 1588	Freshwater	Pseudoplatystoma_punctifer
peer-reviewed scientific publications listed in References_MacroPopGenBase_Final.xlsx	R204	population of organisms	ENVO	PCO:0000001	Data collection	Pop 1589	Freshwater	Pseudoplatystoma_punctifer
peer-reviewed scientific publications listed in References_MacroPopGenBase_Final.xlsx	R204	population of organisms	ENVO	PCO:0000001	Data collection	Pop 1590	Freshwater	Pseudoplatystoma_punctifer
peer-reviewed scientific publications listed in References_MacroPopGenBase_Final.xlsx	R204	population of organisms	ENVO	PCO:0000001	Data collection	Pop 1591	Freshwater	Pseudoplatystoma_punctifer
peer-reviewed scientific publications listed in References_MacroPopGenBase_Final.xlsx	R204	population of organisms	ENVO	PCO:0000001	Data collection	Pop 1592	Freshwater	Pseudoplatystoma_punctifer
peer-reviewed scientific publications listed in References_MacroPopGenBase_Final.xlsx	R204	population of organisms	ENVO	PCO:0000001	Data collection	Pop 1593	Freshwater	Pseudoplatystoma_punctifer
peer-reviewed scientific publications listed in References_MacroPopGenBase_Final.xlsx	R204	population of organisms	ENVO	PCO:0000001	Data collection	Pop 1594	Freshwater	Pseudoplatystoma_punctifer
peer-reviewed scientific publications listed in References_MacroPopGenBase_Final.xlsx	R204	population of organisms	ENVO	PCO:0000001	Data collection	Pop 1595	Freshwater	Pseudoplatystoma_punctifer
peer-reviewed scientific publications listed in References_MacroPopGenBase_Final.xlsx	R204	population of organisms	ENVO	PCO:0000001	Data collection	Pop 1596	Freshwater	Pseudoplatystoma_punctifer
peer-reviewed scientific publications listed in References_MacroPopGenBase_Final.xlsx	R204	population of organisms	ENVO	PCO:0000001	Data collection	Pop 1597	Freshwater	Pseudoplatystoma_punctifer
peer-reviewed scientific publications listed in References_MacroPopGenBase_Final.xlsx	R204	population of organisms	ENVO	PCO:0000001	Data collection	Pop 1598	Freshwater	Pseudoplatystoma_punctifer
peer-reviewed scientific publications listed in References_MacroPopGenBase_Final.xlsx	R205	population of organisms	ENVO	PCO:0000001	Data collection	Pop 1599	Freshwater	Zungaro_zungaro
peer-reviewed scientific publications listed in References_MacroPopGenBase_Final.xlsx	R205	population of organisms	ENVO	PCO:0000001	Data collection	Pop 1600	Freshwater	Zungaro_zungaro
peer-reviewed scientific publications listed in References_MacroPopGenBase_Final.xlsx	R205	population of organisms	ENVO	PCO:0000001	Data collection	Pop 1601	Freshwater	Zungaro_jahu
peer-reviewed scientific publications listed in References_MacroPopGenBase_Final.xlsx	R206	population of organisms	ENVO	PCO:0000001	Data collection	Pop 1602	Freshwater	Gambusia_affinis
peer-reviewed scientific publications listed in References_MacroPopGenBase_Final.xlsx	R206	population of organisms	ENVO	PCO:0000001	Data collection	Pop 1603	Freshwater	Gambusia_affinis
peer-reviewed scientific publications listed in References_MacroPopGenBase_Final.xlsx	R206	population of organisms	ENVO	PCO:0000001	Data collection	Pop 1604	Freshwater	Gambusia_heterochir
peer-reviewed scientific publications listed in References_MacroPopGenBase_Final.xlsx	R206	population of organisms	ENVO	PCO:0000001	Data collection	Pop 1605	Freshwater	Gambusia_affinis
peer-reviewed scientific publications listed in References_MacroPopGenBase_Final.xlsx	R206	population of organisms	ENVO	PCO:0000001	Data collection	Pop 1606	Freshwater	Gambusia_affinis
peer-reviewed scientific publications listed in References_MacroPopGenBase_Final.xlsx	R207	population of organisms	ENVO	PCO:0000001	Data collection	Pop 1607	Freshwater	Gambusia_affinis
peer-reviewed scientific publications listed in References_MacroPopGenBase_Final.xlsx	R207	population of organisms	ENVO	PCO:0000001	Data collection	Pop 1608	Freshwater	Gambusia_holbrooki
peer-reviewed scientific publications listed in References_MacroPopGenBase_Final.xlsx	R207	population of organisms	ENVO	PCO:0000001	Data collection	Pop 1609	Freshwater	Gambusia_affinis
peer-reviewed scientific publications listed in References_MacroPopGenBase_Final.xlsx	R207	population of organisms	ENVO	PCO:0000001	Data collection	Pop 1610	Freshwater	Gambusia_affinis
peer-reviewed scientific publications listed in References_MacroPopGenBase_Final.xlsx	R207	population of organisms	ENVO	PCO:0000001	Data collection	Pop 1611	Freshwater	Gambusia_affinis
peer-reviewed scientific publications listed in References_MacroPopGenBase_Final.xlsx	R207	population of organisms	ENVO	PCO:0000001	Data collection	Pop 1612	Freshwater	Gambusia_holbrooki
peer-reviewed scientific publications listed in References_MacroPopGenBase_Final.xlsx	R207	population of organisms	ENVO	PCO:0000001	Data collection	Pop 1613	Freshwater	Gambusia_holbrooki
peer-reviewed scientific publications listed in References_MacroPopGenBase_Final.xlsx	R207	population of organisms	ENVO	PCO:0000001	Data collection	Pop 1614	Freshwater	Gambusia_affinis
peer-reviewed scientific publications listed in References_MacroPopGenBase_Final.xlsx	R207	population of organisms	ENVO	PCO:0000001	Data collection	Pop 1615	Freshwater	Gambusia_holbrooki
peer-reviewed scientific publications listed in References_MacroPopGenBase_Final.xlsx	R207	population of organisms	ENVO	PCO:0000001	Data collection	Pop 1616	Freshwater	Gambusia_affinis
peer-reviewed scientific publications listed in References_MacroPopGenBase_Final.xlsx	R207	population of organisms	ENVO	PCO:0000001	Data collection	Pop 1617	Freshwater	Gambusia_holbrooki
peer-reviewed scientific publications listed in References_MacroPopGenBase_Final.xlsx	R207	population of organisms	ENVO	PCO:0000001	Data collection	Pop 1618	Freshwater	Gambusia_holbrooki
peer-reviewed scientific publications listed in References_MacroPopGenBase_Final.xlsx	R207	population of organisms	ENVO	PCO:0000001	Data collection	Pop 1619	Freshwater	Gambusia_holbrooki
peer-reviewed scientific publications listed in References_MacroPopGenBase_Final.xlsx	R207	population of organisms	ENVO	PCO:0000001	Data collection	Pop 1620	Freshwater	Gambusia_affinis
peer-reviewed scientific publications listed in References_MacroPopGenBase_Final.xlsx	R207	population of organisms	ENVO	PCO:0000001	Data collection	Pop 1621	Freshwater	Gambusia_affinis
peer-reviewed scientific publications listed in References_MacroPopGenBase_Final.xlsx	R207	population of organisms	ENVO	PCO:0000001	Data collection	Pop 1622	Freshwater	Gambusia_affinis
peer-reviewed scientific publications listed in References_MacroPopGenBase_Final.xlsx	R207	population of organisms	ENVO	PCO:0000001	Data collection	Pop 1623	Freshwater	Gambusia_holbrooki
peer-reviewed scientific publications listed in References_MacroPopGenBase_Final.xlsx	R207	population of organisms	ENVO	PCO:0000001	Data collection	Pop 1624	Freshwater	Gambusia_holbrooki
peer-reviewed scientific publications listed in References_MacroPopGenBase_Final.xlsx	R207	population of organisms	ENVO	PCO:0000001	Data collection	Pop 1625	Freshwater	Gambusia_holbrooki
peer-reviewed scientific publications listed in References_MacroPopGenBase_Final.xlsx	R207	population of organisms	ENVO	PCO:0000001	Data collection	Pop 1626	Freshwater	Gambusia_affinis
peer-reviewed scientific publications listed in References_MacroPopGenBase_Final.xlsx	R207	population of organisms	ENVO	PCO:0000001	Data collection	Pop 1627	Freshwater	Gambusia_affinis
peer-reviewed scientific publications listed in References_MacroPopGenBase_Final.xlsx	R207	population of organisms	ENVO	PCO:0000001	Data collection	Pop 1628	Freshwater	Gambusia_holbrooki
peer-reviewed scientific publications listed in References_MacroPopGenBase_Final.xlsx	R207	population of organisms	ENVO	PCO:0000001	Data collection	Pop 1629	Freshwater	Gambusia_affinis
peer-reviewed scientific publications listed in References_MacroPopGenBase_Final.xlsx	R207	population of organisms	ENVO	PCO:0000001	Data collection	Pop 1630	Freshwater	Gambusia_affinis
peer-reviewed scientific publications listed in References_MacroPopGenBase_Final.xlsx	R207	population of organisms	ENVO	PCO:0000001	Data collection	Pop 1631	Freshwater	Gambusia_holbrooki
peer-reviewed scientific publications listed in References_MacroPopGenBase_Final.xlsx	R207	population of organisms	ENVO	PCO:0000001	Data collection	Pop 1632	Freshwater	Gambusia_holbrooki
peer-reviewed scientific publications listed in References_MacroPopGenBase_Final.xlsx	R207	population of organisms	ENVO	PCO:0000001	Data collection	Pop 1633	Freshwater	Gambusia_affinis
peer-reviewed scientific publications listed in References_MacroPopGenBase_Final.xlsx	R207	population of organisms	ENVO	PCO:0000001	Data collection	Pop 1634	Freshwater	Gambusia_affinis
peer-reviewed scientific publications listed in References_MacroPopGenBase_Final.xlsx	R207	population of organisms	ENVO	PCO:0000001	Data collection	Pop 1635	Freshwater	Gambusia_affinis
peer-reviewed scientific publications listed in References_MacroPopGenBase_Final.xlsx	R207	population of organisms	ENVO	PCO:0000001	Data collection	Pop 1636	Freshwater	Gambusia_affinis
peer-reviewed scientific publications listed in References_MacroPopGenBase_Final.xlsx	R207	population of organisms	ENVO	PCO:0000001	Data collection	Pop 1637	Freshwater	Gambusia_holbrooki
peer-reviewed scientific publications listed in References_MacroPopGenBase_Final.xlsx	R207	population of organisms	ENVO	PCO:0000001	Data collection	Pop 1638	Freshwater	Gambusia_holbrooki
peer-reviewed scientific publications listed in References_MacroPopGenBase_Final.xlsx	R207	population of organisms	ENVO	PCO:0000001	Data collection	Pop 1639	Freshwater	Gambusia_affinis
peer-reviewed scientific publications listed in References_MacroPopGenBase_Final.xlsx	R207	population of organisms	ENVO	PCO:0000001	Data collection	Pop 1640	Freshwater	Gambusia_holbrooki
peer-reviewed scientific publications listed in References_MacroPopGenBase_Final.xlsx	R207	population of organisms	ENVO	PCO:0000001	Data collection	Pop 1641	Freshwater	Gambusia_affinis
peer-reviewed scientific publications listed in References_MacroPopGenBase_Final.xlsx	R207	population of organisms	ENVO	PCO:0000001	Data collection	Pop 1642	Freshwater	Gambusia_affinis
peer-reviewed scientific publications listed in References_MacroPopGenBase_Final.xlsx	R207	population of organisms	ENVO	PCO:0000001	Data collection	Pop 1643	Freshwater	Gambusia_affinis
peer-reviewed scientific publications listed in References_MacroPopGenBase_Final.xlsx	R207	population of organisms	ENVO	PCO:0000001	Data collection	Pop 1644	Freshwater	Gambusia_affinis
peer-reviewed scientific publications listed in References_MacroPopGenBase_Final.xlsx	R207	population of organisms	ENVO	PCO:0000001	Data collection	Pop 1645	Freshwater	Gambusia_holbrooki
peer-reviewed scientific publications listed in References_MacroPopGenBase_Final.xlsx	R207	population of organisms	ENVO	PCO:0000001	Data collection	Pop 1646	Freshwater	Gambusia_affinis
peer-reviewed scientific publications listed in References_MacroPopGenBase_Final.xlsx	R207	population of organisms	ENVO	PCO:0000001	Data collection	Pop 1647	Freshwater	Gambusia_holbrooki
peer-reviewed scientific publications listed in References_MacroPopGenBase_Final.xlsx	R207	population of organisms	ENVO	PCO:0000001	Data collection	Pop 1648	Freshwater	Gambusia_affinis
peer-reviewed scientific publications listed in References_MacroPopGenBase_Final.xlsx	R208	population of organisms	ENVO	PCO:0000001	Data collection	Pop 1649	Freshwater	Poecilia_petenensis
peer-reviewed scientific publications listed in References_MacroPopGenBase_Final.xlsx	R208	population of organisms	ENVO	PCO:0000001	Data collection	Pop 1650	Freshwater	Poecilia_petenensis
peer-reviewed scientific publications listed in References_MacroPopGenBase_Final.xlsx	R208	population of organisms	ENVO	PCO:0000001	Data collection	Pop 1651	Freshwater	Poecilia_petenensis
peer-reviewed scientific publications listed in References_MacroPopGenBase_Final.xlsx	R208	population of organisms	ENVO	PCO:0000001	Data collection	Pop 1652	Freshwater	Poecilia_petenensis
peer-reviewed scientific publications listed in References_MacroPopGenBase_Final.xlsx	R208	population of organisms	ENVO	PCO:0000001	Data collection	Pop 1653	Freshwater	Poecilia_petenensis
peer-reviewed scientific publications listed in References_MacroPopGenBase_Final.xlsx	R208	population of organisms	ENVO	PCO:0000001	Data collection	Pop 1654	Freshwater	Poecilia_petenensis
peer-reviewed scientific publications listed in References_MacroPopGenBase_Final.xlsx	R208	population of organisms	ENVO	PCO:0000001	Data collection	Pop 1655	Freshwater	Poecilia_petenensis
peer-reviewed scientific publications listed in References_MacroPopGenBase_Final.xlsx	R208	population of organisms	ENVO	PCO:0000001	Data collection	Pop 1656	Freshwater	Poecilia_velifera
peer-reviewed scientific publications listed in References_MacroPopGenBase_Final.xlsx	R208	population of organisms	ENVO	PCO:0000001	Data collection	Pop 1657	Freshwater	Poecilia_velifera
peer-reviewed scientific publications listed in References_MacroPopGenBase_Final.xlsx	R208	population of organisms	ENVO	PCO:0000001	Data collection	Pop 1658	Freshwater	Poecilia_velifera
peer-reviewed scientific publications listed in References_MacroPopGenBase_Final.xlsx	R208	population of organisms	ENVO	PCO:0000001	Data collection	Pop 1659	Freshwater	Poecilia_velifera
peer-reviewed scientific publications listed in References_MacroPopGenBase_Final.xlsx	R208	population of organisms	ENVO	PCO:0000001	Data collection	Pop 1660	Freshwater	Poecilia_velifera
peer-reviewed scientific publications listed in References_MacroPopGenBase_Final.xlsx	R208	population of organisms	ENVO	PCO:0000001	Data collection	Pop 1661	Freshwater	Poecilia_velifera
peer-reviewed scientific publications listed in References_MacroPopGenBase_Final.xlsx	R208	population of organisms	ENVO	PCO:0000001	Data collection	Pop 1662	Freshwater	Poecilia_velifera
peer-reviewed scientific publications listed in References_MacroPopGenBase_Final.xlsx	R208	population of organisms	ENVO	PCO:0000001	Data collection	Pop 1663	Freshwater	Poecilia_velifera
peer-reviewed scientific publications listed in References_MacroPopGenBase_Final.xlsx	R209	population of organisms	ENVO	PCO:0000001	Data collection	Pop 1664	Freshwater	Poecilia_reticulata
peer-reviewed scientific publications listed in References_MacroPopGenBase_Final.xlsx	R209	population of organisms	ENVO	PCO:0000001	Data collection	Pop 1665	Freshwater	Poecilia_reticulata
peer-reviewed scientific publications listed in References_MacroPopGenBase_Final.xlsx	R209	population of organisms	ENVO	PCO:0000001	Data collection	Pop 1666	Freshwater	Poecilia_reticulata
peer-reviewed scientific publications listed in References_MacroPopGenBase_Final.xlsx	R209	population of organisms	ENVO	PCO:0000001	Data collection	Pop 1667	Freshwater	Poecilia_reticulata
peer-reviewed scientific publications listed in References_MacroPopGenBase_Final.xlsx	R209	population of organisms	ENVO	PCO:0000001	Data collection	Pop 1668	Freshwater	Poecilia_reticulata
peer-reviewed scientific publications listed in References_MacroPopGenBase_Final.xlsx	R209	population of organisms	ENVO	PCO:0000001	Data collection	Pop 1669	Freshwater	Poecilia_reticulata
peer-reviewed scientific publications listed in References_MacroPopGenBase_Final.xlsx	R209	population of organisms	ENVO	PCO:0000001	Data collection	Pop 1670	Freshwater	Poecilia_reticulata
peer-reviewed scientific publications listed in References_MacroPopGenBase_Final.xlsx	R209	population of organisms	ENVO	PCO:0000001	Data collection	Pop 1671	Freshwater	Poecilia_reticulata
peer-reviewed scientific publications listed in References_MacroPopGenBase_Final.xlsx	R209	population of organisms	ENVO	PCO:0000001	Data collection	Pop 1672	Freshwater	Poecilia_reticulata
peer-reviewed scientific publications listed in References_MacroPopGenBase_Final.xlsx	R209	population of organisms	ENVO	PCO:0000001	Data collection	Pop 1673	Freshwater	Poecilia_reticulata
peer-reviewed scientific publications listed in References_MacroPopGenBase_Final.xlsx	R209	population of organisms	ENVO	PCO:0000001	Data collection	Pop 1674	Freshwater	Poecilia_reticulata
peer-reviewed scientific publications listed in References_MacroPopGenBase_Final.xlsx	R209	population of organisms	ENVO	PCO:0000001	Data collection	Pop 1675	Freshwater	Poecilia_reticulata
peer-reviewed scientific publications listed in References_MacroPopGenBase_Final.xlsx	R209	population of organisms	ENVO	PCO:0000001	Data collection	Pop 1676	Freshwater	Poecilia_reticulata
peer-reviewed scientific publications listed in References_MacroPopGenBase_Final.xlsx	R209	population of organisms	ENVO	PCO:0000001	Data collection	Pop 1677	Freshwater	Poecilia_reticulata
peer-reviewed scientific publications listed in References_MacroPopGenBase_Final.xlsx	R209	population of organisms	ENVO	PCO:0000001	Data collection	Pop 1678	Freshwater	Poecilia_reticulata
peer-reviewed scientific publications listed in References_MacroPopGenBase_Final.xlsx	R209	population of organisms	ENVO	PCO:0000001	Data collection	Pop 1679	Freshwater	Poecilia_reticulata
peer-reviewed scientific publications listed in References_MacroPopGenBase_Final.xlsx	R209	population of organisms	ENVO	PCO:0000001	Data collection	Pop 1680	Freshwater	Poecilia_reticulata
peer-reviewed scientific publications listed in References_MacroPopGenBase_Final.xlsx	R209	population of organisms	ENVO	PCO:0000001	Data collection	Pop 1681	Freshwater	Poecilia_reticulata
peer-reviewed scientific publications listed in References_MacroPopGenBase_Final.xlsx	R210	population of organisms	ENVO	PCO:0000001	Data collection	Pop 1682	Freshwater	Poecilia_mexicana
peer-reviewed scientific publications listed in References_MacroPopGenBase_Final.xlsx	R211	population of organisms	ENVO	PCO:0000001	Data collection	Pop 1683	Freshwater	Poecilia_mexicana
peer-reviewed scientific publications listed in References_MacroPopGenBase_Final.xlsx	R211	population of organisms	ENVO	PCO:0000001	Data collection	Pop 1684	Freshwater	Poecilia_mexicana
peer-reviewed scientific publications listed in References_MacroPopGenBase_Final.xlsx	R211	population of organisms	ENVO	PCO:0000001	Data collection	Pop 1685	Freshwater	Poecilia_mexicana
peer-reviewed scientific publications listed in References_MacroPopGenBase_Final.xlsx	R211	population of organisms	ENVO	PCO:0000001	Data collection	Pop 1686	Freshwater	Poecilia_mexicana
peer-reviewed scientific publications listed in References_MacroPopGenBase_Final.xlsx	R212	population of organisms	ENVO	PCO:0000001	Data collection	Pop 1687	Freshwater	Poecilia_sulphuraria
peer-reviewed scientific publications listed in References_MacroPopGenBase_Final.xlsx	R212	population of organisms	ENVO	PCO:0000001	Data collection	Pop 1688	Freshwater	Poecilia_mexicana
peer-reviewed scientific publications listed in References_MacroPopGenBase_Final.xlsx	R212	population of organisms	ENVO	PCO:0000001	Data collection	Pop 1689	Freshwater	Poecilia_sulphuraria
peer-reviewed scientific publications listed in References_MacroPopGenBase_Final.xlsx	R212	population of organisms	ENVO	PCO:0000001	Data collection	Pop 1690	Freshwater	Poecilia_mexicana
peer-reviewed scientific publications listed in References_MacroPopGenBase_Final.xlsx	R213	population of organisms	ENVO	PCO:0000001	Data collection	Pop 1691	Freshwater	Poeciliopsis_occidentalis
peer-reviewed scientific publications listed in References_MacroPopGenBase_Final.xlsx	R213	population of organisms	ENVO	PCO:0000001	Data collection	Pop 1692	Freshwater	Poeciliopsis_occidentalis
peer-reviewed scientific publications listed in References_MacroPopGenBase_Final.xlsx	R213	population of organisms	ENVO	PCO:0000001	Data collection	Pop 1693	Freshwater	Poeciliopsis_occidentalis
peer-reviewed scientific publications listed in References_MacroPopGenBase_Final.xlsx	R213	population of organisms	ENVO	PCO:0000001	Data collection	Pop 1694	Freshwater	Poeciliopsis_occidentalis
peer-reviewed scientific publications listed in References_MacroPopGenBase_Final.xlsx	R214	population of organisms	ENVO	PCO:0000001	Data collection	Pop 1695	Freshwater	Xiphophorus_birchmanni
peer-reviewed scientific publications listed in References_MacroPopGenBase_Final.xlsx	R214	population of organisms	ENVO	PCO:0000001	Data collection	Pop 1696	Freshwater	Xiphophorus_birchmanni
peer-reviewed scientific publications listed in References_MacroPopGenBase_Final.xlsx	R215	population of organisms	ENVO	PCO:0000001	Data collection	Pop 1697	Freshwater	Xiphophorus_helleri
peer-reviewed scientific publications listed in References_MacroPopGenBase_Final.xlsx	R215	population of organisms	ENVO	PCO:0000001	Data collection	Pop 1698	Freshwater	Xiphophorus_helleri
peer-reviewed scientific publications listed in References_MacroPopGenBase_Final.xlsx	R215	population of organisms	ENVO	PCO:0000001	Data collection	Pop 1699	Freshwater	Xiphophorus_helleri
peer-reviewed scientific publications listed in References_MacroPopGenBase_Final.xlsx	R215	population of organisms	ENVO	PCO:0000001	Data collection	Pop 1700	Freshwater	Xiphophorus_helleri
peer-reviewed scientific publications listed in References_MacroPopGenBase_Final.xlsx	R215	population of organisms	ENVO	PCO:0000001	Data collection	Pop 1701	Freshwater	Xiphophorus_helleri
peer-reviewed scientific publications listed in References_MacroPopGenBase_Final.xlsx	R215	population of organisms	ENVO	PCO:0000001	Data collection	Pop 1702	Freshwater	Xiphophorus_helleri
peer-reviewed scientific publications listed in References_MacroPopGenBase_Final.xlsx	R215	population of organisms	ENVO	PCO:0000001	Data collection	Pop 1703	Freshwater	Xiphophorus_helleri
peer-reviewed scientific publications listed in References_MacroPopGenBase_Final.xlsx	R215	population of organisms	ENVO	PCO:0000001	Data collection	Pop 1704	Freshwater	Xiphophorus_helleri
peer-reviewed scientific publications listed in References_MacroPopGenBase_Final.xlsx	R215	population of organisms	ENVO	PCO:0000001	Data collection	Pop 1705	Freshwater	Xiphophorus_helleri
peer-reviewed scientific publications listed in References_MacroPopGenBase_Final.xlsx	R215	population of organisms	ENVO	PCO:0000001	Data collection	Pop 1706	Freshwater	Xiphophorus_helleri
peer-reviewed scientific publications listed in References_MacroPopGenBase_Final.xlsx	R215	population of organisms	ENVO	PCO:0000001	Data collection	Pop 1707	Freshwater	Xiphophorus_helleri
peer-reviewed scientific publications listed in References_MacroPopGenBase_Final.xlsx	R215	population of organisms	ENVO	PCO:0000001	Data collection	Pop 1708	Freshwater	Xiphophorus_helleri
peer-reviewed scientific publications listed in References_MacroPopGenBase_Final.xlsx	R215	population of organisms	ENVO	PCO:0000001	Data collection	Pop 1709	Freshwater	Xiphophorus_helleri
peer-reviewed scientific publications listed in References_MacroPopGenBase_Final.xlsx	R215	population of organisms	ENVO	PCO:0000001	Data collection	Pop 1710	Freshwater	Xiphophorus_helleri
peer-reviewed scientific publications listed in References_MacroPopGenBase_Final.xlsx	R215	population of organisms	ENVO	PCO:0000001	Data collection	Pop 1711	Freshwater	Xiphophorus_helleri
peer-reviewed scientific publications listed in References_MacroPopGenBase_Final.xlsx	R215	population of organisms	ENVO	PCO:0000001	Data collection	Pop 1712	Freshwater	Xiphophorus_helleri
peer-reviewed scientific publications listed in References_MacroPopGenBase_Final.xlsx	R215	population of organisms	ENVO	PCO:0000001	Data collection	Pop 1713	Freshwater	Xiphophorus_helleri
peer-reviewed scientific publications listed in References_MacroPopGenBase_Final.xlsx	R215	population of organisms	ENVO	PCO:0000001	Data collection	Pop 1714	Freshwater	Xiphophorus_helleri
peer-reviewed scientific publications listed in References_MacroPopGenBase_Final.xlsx	R215	population of organisms	ENVO	PCO:0000001	Data collection	Pop 1715	Freshwater	Xiphophorus_helleri
peer-reviewed scientific publications listed in References_MacroPopGenBase_Final.xlsx	R215	population of organisms	ENVO	PCO:0000001	Data collection	Pop 1716	Freshwater	Xiphophorus_helleri
peer-reviewed scientific publications listed in References_MacroPopGenBase_Final.xlsx	R216	population of organisms	ENVO	PCO:0000001	Data collection	Pop 1717	Freshwater	Polyodon_spathula
peer-reviewed scientific publications listed in References_MacroPopGenBase_Final.xlsx	R216	population of organisms	ENVO	PCO:0000001	Data collection	Pop 1718	Freshwater	Polyodon_spathula
peer-reviewed scientific publications listed in References_MacroPopGenBase_Final.xlsx	R216	population of organisms	ENVO	PCO:0000001	Data collection	Pop 1719	Freshwater	Polyodon_spathula
peer-reviewed scientific publications listed in References_MacroPopGenBase_Final.xlsx	R216	population of organisms	ENVO	PCO:0000001	Data collection	Pop 1720	Freshwater	Polyodon_spathula
peer-reviewed scientific publications listed in References_MacroPopGenBase_Final.xlsx	R216	population of organisms	ENVO	PCO:0000001	Data collection	Pop 1721	Freshwater	Polyodon_spathula
peer-reviewed scientific publications listed in References_MacroPopGenBase_Final.xlsx	R216	population of organisms	ENVO	PCO:0000001	Data collection	Pop 1722	Freshwater	Polyodon_spathula
peer-reviewed scientific publications listed in References_MacroPopGenBase_Final.xlsx	R216	population of organisms	ENVO	PCO:0000001	Data collection	Pop 1723	Freshwater	Polyodon_spathula
peer-reviewed scientific publications listed in References_MacroPopGenBase_Final.xlsx	R216	population of organisms	ENVO	PCO:0000001	Data collection	Pop 1724	Freshwater	Polyodon_spathula
peer-reviewed scientific publications listed in References_MacroPopGenBase_Final.xlsx	R217	population of organisms	ENVO	PCO:0000001	Data collection	Pop 1725	Freshwater	Ichthyoelephas_longirostris
peer-reviewed scientific publications listed in References_MacroPopGenBase_Final.xlsx	R217	population of organisms	ENVO	PCO:0000001	Data collection	Pop 1726	Freshwater	Ichthyoelephas_longirostris
peer-reviewed scientific publications listed in References_MacroPopGenBase_Final.xlsx	R217	population of organisms	ENVO	PCO:0000001	Data collection	Pop 1727	Freshwater	Ichthyoelephas_longirostris
peer-reviewed scientific publications listed in References_MacroPopGenBase_Final.xlsx	R217	population of organisms	ENVO	PCO:0000001	Data collection	Pop 1728	Freshwater	Ichthyoelephas_longirostris
peer-reviewed scientific publications listed in References_MacroPopGenBase_Final.xlsx	R218	population of organisms	ENVO	PCO:0000001	Data collection	Pop 1729	Freshwater	Ichthyoelephas_longirostris
peer-reviewed scientific publications listed in References_MacroPopGenBase_Final.xlsx	R218	population of organisms	ENVO	PCO:0000001	Data collection	Pop 1730	Freshwater	Ichthyoelephas_longirostris
peer-reviewed scientific publications listed in References_MacroPopGenBase_Final.xlsx	R219	population of organisms	ENVO	PCO:0000001	Data collection	Pop 1731	Freshwater	Prochilodus_costatus
peer-reviewed scientific publications listed in References_MacroPopGenBase_Final.xlsx	R17	population of organisms	ENVO	PCO:0000001	Data collection	Pop 1732	Freshwater	Prochilodus_lineatus
peer-reviewed scientific publications listed in References_MacroPopGenBase_Final.xlsx	R220	population of organisms	ENVO	PCO:0000001	Data collection	Pop 1733	Freshwater	Prochilodus_costatus
peer-reviewed scientific publications listed in References_MacroPopGenBase_Final.xlsx	R221	population of organisms	ENVO	PCO:0000001	Data collection	Pop 1734	Freshwater	Prochilodus_reticulatus
peer-reviewed scientific publications listed in References_MacroPopGenBase_Final.xlsx	R221	population of organisms	ENVO	PCO:0000001	Data collection	Pop 1735	Freshwater	Prochilodus_reticulatus
peer-reviewed scientific publications listed in References_MacroPopGenBase_Final.xlsx	R221	population of organisms	ENVO	PCO:0000001	Data collection	Pop 1736	Freshwater	Prochilodus_reticulatus
peer-reviewed scientific publications listed in References_MacroPopGenBase_Final.xlsx	R221	population of organisms	ENVO	PCO:0000001	Data collection	Pop 1737	Freshwater	Prochilodus_reticulatus
peer-reviewed scientific publications listed in References_MacroPopGenBase_Final.xlsx	R222	population of organisms	ENVO	PCO:0000001	Data collection	Pop 1738	Freshwater	Prochilodus_nigricans
peer-reviewed scientific publications listed in References_MacroPopGenBase_Final.xlsx	R223	population of organisms	ENVO	PCO:0000001	Data collection	Pop 1739	Freshwater	Prochilodus_mariae
peer-reviewed scientific publications listed in References_MacroPopGenBase_Final.xlsx	R224	population of organisms	ENVO	PCO:0000001	Data collection	Pop 1740	Freshwater	Prochilodus_lineatus
peer-reviewed scientific publications listed in References_MacroPopGenBase_Final.xlsx	R222	population of organisms	ENVO	PCO:0000001	Data collection	Pop 1741	Freshwater	Semaprochilodus_kneri
peer-reviewed scientific publications listed in References_MacroPopGenBase_Final.xlsx	R222	population of organisms	ENVO	PCO:0000001	Data collection	Pop 1742	Freshwater	Semaprochilodus_brama
peer-reviewed scientific publications listed in References_MacroPopGenBase_Final.xlsx	R222	population of organisms	ENVO	PCO:0000001	Data collection	Pop 1743	Freshwater	Semaprochilodus_taeniurus
peer-reviewed scientific publications listed in References_MacroPopGenBase_Final.xlsx	R222	population of organisms	ENVO	PCO:0000001	Data collection	Pop 1744	Freshwater	Semaprochilodus_insignis
peer-reviewed scientific publications listed in References_MacroPopGenBase_Final.xlsx	R225	population of organisms	ENVO	PCO:0000001	Data collection	Pop 1745	Freshwater	Microglanis_cottoides
peer-reviewed scientific publications listed in References_MacroPopGenBase_Final.xlsx	R225	population of organisms	ENVO	PCO:0000001	Data collection	Pop 1746	Freshwater	Microglanis_garavelloi
peer-reviewed scientific publications listed in References_MacroPopGenBase_Final.xlsx	R225	population of organisms	ENVO	PCO:0000001	Data collection	Pop 1747	Freshwater	Microglanis_cibelae
peer-reviewed scientific publications listed in References_MacroPopGenBase_Final.xlsx	R225	population of organisms	ENVO	PCO:0000001	Data collection	Pop 1748	Freshwater	Microglanis_parahybae
peer-reviewed scientific publications listed in References_MacroPopGenBase_Final.xlsx	R225	population of organisms	ENVO	PCO:0000001	Data collection	Pop 1749	Freshwater	Pseudopimelodus_pulcher
peer-reviewed scientific publications listed in References_MacroPopGenBase_Final.xlsx	R227	population of organisms	ENVO	PCO:0000001	Data collection	Pop 1752	Freshwater	Coregonus_clupeaformis
peer-reviewed scientific publications listed in References_MacroPopGenBase_Final.xlsx	R227	population of organisms	ENVO	PCO:0000001	Data collection	Pop 1753	Freshwater	Coregonus_clupeaformis
peer-reviewed scientific publications listed in References_MacroPopGenBase_Final.xlsx	R227	population of organisms	ENVO	PCO:0000001	Data collection	Pop 1754	Freshwater	Coregonus_clupeaformis
peer-reviewed scientific publications listed in References_MacroPopGenBase_Final.xlsx	R227	population of organisms	ENVO	PCO:0000001	Data collection	Pop 1755	Freshwater	Coregonus_clupeaformis
peer-reviewed scientific publications listed in References_MacroPopGenBase_Final.xlsx	R227	population of organisms	ENVO	PCO:0000001	Data collection	Pop 1756	Freshwater	Coregonus_clupeaformis
peer-reviewed scientific publications listed in References_MacroPopGenBase_Final.xlsx	R227	population of organisms	ENVO	PCO:0000001	Data collection	Pop 1757	Freshwater	Coregonus_clupeaformis
peer-reviewed scientific publications listed in References_MacroPopGenBase_Final.xlsx	R227	population of organisms	ENVO	PCO:0000001	Data collection	Pop 1758	Freshwater	Coregonus_clupeaformis
peer-reviewed scientific publications listed in References_MacroPopGenBase_Final.xlsx	R227	population of organisms	ENVO	PCO:0000001	Data collection	Pop 1759	Freshwater	Coregonus_clupeaformis
peer-reviewed scientific publications listed in References_MacroPopGenBase_Final.xlsx	R227	population of organisms	ENVO	PCO:0000001	Data collection	Pop 1760	Freshwater	Coregonus_clupeaformis
peer-reviewed scientific publications listed in References_MacroPopGenBase_Final.xlsx	R227	population of organisms	ENVO	PCO:0000001	Data collection	Pop 1761	Freshwater	Coregonus_clupeaformis
peer-reviewed scientific publications listed in References_MacroPopGenBase_Final.xlsx	R227	population of organisms	ENVO	PCO:0000001	Data collection	Pop 1762	Freshwater	Coregonus_clupeaformis
peer-reviewed scientific publications listed in References_MacroPopGenBase_Final.xlsx	R227	population of organisms	ENVO	PCO:0000001	Data collection	Pop 1763	Freshwater	Coregonus_clupeaformis
peer-reviewed scientific publications listed in References_MacroPopGenBase_Final.xlsx	R227	population of organisms	ENVO	PCO:0000001	Data collection	Pop 1764	Freshwater	Coregonus_clupeaformis
peer-reviewed scientific publications listed in References_MacroPopGenBase_Final.xlsx	R227	population of organisms	ENVO	PCO:0000001	Data collection	Pop 1765	Freshwater	Coregonus_clupeaformis
peer-reviewed scientific publications listed in References_MacroPopGenBase_Final.xlsx	R227	population of organisms	ENVO	PCO:0000001	Data collection	Pop 1766	Freshwater	Coregonus_clupeaformis
peer-reviewed scientific publications listed in References_MacroPopGenBase_Final.xlsx	R123	population of organisms	ENVO	PCO:0000001	Data collection	Pop 1767	Freshwater	Coregonus_clupeaformis
peer-reviewed scientific publications listed in References_MacroPopGenBase_Final.xlsx	R123	population of organisms	ENVO	PCO:0000001	Data collection	Pop 1768	Freshwater	Coregonus_clupeaformis
peer-reviewed scientific publications listed in References_MacroPopGenBase_Final.xlsx	R123	population of organisms	ENVO	PCO:0000001	Data collection	Pop 1769	Freshwater	Coregonus_clupeaformis
peer-reviewed scientific publications listed in References_MacroPopGenBase_Final.xlsx	R123	population of organisms	ENVO	PCO:0000001	Data collection	Pop 1770	Freshwater	Coregonus_clupeaformis
peer-reviewed scientific publications listed in References_MacroPopGenBase_Final.xlsx	R123	population of organisms	ENVO	PCO:0000001	Data collection	Pop 1771	Freshwater	Coregonus_clupeaformis
peer-reviewed scientific publications listed in References_MacroPopGenBase_Final.xlsx	R123	population of organisms	ENVO	PCO:0000001	Data collection	Pop 1772	Freshwater	Coregonus_clupeaformis
peer-reviewed scientific publications listed in References_MacroPopGenBase_Final.xlsx	R123	population of organisms	ENVO	PCO:0000001	Data collection	Pop 1773	Freshwater	Coregonus_clupeaformis
peer-reviewed scientific publications listed in References_MacroPopGenBase_Final.xlsx	R123	population of organisms	ENVO	PCO:0000001	Data collection	Pop 1774	Freshwater	Coregonus_clupeaformis
peer-reviewed scientific publications listed in References_MacroPopGenBase_Final.xlsx	R123	population of organisms	ENVO	PCO:0000001	Data collection	Pop 1775	Freshwater	Coregonus_clupeaformis
peer-reviewed scientific publications listed in References_MacroPopGenBase_Final.xlsx	R228	population of organisms	ENVO	PCO:0000001	Data collection	Pop 1776	Freshwater	Coregonus_clupeaformis
peer-reviewed scientific publications listed in References_MacroPopGenBase_Final.xlsx	R228	population of organisms	ENVO	PCO:0000001	Data collection	Pop 1777	Freshwater	Coregonus_clupeaformis
peer-reviewed scientific publications listed in References_MacroPopGenBase_Final.xlsx	R228	population of organisms	ENVO	PCO:0000001	Data collection	Pop 1778	Freshwater	Coregonus_clupeaformis
peer-reviewed scientific publications listed in References_MacroPopGenBase_Final.xlsx	R228	population of organisms	ENVO	PCO:0000001	Data collection	Pop 1779	Freshwater	Coregonus_clupeaformis
peer-reviewed scientific publications listed in References_MacroPopGenBase_Final.xlsx	R228	population of organisms	ENVO	PCO:0000001	Data collection	Pop 1780	Freshwater	Coregonus_clupeaformis
peer-reviewed scientific publications listed in References_MacroPopGenBase_Final.xlsx	R228	population of organisms	ENVO	PCO:0000001	Data collection	Pop 1781	Freshwater	Coregonus_clupeaformis
peer-reviewed scientific publications listed in References_MacroPopGenBase_Final.xlsx	R228	population of organisms	ENVO	PCO:0000001	Data collection	Pop 1782	Freshwater	Coregonus_clupeaformis
peer-reviewed scientific publications listed in References_MacroPopGenBase_Final.xlsx	R228	population of organisms	ENVO	PCO:0000001	Data collection	Pop 1783	Freshwater	Coregonus_clupeaformis
peer-reviewed scientific publications listed in References_MacroPopGenBase_Final.xlsx	R228	population of organisms	ENVO	PCO:0000001	Data collection	Pop 1784	Freshwater	Coregonus_clupeaformis
peer-reviewed scientific publications listed in References_MacroPopGenBase_Final.xlsx	R228	population of organisms	ENVO	PCO:0000001	Data collection	Pop 1785	Freshwater	Coregonus_clupeaformis
peer-reviewed scientific publications listed in References_MacroPopGenBase_Final.xlsx	R228	population of organisms	ENVO	PCO:0000001	Data collection	Pop 1786	Freshwater	Coregonus_clupeaformis
peer-reviewed scientific publications listed in References_MacroPopGenBase_Final.xlsx	R228	population of organisms	ENVO	PCO:0000001	Data collection	Pop 1787	Freshwater	Coregonus_clupeaformis
peer-reviewed scientific publications listed in References_MacroPopGenBase_Final.xlsx	R228	population of organisms	ENVO	PCO:0000001	Data collection	Pop 1788	Freshwater	Coregonus_clupeaformis
peer-reviewed scientific publications listed in References_MacroPopGenBase_Final.xlsx	R228	population of organisms	ENVO	PCO:0000001	Data collection	Pop 1789	Freshwater	Coregonus_clupeaformis
peer-reviewed scientific publications listed in References_MacroPopGenBase_Final.xlsx	R228	population of organisms	ENVO	PCO:0000001	Data collection	Pop 1790	Freshwater	Coregonus_clupeaformis
peer-reviewed scientific publications listed in References_MacroPopGenBase_Final.xlsx	R228	population of organisms	ENVO	PCO:0000001	Data collection	Pop 1791	Freshwater	Coregonus_clupeaformis
peer-reviewed scientific publications listed in References_MacroPopGenBase_Final.xlsx	R228	population of organisms	ENVO	PCO:0000001	Data collection	Pop 1792	Freshwater	Coregonus_clupeaformis
peer-reviewed scientific publications listed in References_MacroPopGenBase_Final.xlsx	R228	population of organisms	ENVO	PCO:0000001	Data collection	Pop 1793	Freshwater	Coregonus_clupeaformis
peer-reviewed scientific publications listed in References_MacroPopGenBase_Final.xlsx	R228	population of organisms	ENVO	PCO:0000001	Data collection	Pop 1794	Freshwater	Coregonus_clupeaformis
peer-reviewed scientific publications listed in References_MacroPopGenBase_Final.xlsx	R228	population of organisms	ENVO	PCO:0000001	Data collection	Pop 1795	Freshwater	Coregonus_clupeaformis
peer-reviewed scientific publications listed in References_MacroPopGenBase_Final.xlsx	R228	population of organisms	ENVO	PCO:0000001	Data collection	Pop 1796	Freshwater	Coregonus_clupeaformis
peer-reviewed scientific publications listed in References_MacroPopGenBase_Final.xlsx	R228	population of organisms	ENVO	PCO:0000001	Data collection	Pop 1797	Freshwater	Coregonus_clupeaformis
peer-reviewed scientific publications listed in References_MacroPopGenBase_Final.xlsx	R228	population of organisms	ENVO	PCO:0000001	Data collection	Pop 1798	Freshwater	Coregonus_clupeaformis
peer-reviewed scientific publications listed in References_MacroPopGenBase_Final.xlsx	R228	population of organisms	ENVO	PCO:0000001	Data collection	Pop 1799	Freshwater	Coregonus_clupeaformis
peer-reviewed scientific publications listed in References_MacroPopGenBase_Final.xlsx	R228	population of organisms	ENVO	PCO:0000001	Data collection	Pop 1800	Freshwater	Coregonus_clupeaformis
peer-reviewed scientific publications listed in References_MacroPopGenBase_Final.xlsx	R228	population of organisms	ENVO	PCO:0000001	Data collection	Pop 1801	Freshwater	Coregonus_clupeaformis
peer-reviewed scientific publications listed in References_MacroPopGenBase_Final.xlsx	R228	population of organisms	ENVO	PCO:0000001	Data collection	Pop 1802	Freshwater	Coregonus_clupeaformis
peer-reviewed scientific publications listed in References_MacroPopGenBase_Final.xlsx	R228	population of organisms	ENVO	PCO:0000001	Data collection	Pop 1803	Freshwater	Coregonus_clupeaformis
peer-reviewed scientific publications listed in References_MacroPopGenBase_Final.xlsx	R228	population of organisms	ENVO	PCO:0000001	Data collection	Pop 1804	Freshwater	Coregonus_clupeaformis
peer-reviewed scientific publications listed in References_MacroPopGenBase_Final.xlsx	R228	population of organisms	ENVO	PCO:0000001	Data collection	Pop 1805	Freshwater	Coregonus_clupeaformis
peer-reviewed scientific publications listed in References_MacroPopGenBase_Final.xlsx	R228	population of organisms	ENVO	PCO:0000001	Data collection	Pop 1806	Freshwater	Coregonus_clupeaformis
peer-reviewed scientific publications listed in References_MacroPopGenBase_Final.xlsx	R228	population of organisms	ENVO	PCO:0000001	Data collection	Pop 1807	Freshwater	Coregonus_clupeaformis
peer-reviewed scientific publications listed in References_MacroPopGenBase_Final.xlsx	R228	population of organisms	ENVO	PCO:0000001	Data collection	Pop 1808	Freshwater	Coregonus_clupeaformis
peer-reviewed scientific publications listed in References_MacroPopGenBase_Final.xlsx	R228	population of organisms	ENVO	PCO:0000001	Data collection	Pop 1809	Freshwater	Coregonus_clupeaformis
peer-reviewed scientific publications listed in References_MacroPopGenBase_Final.xlsx	R228	population of organisms	ENVO	PCO:0000001	Data collection	Pop 1810	Freshwater	Coregonus_clupeaformis
peer-reviewed scientific publications listed in References_MacroPopGenBase_Final.xlsx	R230	population of organisms	ENVO	PCO:0000001	Data collection	Pop 1811	Freshwater	Coregonus_sardinella
peer-reviewed scientific publications listed in References_MacroPopGenBase_Final.xlsx	R230	population of organisms	ENVO	PCO:0000001	Data collection	Pop 1812	Freshwater	Coregonus_sardinella
peer-reviewed scientific publications listed in References_MacroPopGenBase_Final.xlsx	R230	population of organisms	ENVO	PCO:0000001	Data collection	Pop 1813	Freshwater	Coregonus_sardinella
peer-reviewed scientific publications listed in References_MacroPopGenBase_Final.xlsx	R230	population of organisms	ENVO	PCO:0000001	Data collection	Pop 1814	Freshwater	Coregonus_sardinella
peer-reviewed scientific publications listed in References_MacroPopGenBase_Final.xlsx	R230	population of organisms	ENVO	PCO:0000001	Data collection	Pop 1815	Freshwater	Coregonus_sardinella
peer-reviewed scientific publications listed in References_MacroPopGenBase_Final.xlsx	R230	population of organisms	ENVO	PCO:0000001	Data collection	Pop 1816	Freshwater	Coregonus_sardinella
peer-reviewed scientific publications listed in References_MacroPopGenBase_Final.xlsx	R230	population of organisms	ENVO	PCO:0000001	Data collection	Pop 1817	Freshwater	Coregonus_sardinella
peer-reviewed scientific publications listed in References_MacroPopGenBase_Final.xlsx	R231	population of organisms	ENVO	PCO:0000001	Data collection	Pop 1818	Freshwater	Coregonus_nasus
peer-reviewed scientific publications listed in References_MacroPopGenBase_Final.xlsx	R231	population of organisms	ENVO	PCO:0000001	Data collection	Pop 1819	Freshwater	Coregonus_nasus
peer-reviewed scientific publications listed in References_MacroPopGenBase_Final.xlsx	R231	population of organisms	ENVO	PCO:0000001	Data collection	Pop 1820	Freshwater	Coregonus_nasus
peer-reviewed scientific publications listed in References_MacroPopGenBase_Final.xlsx	R232	population of organisms	ENVO	PCO:0000001	Data collection	Pop 1821	Freshwater	Coregonus_clupeaformis
peer-reviewed scientific publications listed in References_MacroPopGenBase_Final.xlsx	R232	population of organisms	ENVO	PCO:0000001	Data collection	Pop 1822	Freshwater	Coregonus_clupeaformis
peer-reviewed scientific publications listed in References_MacroPopGenBase_Final.xlsx	R232	population of organisms	ENVO	PCO:0000001	Data collection	Pop 1823	Freshwater	Coregonus_clupeaformis
peer-reviewed scientific publications listed in References_MacroPopGenBase_Final.xlsx	R232	population of organisms	ENVO	PCO:0000001	Data collection	Pop 1824	Freshwater	Coregonus_clupeaformis
peer-reviewed scientific publications listed in References_MacroPopGenBase_Final.xlsx	R233	population of organisms	ENVO	PCO:0000001	Data collection	Pop 1825	Freshwater	Coregonus_clupeaformis
peer-reviewed scientific publications listed in References_MacroPopGenBase_Final.xlsx	R233	population of organisms	ENVO	PCO:0000001	Data collection	Pop 1826	Freshwater	Coregonus_clupeaformis
peer-reviewed scientific publications listed in References_MacroPopGenBase_Final.xlsx	R233	population of organisms	ENVO	PCO:0000001	Data collection	Pop 1827	Freshwater	Coregonus_clupeaformis
peer-reviewed scientific publications listed in References_MacroPopGenBase_Final.xlsx	R233	population of organisms	ENVO	PCO:0000001	Data collection	Pop 1828	Freshwater	Coregonus_clupeaformis
peer-reviewed scientific publications listed in References_MacroPopGenBase_Final.xlsx	R233	population of organisms	ENVO	PCO:0000001	Data collection	Pop 1829	Freshwater	Coregonus_clupeaformis
peer-reviewed scientific publications listed in References_MacroPopGenBase_Final.xlsx	R233	population of organisms	ENVO	PCO:0000001	Data collection	Pop 1830	Freshwater	Coregonus_clupeaformis
peer-reviewed scientific publications listed in References_MacroPopGenBase_Final.xlsx	R233	population of organisms	ENVO	PCO:0000001	Data collection	Pop 1831	Freshwater	Coregonus_clupeaformis
peer-reviewed scientific publications listed in References_MacroPopGenBase_Final.xlsx	R233	population of organisms	ENVO	PCO:0000001	Data collection	Pop 1832	Freshwater	Coregonus_clupeaformis
peer-reviewed scientific publications listed in References_MacroPopGenBase_Final.xlsx	R235 & R629	population of organisms	ENVO	PCO:0000001	Data collection	Pop 1833	Freshwater	Coregonus_artedi
peer-reviewed scientific publications listed in References_MacroPopGenBase_Final.xlsx	R235 & R629	population of organisms	ENVO	PCO:0000001	Data collection	Pop 1834	Freshwater	Coregonus_artedi
peer-reviewed scientific publications listed in References_MacroPopGenBase_Final.xlsx	R235 & R629	population of organisms	ENVO	PCO:0000001	Data collection	Pop 1835	Freshwater	Coregonus_artedi
peer-reviewed scientific publications listed in References_MacroPopGenBase_Final.xlsx	R235 & R629	population of organisms	ENVO	PCO:0000001	Data collection	Pop 1836	Freshwater	Coregonus_sardinella
peer-reviewed scientific publications listed in References_MacroPopGenBase_Final.xlsx	R235 & R629	population of organisms	ENVO	PCO:0000001	Data collection	Pop 1837	Freshwater	Coregonus_artedi
peer-reviewed scientific publications listed in References_MacroPopGenBase_Final.xlsx	R235 & R629	population of organisms	ENVO	PCO:0000001	Data collection	Pop 1838	Freshwater	Coregonus_artedi
peer-reviewed scientific publications listed in References_MacroPopGenBase_Final.xlsx	R235 & R629	population of organisms	ENVO	PCO:0000001	Data collection	Pop 1839	Freshwater	Coregonus_artedi
peer-reviewed scientific publications listed in References_MacroPopGenBase_Final.xlsx	R235 & R629	population of organisms	ENVO	PCO:0000001	Data collection	Pop 1840	Freshwater	Coregonus_artedi
peer-reviewed scientific publications listed in References_MacroPopGenBase_Final.xlsx	R235 & R629	population of organisms	ENVO	PCO:0000001	Data collection	Pop 1841	Freshwater	Coregonus_artedi
peer-reviewed scientific publications listed in References_MacroPopGenBase_Final.xlsx	R235 & R629	population of organisms	ENVO	PCO:0000001	Data collection	Pop 1842	Freshwater	Coregonus_artedi
peer-reviewed scientific publications listed in References_MacroPopGenBase_Final.xlsx	R235 & R629	population of organisms	ENVO	PCO:0000001	Data collection	Pop 1843	Freshwater	Coregonus_artedi
peer-reviewed scientific publications listed in References_MacroPopGenBase_Final.xlsx	R235 & R629	population of organisms	ENVO	PCO:0000001	Data collection	Pop 1844	Freshwater	Coregonus_artedi
peer-reviewed scientific publications listed in References_MacroPopGenBase_Final.xlsx	R235 & R629	population of organisms	ENVO	PCO:0000001	Data collection	Pop 1845	Freshwater	Coregonus_artedi
peer-reviewed scientific publications listed in References_MacroPopGenBase_Final.xlsx	R235 & R629	population of organisms	ENVO	PCO:0000001	Data collection	Pop 1846	Freshwater	Coregonus_artedi
peer-reviewed scientific publications listed in References_MacroPopGenBase_Final.xlsx	R235 & R629	population of organisms	ENVO	PCO:0000001	Data collection	Pop 1847	Freshwater	Coregonus_artedi
peer-reviewed scientific publications listed in References_MacroPopGenBase_Final.xlsx	R235 & R629	population of organisms	ENVO	PCO:0000001	Data collection	Pop 1848	Freshwater	Coregonus_artedi
peer-reviewed scientific publications listed in References_MacroPopGenBase_Final.xlsx	R235 & R629	population of organisms	ENVO	PCO:0000001	Data collection	Pop 1849	Freshwater	Coregonus_artedi
peer-reviewed scientific publications listed in References_MacroPopGenBase_Final.xlsx	R235 & R629	population of organisms	ENVO	PCO:0000001	Data collection	Pop 1850	Freshwater	Coregonus_artedi
peer-reviewed scientific publications listed in References_MacroPopGenBase_Final.xlsx	R235 & R629	population of organisms	ENVO	PCO:0000001	Data collection	Pop 1851	Freshwater	Coregonus_artedi
peer-reviewed scientific publications listed in References_MacroPopGenBase_Final.xlsx	R235 & R629	population of organisms	ENVO	PCO:0000001	Data collection	Pop 1852	Freshwater	Coregonus_artedi
peer-reviewed scientific publications listed in References_MacroPopGenBase_Final.xlsx	R235 & R629	population of organisms	ENVO	PCO:0000001	Data collection	Pop 1853	Freshwater	Coregonus_artedi
peer-reviewed scientific publications listed in References_MacroPopGenBase_Final.xlsx	R235 & R629	population of organisms	ENVO	PCO:0000001	Data collection	Pop 1854	Freshwater	Coregonus_artedi
peer-reviewed scientific publications listed in References_MacroPopGenBase_Final.xlsx	R235 & R629	population of organisms	ENVO	PCO:0000001	Data collection	Pop 1855	Freshwater	Coregonus_artedi
peer-reviewed scientific publications listed in References_MacroPopGenBase_Final.xlsx	R235 & R629	population of organisms	ENVO	PCO:0000001	Data collection	Pop 1856	Freshwater	Coregonus_artedi
peer-reviewed scientific publications listed in References_MacroPopGenBase_Final.xlsx	R235 & R629	population of organisms	ENVO	PCO:0000001	Data collection	Pop 1857	Freshwater	Coregonus_artedi
peer-reviewed scientific publications listed in References_MacroPopGenBase_Final.xlsx	R235 & R629	population of organisms	ENVO	PCO:0000001	Data collection	Pop 1858	Freshwater	Coregonus_sardinella
peer-reviewed scientific publications listed in References_MacroPopGenBase_Final.xlsx	R235 & R629	population of organisms	ENVO	PCO:0000001	Data collection	Pop 1859	Freshwater	Coregonus_artedi
peer-reviewed scientific publications listed in References_MacroPopGenBase_Final.xlsx	R235 & R629	population of organisms	ENVO	PCO:0000001	Data collection	Pop 1860	Freshwater	Coregonus_artedi
peer-reviewed scientific publications listed in References_MacroPopGenBase_Final.xlsx	R236	population of organisms	ENVO	PCO:0000001	Data collection	Pop 1861	Freshwater	Coregonus_clupeaformis
peer-reviewed scientific publications listed in References_MacroPopGenBase_Final.xlsx	R236	population of organisms	ENVO	PCO:0000001	Data collection	Pop 1862	Freshwater	Coregonus_clupeaformis
peer-reviewed scientific publications listed in References_MacroPopGenBase_Final.xlsx	R236	population of organisms	ENVO	PCO:0000001	Data collection	Pop 1863	Freshwater	Coregonus_clupeaformis
peer-reviewed scientific publications listed in References_MacroPopGenBase_Final.xlsx	R236	population of organisms	ENVO	PCO:0000001	Data collection	Pop 1864	Freshwater	Coregonus_clupeaformis
peer-reviewed scientific publications listed in References_MacroPopGenBase_Final.xlsx	R236	population of organisms	ENVO	PCO:0000001	Data collection	Pop 1865	Freshwater	Coregonus_clupeaformis
peer-reviewed scientific publications listed in References_MacroPopGenBase_Final.xlsx	R227	population of organisms	ENVO	PCO:0000001	Data collection	Pop 1866	Freshwater	Coregonus_huntsmani
peer-reviewed scientific publications listed in References_MacroPopGenBase_Final.xlsx	R237	population of organisms	ENVO	PCO:0000001	Data collection	Pop 1867	Freshwater	Coregonus_hoyi
peer-reviewed scientific publications listed in References_MacroPopGenBase_Final.xlsx	R237	population of organisms	ENVO	PCO:0000001	Data collection	Pop 1868	Freshwater	Coregonus_hoyi
peer-reviewed scientific publications listed in References_MacroPopGenBase_Final.xlsx	R237	population of organisms	ENVO	PCO:0000001	Data collection	Pop 1869	Freshwater	Coregonus_hoyi
peer-reviewed scientific publications listed in References_MacroPopGenBase_Final.xlsx	R237	population of organisms	ENVO	PCO:0000001	Data collection	Pop 1870	Freshwater	Coregonus_hoyi
peer-reviewed scientific publications listed in References_MacroPopGenBase_Final.xlsx	R238	population of organisms	ENVO	PCO:0000001	Data collection	Pop 1871	Freshwater	Coregonus_nasus
peer-reviewed scientific publications listed in References_MacroPopGenBase_Final.xlsx	R238	population of organisms	ENVO	PCO:0000001	Data collection	Pop 1872	Freshwater	Coregonus_nasus
peer-reviewed scientific publications listed in References_MacroPopGenBase_Final.xlsx	R239	population of organisms	ENVO	PCO:0000001	Data collection	Pop 1873	Freshwater	Coregonus_laurettae
peer-reviewed scientific publications listed in References_MacroPopGenBase_Final.xlsx	R239	population of organisms	ENVO	PCO:0000001	Data collection	Pop 1874	Freshwater	Coregonus_laurettae
peer-reviewed scientific publications listed in References_MacroPopGenBase_Final.xlsx	R239	population of organisms	ENVO	PCO:0000001	Data collection	Pop 1875	Freshwater	Coregonus_laurettae
peer-reviewed scientific publications listed in References_MacroPopGenBase_Final.xlsx	R235 & R629	population of organisms	ENVO	PCO:0000001	Data collection	Pop 1876	Freshwater	Coregonus_zenithicus
peer-reviewed scientific publications listed in References_MacroPopGenBase_Final.xlsx	R235 & R629	population of organisms	ENVO	PCO:0000001	Data collection	Pop 1877	Freshwater	Coregonus_hoyi
peer-reviewed scientific publications listed in References_MacroPopGenBase_Final.xlsx	R235 & R629	population of organisms	ENVO	PCO:0000001	Data collection	Pop 1878	Freshwater	Coregonus_nigripinnis
peer-reviewed scientific publications listed in References_MacroPopGenBase_Final.xlsx	R235 & R629	population of organisms	ENVO	PCO:0000001	Data collection	Pop 1879	Freshwater	Coregonus_zenithicus
peer-reviewed scientific publications listed in References_MacroPopGenBase_Final.xlsx	R235 & R629	population of organisms	ENVO	PCO:0000001	Data collection	Pop 1880	Freshwater	Coregonus_hoyi
peer-reviewed scientific publications listed in References_MacroPopGenBase_Final.xlsx	R235 & R629	population of organisms	ENVO	PCO:0000001	Data collection	Pop 1881	Freshwater	Coregonus_zenithicus
peer-reviewed scientific publications listed in References_MacroPopGenBase_Final.xlsx	R240	population of organisms	ENVO	PCO:0000001	Data collection	Pop 1882	Anadromous	Coregonus_autumnalis
peer-reviewed scientific publications listed in References_MacroPopGenBase_Final.xlsx	R241	population of organisms	ENVO	PCO:0000001	Data collection	Pop 1883	Freshwater	Oncorhynchus_mykiss
peer-reviewed scientific publications listed in References_MacroPopGenBase_Final.xlsx	R241	population of organisms	ENVO	PCO:0000001	Data collection	Pop 1884	Freshwater	Oncorhynchus_clarkii
peer-reviewed scientific publications listed in References_MacroPopGenBase_Final.xlsx	R241	population of organisms	ENVO	PCO:0000001	Data collection	Pop 1885	Freshwater	Oncorhynchus_mykiss
peer-reviewed scientific publications listed in References_MacroPopGenBase_Final.xlsx	R241	population of organisms	ENVO	PCO:0000001	Data collection	Pop 1886	Freshwater	Oncorhynchus_mykiss
peer-reviewed scientific publications listed in References_MacroPopGenBase_Final.xlsx	R241	population of organisms	ENVO	PCO:0000001	Data collection	Pop 1887	Freshwater	Oncorhynchus_clarkii
peer-reviewed scientific publications listed in References_MacroPopGenBase_Final.xlsx	R241	population of organisms	ENVO	PCO:0000001	Data collection	Pop 1888	Freshwater	Oncorhynchus_gilae
peer-reviewed scientific publications listed in References_MacroPopGenBase_Final.xlsx	R241	population of organisms	ENVO	PCO:0000001	Data collection	Pop 1889	Freshwater	Oncorhynchus_mykiss
peer-reviewed scientific publications listed in References_MacroPopGenBase_Final.xlsx	R241	population of organisms	ENVO	PCO:0000001	Data collection	Pop 1890	Freshwater	Oncorhynchus_mykiss
peer-reviewed scientific publications listed in References_MacroPopGenBase_Final.xlsx	R241	population of organisms	ENVO	PCO:0000001	Data collection	Pop 1891	Freshwater	Oncorhynchus_clarkii
peer-reviewed scientific publications listed in References_MacroPopGenBase_Final.xlsx	R241	population of organisms	ENVO	PCO:0000001	Data collection	Pop 1892	Freshwater	Oncorhynchus_mykiss
peer-reviewed scientific publications listed in References_MacroPopGenBase_Final.xlsx	R241	population of organisms	ENVO	PCO:0000001	Data collection	Pop 1893	Freshwater	Oncorhynchus_mykiss
peer-reviewed scientific publications listed in References_MacroPopGenBase_Final.xlsx	R241	population of organisms	ENVO	PCO:0000001	Data collection	Pop 1894	Freshwater	Oncorhynchus_sp.
peer-reviewed scientific publications listed in References_MacroPopGenBase_Final.xlsx	R241	population of organisms	ENVO	PCO:0000001	Data collection	Pop 1895	Freshwater	Oncorhynchus_sp.
peer-reviewed scientific publications listed in References_MacroPopGenBase_Final.xlsx	R241	population of organisms	ENVO	PCO:0000001	Data collection	Pop 1896	Freshwater	Oncorhynchus_sp.
peer-reviewed scientific publications listed in References_MacroPopGenBase_Final.xlsx	R241	population of organisms	ENVO	PCO:0000001	Data collection	Pop 1897	Freshwater	Oncorhynchus_sp.
peer-reviewed scientific publications listed in References_MacroPopGenBase_Final.xlsx	R241	population of organisms	ENVO	PCO:0000001	Data collection	Pop 1898	Freshwater	Oncorhynchus_sp.
peer-reviewed scientific publications listed in References_MacroPopGenBase_Final.xlsx	R241	population of organisms	ENVO	PCO:0000001	Data collection	Pop 1899	Freshwater	Oncorhynchus_chrysogaster
peer-reviewed scientific publications listed in References_MacroPopGenBase_Final.xlsx	R241	population of organisms	ENVO	PCO:0000001	Data collection	Pop 1900	Freshwater	Oncorhynchus_chrysogaster
peer-reviewed scientific publications listed in References_MacroPopGenBase_Final.xlsx	R241	population of organisms	ENVO	PCO:0000001	Data collection	Pop 1901	Freshwater	Oncorhynchus_chrysogaster
peer-reviewed scientific publications listed in References_MacroPopGenBase_Final.xlsx	R241	population of organisms	ENVO	PCO:0000001	Data collection	Pop 1902	Freshwater	Oncorhynchus_clarkii
peer-reviewed scientific publications listed in References_MacroPopGenBase_Final.xlsx	R241	population of organisms	ENVO	PCO:0000001	Data collection	Pop 1903	Freshwater	Oncorhynchus_sp.
peer-reviewed scientific publications listed in References_MacroPopGenBase_Final.xlsx	R241	population of organisms	ENVO	PCO:0000001	Data collection	Pop 1904	Freshwater	Oncorhynchus_sp.
peer-reviewed scientific publications listed in References_MacroPopGenBase_Final.xlsx	R241	population of organisms	ENVO	PCO:0000001	Data collection	Pop 1905	Freshwater	Oncorhynchus_sp.
peer-reviewed scientific publications listed in References_MacroPopGenBase_Final.xlsx	R241	population of organisms	ENVO	PCO:0000001	Data collection	Pop 1906	Freshwater	Oncorhynchus_sp.
peer-reviewed scientific publications listed in References_MacroPopGenBase_Final.xlsx	R241	population of organisms	ENVO	PCO:0000001	Data collection	Pop 1907	Freshwater	Oncorhynchus_sp.
peer-reviewed scientific publications listed in References_MacroPopGenBase_Final.xlsx	R241	population of organisms	ENVO	PCO:0000001	Data collection	Pop 1908	Freshwater	Oncorhynchus_sp.
peer-reviewed scientific publications listed in References_MacroPopGenBase_Final.xlsx	R241	population of organisms	ENVO	PCO:0000001	Data collection	Pop 1909	Freshwater	Oncorhynchus_sp.
peer-reviewed scientific publications listed in References_MacroPopGenBase_Final.xlsx	R241	population of organisms	ENVO	PCO:0000001	Data collection	Pop 1910	Freshwater	Oncorhynchus_sp.
peer-reviewed scientific publications listed in References_MacroPopGenBase_Final.xlsx	R241	population of organisms	ENVO	PCO:0000001	Data collection	Pop 1911	Freshwater	Oncorhynchus_sp.
peer-reviewed scientific publications listed in References_MacroPopGenBase_Final.xlsx	R241	population of organisms	ENVO	PCO:0000001	Data collection	Pop 1912	Freshwater	Oncorhynchus_sp.
peer-reviewed scientific publications listed in References_MacroPopGenBase_Final.xlsx	R241	population of organisms	ENVO	PCO:0000001	Data collection	Pop 1913	Freshwater	Oncorhynchus_sp.
peer-reviewed scientific publications listed in References_MacroPopGenBase_Final.xlsx	R241	population of organisms	ENVO	PCO:0000001	Data collection	Pop 1914	Freshwater	Oncorhynchus_sp.
peer-reviewed scientific publications listed in References_MacroPopGenBase_Final.xlsx	R241	population of organisms	ENVO	PCO:0000001	Data collection	Pop 1915	Freshwater	Oncorhynchus_mykiss
peer-reviewed scientific publications listed in References_MacroPopGenBase_Final.xlsx	R241	population of organisms	ENVO	PCO:0000001	Data collection	Pop 1916	Freshwater	Oncorhynchus_chrysogaster
peer-reviewed scientific publications listed in References_MacroPopGenBase_Final.xlsx	R241	population of organisms	ENVO	PCO:0000001	Data collection	Pop 1917	Freshwater	Oncorhynchus_chrysogaster
peer-reviewed scientific publications listed in References_MacroPopGenBase_Final.xlsx	R241	population of organisms	ENVO	PCO:0000001	Data collection	Pop 1918	Freshwater	Oncorhynchus_chrysogaster
peer-reviewed scientific publications listed in References_MacroPopGenBase_Final.xlsx	R241	population of organisms	ENVO	PCO:0000001	Data collection	Pop 1919	Freshwater	Oncorhynchus_chrysogaster
peer-reviewed scientific publications listed in References_MacroPopGenBase_Final.xlsx	R241	population of organisms	ENVO	PCO:0000001	Data collection	Pop 1920	Freshwater	Oncorhynchus_chrysogaster
peer-reviewed scientific publications listed in References_MacroPopGenBase_Final.xlsx	R241	population of organisms	ENVO	PCO:0000001	Data collection	Pop 1921	Freshwater	Oncorhynchus_sp.
peer-reviewed scientific publications listed in References_MacroPopGenBase_Final.xlsx	R241	population of organisms	ENVO	PCO:0000001	Data collection	Pop 1922	Freshwater	Oncorhynchus_sp.
peer-reviewed scientific publications listed in References_MacroPopGenBase_Final.xlsx	R241	population of organisms	ENVO	PCO:0000001	Data collection	Pop 1923	Freshwater	Oncorhynchus_sp.
peer-reviewed scientific publications listed in References_MacroPopGenBase_Final.xlsx	R241	population of organisms	ENVO	PCO:0000001	Data collection	Pop 1924	Freshwater	Oncorhynchus_sp.
peer-reviewed scientific publications listed in References_MacroPopGenBase_Final.xlsx	R241	population of organisms	ENVO	PCO:0000001	Data collection	Pop 1925	Freshwater	Oncorhynchus_sp.
peer-reviewed scientific publications listed in References_MacroPopGenBase_Final.xlsx	R241	population of organisms	ENVO	PCO:0000001	Data collection	Pop 1926	Freshwater	Oncorhynchus_sp.
peer-reviewed scientific publications listed in References_MacroPopGenBase_Final.xlsx	R241	population of organisms	ENVO	PCO:0000001	Data collection	Pop 1927	Freshwater	Oncorhynchus_sp.
peer-reviewed scientific publications listed in References_MacroPopGenBase_Final.xlsx	R241	population of organisms	ENVO	PCO:0000001	Data collection	Pop 1928	Freshwater	Oncorhynchus_sp.
peer-reviewed scientific publications listed in References_MacroPopGenBase_Final.xlsx	R241	population of organisms	ENVO	PCO:0000001	Data collection	Pop 1929	Freshwater	Oncorhynchus_sp.
peer-reviewed scientific publications listed in References_MacroPopGenBase_Final.xlsx	R241	population of organisms	ENVO	PCO:0000001	Data collection	Pop 1930	Freshwater	Oncorhynchus_sp.
peer-reviewed scientific publications listed in References_MacroPopGenBase_Final.xlsx	R241	population of organisms	ENVO	PCO:0000001	Data collection	Pop 1931	Freshwater	Oncorhynchus_sp.
peer-reviewed scientific publications listed in References_MacroPopGenBase_Final.xlsx	R241	population of organisms	ENVO	PCO:0000001	Data collection	Pop 1932	Freshwater	Oncorhynchus_sp.
peer-reviewed scientific publications listed in References_MacroPopGenBase_Final.xlsx	R241	population of organisms	ENVO	PCO:0000001	Data collection	Pop 1933	Freshwater	Oncorhynchus_mykiss
peer-reviewed scientific publications listed in References_MacroPopGenBase_Final.xlsx	R241	population of organisms	ENVO	PCO:0000001	Data collection	Pop 1934	Freshwater	Oncorhynchus_mykiss
peer-reviewed scientific publications listed in References_MacroPopGenBase_Final.xlsx	R241	population of organisms	ENVO	PCO:0000001	Data collection	Pop 1935	Freshwater	Oncorhynchus_mykiss
peer-reviewed scientific publications listed in References_MacroPopGenBase_Final.xlsx	R241	population of organisms	ENVO	PCO:0000001	Data collection	Pop 1936	Freshwater	Oncorhynchus_mykiss
peer-reviewed scientific publications listed in References_MacroPopGenBase_Final.xlsx	R241	population of organisms	ENVO	PCO:0000001	Data collection	Pop 1937	Freshwater	Oncorhynchus_mykiss
peer-reviewed scientific publications listed in References_MacroPopGenBase_Final.xlsx	R241	population of organisms	ENVO	PCO:0000001	Data collection	Pop 1938	Freshwater	Oncorhynchus_mykiss
peer-reviewed scientific publications listed in References_MacroPopGenBase_Final.xlsx	R241	population of organisms	ENVO	PCO:0000001	Data collection	Pop 1939	Freshwater	Oncorhynchus_mykiss
peer-reviewed scientific publications listed in References_MacroPopGenBase_Final.xlsx	R241	population of organisms	ENVO	PCO:0000001	Data collection	Pop 1940	Freshwater	Oncorhynchus_mykiss
peer-reviewed scientific publications listed in References_MacroPopGenBase_Final.xlsx	R241	population of organisms	ENVO	PCO:0000001	Data collection	Pop 1941	Freshwater	Oncorhynchus_clarkii
peer-reviewed scientific publications listed in References_MacroPopGenBase_Final.xlsx	R241	population of organisms	ENVO	PCO:0000001	Data collection	Pop 1942	Freshwater	Oncorhynchus_mykiss
peer-reviewed scientific publications listed in References_MacroPopGenBase_Final.xlsx	R241	population of organisms	ENVO	PCO:0000001	Data collection	Pop 1943	Freshwater	Oncorhynchus_mykiss
peer-reviewed scientific publications listed in References_MacroPopGenBase_Final.xlsx	R241	population of organisms	ENVO	PCO:0000001	Data collection	Pop 1944	Freshwater	Oncorhynchus_mykiss
peer-reviewed scientific publications listed in References_MacroPopGenBase_Final.xlsx	R241	population of organisms	ENVO	PCO:0000001	Data collection	Pop 1945	Freshwater	Oncorhynchus_apache
peer-reviewed scientific publications listed in References_MacroPopGenBase_Final.xlsx	R242	population of organisms	ENVO	PCO:0000001	Data collection	Pop 1946	Anadromous	Oncorhynchus_mykiss
peer-reviewed scientific publications listed in References_MacroPopGenBase_Final.xlsx	R242	population of organisms	ENVO	PCO:0000001	Data collection	Pop 1947	Anadromous	Oncorhynchus_mykiss
peer-reviewed scientific publications listed in References_MacroPopGenBase_Final.xlsx	R242	population of organisms	ENVO	PCO:0000001	Data collection	Pop 1948	Anadromous	Oncorhynchus_mykiss
peer-reviewed scientific publications listed in References_MacroPopGenBase_Final.xlsx	R242	population of organisms	ENVO	PCO:0000001	Data collection	Pop 1949	Anadromous	Oncorhynchus_mykiss
peer-reviewed scientific publications listed in References_MacroPopGenBase_Final.xlsx	R242	population of organisms	ENVO	PCO:0000001	Data collection	Pop 1950	Anadromous	Oncorhynchus_mykiss
peer-reviewed scientific publications listed in References_MacroPopGenBase_Final.xlsx	R242	population of organisms	ENVO	PCO:0000001	Data collection	Pop 1951	Anadromous	Oncorhynchus_mykiss
peer-reviewed scientific publications listed in References_MacroPopGenBase_Final.xlsx	R242	population of organisms	ENVO	PCO:0000001	Data collection	Pop 1952	Anadromous	Oncorhynchus_mykiss
peer-reviewed scientific publications listed in References_MacroPopGenBase_Final.xlsx	R243	population of organisms	ENVO	PCO:0000001	Data collection	Pop 1953	Anadromous	Oncorhynchus_tshawytscha
peer-reviewed scientific publications listed in References_MacroPopGenBase_Final.xlsx	R243	population of organisms	ENVO	PCO:0000001	Data collection	Pop 1954	Anadromous	Oncorhynchus_tshawytscha
peer-reviewed scientific publications listed in References_MacroPopGenBase_Final.xlsx	R243	population of organisms	ENVO	PCO:0000001	Data collection	Pop 1955	Anadromous	Oncorhynchus_tshawytscha
peer-reviewed scientific publications listed in References_MacroPopGenBase_Final.xlsx	R243	population of organisms	ENVO	PCO:0000001	Data collection	Pop 1956	Anadromous	Oncorhynchus_tshawytscha
peer-reviewed scientific publications listed in References_MacroPopGenBase_Final.xlsx	R243	population of organisms	ENVO	PCO:0000001	Data collection	Pop 1957	Anadromous	Oncorhynchus_tshawytscha
peer-reviewed scientific publications listed in References_MacroPopGenBase_Final.xlsx	R244	population of organisms	ENVO	PCO:0000001	Data collection	Pop 1958	Anadromous	Oncorhynchus_mykiss
peer-reviewed scientific publications listed in References_MacroPopGenBase_Final.xlsx	R244	population of organisms	ENVO	PCO:0000001	Data collection	Pop 1959	Anadromous	Oncorhynchus_mykiss
peer-reviewed scientific publications listed in References_MacroPopGenBase_Final.xlsx	R244	population of organisms	ENVO	PCO:0000001	Data collection	Pop 1960	Anadromous	Oncorhynchus_mykiss
peer-reviewed scientific publications listed in References_MacroPopGenBase_Final.xlsx	R244	population of organisms	ENVO	PCO:0000001	Data collection	Pop 1961	Anadromous	Oncorhynchus_mykiss
peer-reviewed scientific publications listed in References_MacroPopGenBase_Final.xlsx	R244	population of organisms	ENVO	PCO:0000001	Data collection	Pop 1962	Anadromous	Oncorhynchus_mykiss
peer-reviewed scientific publications listed in References_MacroPopGenBase_Final.xlsx	R244	population of organisms	ENVO	PCO:0000001	Data collection	Pop 1963	Anadromous	Oncorhynchus_mykiss
peer-reviewed scientific publications listed in References_MacroPopGenBase_Final.xlsx	R244	population of organisms	ENVO	PCO:0000001	Data collection	Pop 1964	Anadromous	Oncorhynchus_mykiss
peer-reviewed scientific publications listed in References_MacroPopGenBase_Final.xlsx	R244	population of organisms	ENVO	PCO:0000001	Data collection	Pop 1965	Anadromous	Oncorhynchus_mykiss
peer-reviewed scientific publications listed in References_MacroPopGenBase_Final.xlsx	R244	population of organisms	ENVO	PCO:0000001	Data collection	Pop 1966	Anadromous	Oncorhynchus_mykiss
peer-reviewed scientific publications listed in References_MacroPopGenBase_Final.xlsx	R245	population of organisms	ENVO	PCO:0000001	Data collection	Pop 1967	Anadromous	Oncorhynchus_kisutch
peer-reviewed scientific publications listed in References_MacroPopGenBase_Final.xlsx	R245	population of organisms	ENVO	PCO:0000001	Data collection	Pop 1968	Anadromous	Oncorhynchus_kisutch
peer-reviewed scientific publications listed in References_MacroPopGenBase_Final.xlsx	R245	population of organisms	ENVO	PCO:0000001	Data collection	Pop 1969	Anadromous	Oncorhynchus_kisutch
peer-reviewed scientific publications listed in References_MacroPopGenBase_Final.xlsx	R245	population of organisms	ENVO	PCO:0000001	Data collection	Pop 1970	Anadromous	Oncorhynchus_kisutch
peer-reviewed scientific publications listed in References_MacroPopGenBase_Final.xlsx	R245	population of organisms	ENVO	PCO:0000001	Data collection	Pop 1971	Anadromous	Oncorhynchus_kisutch
peer-reviewed scientific publications listed in References_MacroPopGenBase_Final.xlsx	R245	population of organisms	ENVO	PCO:0000001	Data collection	Pop 1972	Anadromous	Oncorhynchus_kisutch
peer-reviewed scientific publications listed in References_MacroPopGenBase_Final.xlsx	R245	population of organisms	ENVO	PCO:0000001	Data collection	Pop 1973	Anadromous	Oncorhynchus_kisutch
peer-reviewed scientific publications listed in References_MacroPopGenBase_Final.xlsx	R246	population of organisms	ENVO	PCO:0000001	Data collection	Pop 1974	Anadromous	Oncorhynchus_nerka
peer-reviewed scientific publications listed in References_MacroPopGenBase_Final.xlsx	R247	population of organisms	ENVO	PCO:0000001	Data collection	Pop 1975	Freshwater	Oncorhynchus_clarkii
peer-reviewed scientific publications listed in References_MacroPopGenBase_Final.xlsx	R247	population of organisms	ENVO	PCO:0000001	Data collection	Pop 1976	Freshwater	Oncorhynchus_clarkii
peer-reviewed scientific publications listed in References_MacroPopGenBase_Final.xlsx	R247	population of organisms	ENVO	PCO:0000001	Data collection	Pop 1977	Freshwater	Oncorhynchus_clarkii
peer-reviewed scientific publications listed in References_MacroPopGenBase_Final.xlsx	R248	population of organisms	ENVO	PCO:0000001	Data collection	Pop 1978	Freshwater	Oncorhynchus_clarkii
peer-reviewed scientific publications listed in References_MacroPopGenBase_Final.xlsx	R248	population of organisms	ENVO	PCO:0000001	Data collection	Pop 1979	Freshwater	Oncorhynchus_clarkii
peer-reviewed scientific publications listed in References_MacroPopGenBase_Final.xlsx	R248	population of organisms	ENVO	PCO:0000001	Data collection	Pop 1980	Freshwater	Oncorhynchus_clarkii
peer-reviewed scientific publications listed in References_MacroPopGenBase_Final.xlsx	R249	population of organisms	ENVO	PCO:0000001	Data collection	Pop 1981	Anadromous	Oncorhynchus_tshawytscha
peer-reviewed scientific publications listed in References_MacroPopGenBase_Final.xlsx	R249	population of organisms	ENVO	PCO:0000001	Data collection	Pop 1982	Anadromous	Oncorhynchus_tshawytscha
peer-reviewed scientific publications listed in References_MacroPopGenBase_Final.xlsx	R249	population of organisms	ENVO	PCO:0000001	Data collection	Pop 1983	Anadromous	Oncorhynchus_tshawytscha
peer-reviewed scientific publications listed in References_MacroPopGenBase_Final.xlsx	R249	population of organisms	ENVO	PCO:0000001	Data collection	Pop 1984	Anadromous	Oncorhynchus_tshawytscha
peer-reviewed scientific publications listed in References_MacroPopGenBase_Final.xlsx	R249	population of organisms	ENVO	PCO:0000001	Data collection	Pop 1985	Anadromous	Oncorhynchus_tshawytscha
peer-reviewed scientific publications listed in References_MacroPopGenBase_Final.xlsx	R249	population of organisms	ENVO	PCO:0000001	Data collection	Pop 1986	Anadromous	Oncorhynchus_tshawytscha
peer-reviewed scientific publications listed in References_MacroPopGenBase_Final.xlsx	R249	population of organisms	ENVO	PCO:0000001	Data collection	Pop 1987	Anadromous	Oncorhynchus_tshawytscha
peer-reviewed scientific publications listed in References_MacroPopGenBase_Final.xlsx	R250	population of organisms	ENVO	PCO:0000001	Data collection	Pop 1988	Anadromous	Oncorhynchus_gorbuscha
peer-reviewed scientific publications listed in References_MacroPopGenBase_Final.xlsx	R250	population of organisms	ENVO	PCO:0000001	Data collection	Pop 1989	Anadromous	Oncorhynchus_gorbuscha
peer-reviewed scientific publications listed in References_MacroPopGenBase_Final.xlsx	R251	population of organisms	ENVO	PCO:0000001	Data collection	Pop 1990	Anadromous	Oncorhynchus_keta
peer-reviewed scientific publications listed in References_MacroPopGenBase_Final.xlsx	R251	population of organisms	ENVO	PCO:0000001	Data collection	Pop 1991	Anadromous	Oncorhynchus_keta
peer-reviewed scientific publications listed in References_MacroPopGenBase_Final.xlsx	R251	population of organisms	ENVO	PCO:0000001	Data collection	Pop 1992	Anadromous	Oncorhynchus_keta
peer-reviewed scientific publications listed in References_MacroPopGenBase_Final.xlsx	R251	population of organisms	ENVO	PCO:0000001	Data collection	Pop 1993	Anadromous	Oncorhynchus_keta
peer-reviewed scientific publications listed in References_MacroPopGenBase_Final.xlsx	R251	population of organisms	ENVO	PCO:0000001	Data collection	Pop 1994	Anadromous	Oncorhynchus_keta
peer-reviewed scientific publications listed in References_MacroPopGenBase_Final.xlsx	R252	population of organisms	ENVO	PCO:0000001	Data collection	Pop 1995	Anadromous	Oncorhynchus_tshawytscha
peer-reviewed scientific publications listed in References_MacroPopGenBase_Final.xlsx	R252	population of organisms	ENVO	PCO:0000001	Data collection	Pop 1996	Anadromous	Oncorhynchus_tshawytscha
peer-reviewed scientific publications listed in References_MacroPopGenBase_Final.xlsx	R252	population of organisms	ENVO	PCO:0000001	Data collection	Pop 1997	Anadromous	Oncorhynchus_tshawytscha
peer-reviewed scientific publications listed in References_MacroPopGenBase_Final.xlsx	R253	population of organisms	ENVO	PCO:0000001	Data collection	Pop 1998	Anadromous	Oncorhynchus_kisutch
peer-reviewed scientific publications listed in References_MacroPopGenBase_Final.xlsx	R253	population of organisms	ENVO	PCO:0000001	Data collection	Pop 1999	Anadromous	Oncorhynchus_kisutch
peer-reviewed scientific publications listed in References_MacroPopGenBase_Final.xlsx	R253	population of organisms	ENVO	PCO:0000001	Data collection	Pop 2000	Anadromous	Oncorhynchus_kisutch
peer-reviewed scientific publications listed in References_MacroPopGenBase_Final.xlsx	R254	population of organisms	ENVO	PCO:0000001	Data collection	Pop 2001	Freshwater	Oncorhynchus_clarkii
peer-reviewed scientific publications listed in References_MacroPopGenBase_Final.xlsx	R254	population of organisms	ENVO	PCO:0000001	Data collection	Pop 2002	Freshwater	Oncorhynchus_clarkii
peer-reviewed scientific publications listed in References_MacroPopGenBase_Final.xlsx	R254	population of organisms	ENVO	PCO:0000001	Data collection	Pop 2003	Freshwater	Oncorhynchus_clarkii
peer-reviewed scientific publications listed in References_MacroPopGenBase_Final.xlsx	R254	population of organisms	ENVO	PCO:0000001	Data collection	Pop 2004	Freshwater	Oncorhynchus_clarkii
peer-reviewed scientific publications listed in References_MacroPopGenBase_Final.xlsx	R254	population of organisms	ENVO	PCO:0000001	Data collection	Pop 2005	Freshwater	Oncorhynchus_clarkii
peer-reviewed scientific publications listed in References_MacroPopGenBase_Final.xlsx	R254	population of organisms	ENVO	PCO:0000001	Data collection	Pop 2006	Freshwater	Oncorhynchus_clarkii
peer-reviewed scientific publications listed in References_MacroPopGenBase_Final.xlsx	R254	population of organisms	ENVO	PCO:0000001	Data collection	Pop 2007	Freshwater	Oncorhynchus_clarkii
[truncated: 7,091 more rows]
