# Supplementary material for: Geo-referenced population-specific microsatellite data across American continents, the MacroPopGen Database
Source: Sci Data. 2019 Apr 3;6:14. doi: 10.1038/s41597-019-0024-7 (PMC6472428; doi:10.1038/s41597-019-0024-7)
Supplement: Supplementary file 1 — Download metadata file [file 41597_2019_24_MOESM1_ESM.zip › a_Lawrence609B_assay.txt]

Sample Name	Protocol REF	Assay Name	Raw Data File	Comment[Data Repository]	Comment[Data Record Accession]	Comment[Data Record URI]
Pop 1	Data transformation	Pop 1 data	MacroPopGen_Database_final.xlsx; MacroPopGen_Database_final.xlsx[CombinedPopsSeparated]	figshare	doi:10.6084/m9.figshare.7207514.v1	https://doi.org/10.6084/m9.figshare.7207514.v1
Pop 2	Data transformation	Pop 2 data	MacroPopGen_Database_final.xlsx; MacroPopGen_Database_final.xlsx[CombinedPopsSeparated]	figshare	doi:10.6084/m9.figshare.7207514.v1	https://doi.org/10.6084/m9.figshare.7207514.v1
Pop 3	Data transformation	Pop 3 data	MacroPopGen_Database_final.xlsx; MacroPopGen_Database_final.xlsx[CombinedPopsSeparated]	figshare	doi:10.6084/m9.figshare.7207514.v1	https://doi.org/10.6084/m9.figshare.7207514.v1
Pop 4	Data transformation	Pop 4 data	MacroPopGen_Database_final.xlsx; MacroPopGen_Database_final.xlsx[CombinedPopsSeparated]	figshare	doi:10.6084/m9.figshare.7207514.v1	https://doi.org/10.6084/m9.figshare.7207514.v1
Pop 5	Data transformation	Pop 5 data	MacroPopGen_Database_final.xlsx; MacroPopGen_Database_final.xlsx[CombinedPopsSeparated]	figshare	doi:10.6084/m9.figshare.7207514.v1	https://doi.org/10.6084/m9.figshare.7207514.v1
Pop 6	Data transformation	Pop 6 data	MacroPopGen_Database_final.xlsx; MacroPopGen_Database_final.xlsx[CombinedPopsSeparated]	figshare	doi:10.6084/m9.figshare.7207514.v1	https://doi.org/10.6084/m9.figshare.7207514.v1
Pop 7	Data transformation	Pop 7 data	MacroPopGen_Database_final.xlsx; MacroPopGen_Database_final.xlsx[CombinedPopsSeparated]	figshare	doi:10.6084/m9.figshare.7207514.v1	https://doi.org/10.6084/m9.figshare.7207514.v1
Pop 8	Data transformation	Pop 8 data	MacroPopGen_Database_final.xlsx; MacroPopGen_Database_final.xlsx[CombinedPopsSeparated]	figshare	doi:10.6084/m9.figshare.7207514.v1	https://doi.org/10.6084/m9.figshare.7207514.v1
Pop 9	Data transformation	Pop 9 data	MacroPopGen_Database_final.xlsx; MacroPopGen_Database_final.xlsx[CombinedPopsSeparated]	figshare	doi:10.6084/m9.figshare.7207514.v1	https://doi.org/10.6084/m9.figshare.7207514.v1
Pop 10	Data transformation	Pop 10 data	MacroPopGen_Database_final.xlsx; MacroPopGen_Database_final.xlsx[CombinedPopsSeparated]	figshare	doi:10.6084/m9.figshare.7207514.v1	https://doi.org/10.6084/m9.figshare.7207514.v1
Pop 13	Data transformation	Pop 13 data	MacroPopGen_Database_final.xlsx; MacroPopGen_Database_final.xlsx[CombinedPopsSeparated]	figshare	doi:10.6084/m9.figshare.7207514.v1	https://doi.org/10.6084/m9.figshare.7207514.v1
Pop 14	Data transformation	Pop 14 data	MacroPopGen_Database_final.xlsx; MacroPopGen_Database_final.xlsx[CombinedPopsSeparated]	figshare	doi:10.6084/m9.figshare.7207514.v1	https://doi.org/10.6084/m9.figshare.7207514.v1
Pop 15	Data transformation	Pop 15 data	MacroPopGen_Database_final.xlsx; MacroPopGen_Database_final.xlsx[CombinedPopsSeparated]	figshare	doi:10.6084/m9.figshare.7207514.v1	https://doi.org/10.6084/m9.figshare.7207514.v1
Pop 16	Data transformation	Pop 16 data	MacroPopGen_Database_final.xlsx; MacroPopGen_Database_final.xlsx[CombinedPopsSeparated]	figshare	doi:10.6084/m9.figshare.7207514.v1	https://doi.org/10.6084/m9.figshare.7207514.v1
Pop 17	Data transformation	Pop 17 data	MacroPopGen_Database_final.xlsx; MacroPopGen_Database_final.xlsx[CombinedPopsSeparated]	figshare	doi:10.6084/m9.figshare.7207514.v1	https://doi.org/10.6084/m9.figshare.7207514.v1
Pop 18	Data transformation	Pop 18 data	MacroPopGen_Database_final.xlsx; MacroPopGen_Database_final.xlsx[CombinedPopsSeparated]	figshare	doi:10.6084/m9.figshare.7207514.v1	https://doi.org/10.6084/m9.figshare.7207514.v1
Pop 19	Data transformation	Pop 19 data	MacroPopGen_Database_final.xlsx; MacroPopGen_Database_final.xlsx[CombinedPopsSeparated]	figshare	doi:10.6084/m9.figshare.7207514.v1	https://doi.org/10.6084/m9.figshare.7207514.v1
Pop 20	Data transformation	Pop 20 data	MacroPopGen_Database_final.xlsx; MacroPopGen_Database_final.xlsx[CombinedPopsSeparated]	figshare	doi:10.6084/m9.figshare.7207514.v1	https://doi.org/10.6084/m9.figshare.7207514.v1
Pop 21	Data transformation	Pop 21 data	MacroPopGen_Database_final.xlsx; MacroPopGen_Database_final.xlsx[CombinedPopsSeparated]	figshare	doi:10.6084/m9.figshare.7207514.v1	https://doi.org/10.6084/m9.figshare.7207514.v1
Pop 22	Data transformation	Pop 22 data	MacroPopGen_Database_final.xlsx; MacroPopGen_Database_final.xlsx[CombinedPopsSeparated]	figshare	doi:10.6084/m9.figshare.7207514.v1	https://doi.org/10.6084/m9.figshare.7207514.v1
Pop 23	Data transformation	Pop 23 data	MacroPopGen_Database_final.xlsx; MacroPopGen_Database_final.xlsx[CombinedPopsSeparated]	figshare	doi:10.6084/m9.figshare.7207514.v1	https://doi.org/10.6084/m9.figshare.7207514.v1
Pop 24	Data transformation	Pop 24 data	MacroPopGen_Database_final.xlsx; MacroPopGen_Database_final.xlsx[CombinedPopsSeparated]	figshare	doi:10.6084/m9.figshare.7207514.v1	https://doi.org/10.6084/m9.figshare.7207514.v1
Pop 25	Data transformation	Pop 25 data	MacroPopGen_Database_final.xlsx; MacroPopGen_Database_final.xlsx[CombinedPopsSeparated]	figshare	doi:10.6084/m9.figshare.7207514.v1	https://doi.org/10.6084/m9.figshare.7207514.v1
Pop 26	Data transformation	Pop 26 data	MacroPopGen_Database_final.xlsx; MacroPopGen_Database_final.xlsx[CombinedPopsSeparated]	figshare	doi:10.6084/m9.figshare.7207514.v1	https://doi.org/10.6084/m9.figshare.7207514.v1
Pop 27	Data transformation	Pop 27 data	MacroPopGen_Database_final.xlsx; MacroPopGen_Database_final.xlsx[CombinedPopsSeparated]	figshare	doi:10.6084/m9.figshare.7207514.v1	https://doi.org/10.6084/m9.figshare.7207514.v1
Pop 28	Data transformation	Pop 28 data	MacroPopGen_Database_final.xlsx; MacroPopGen_Database_final.xlsx[CombinedPopsSeparated]	figshare	doi:10.6084/m9.figshare.7207514.v1	https://doi.org/10.6084/m9.figshare.7207514.v1
Pop 29	Data transformation	Pop 29 data	MacroPopGen_Database_final.xlsx; MacroPopGen_Database_final.xlsx[CombinedPopsSeparated]	figshare	doi:10.6084/m9.figshare.7207514.v1	https://doi.org/10.6084/m9.figshare.7207514.v1
Pop 30	Data transformation	Pop 30 data	MacroPopGen_Database_final.xlsx; MacroPopGen_Database_final.xlsx[CombinedPopsSeparated]	figshare	doi:10.6084/m9.figshare.7207514.v1	https://doi.org/10.6084/m9.figshare.7207514.v1
Pop 31	Data transformation	Pop 31 data	MacroPopGen_Database_final.xlsx; MacroPopGen_Database_final.xlsx[CombinedPopsSeparated]	figshare	doi:10.6084/m9.figshare.7207514.v1	https://doi.org/10.6084/m9.figshare.7207514.v1
Pop 32	Data transformation	Pop 32 data	MacroPopGen_Database_final.xlsx; MacroPopGen_Database_final.xlsx[CombinedPopsSeparated]	figshare	doi:10.6084/m9.figshare.7207514.v1	https://doi.org/10.6084/m9.figshare.7207514.v1
Pop 33	Data transformation	Pop 33 data	MacroPopGen_Database_final.xlsx; MacroPopGen_Database_final.xlsx[CombinedPopsSeparated]	figshare	doi:10.6084/m9.figshare.7207514.v1	https://doi.org/10.6084/m9.figshare.7207514.v1
Pop 34	Data transformation	Pop 34 data	MacroPopGen_Database_final.xlsx; MacroPopGen_Database_final.xlsx[CombinedPopsSeparated]	figshare	doi:10.6084/m9.figshare.7207514.v1	https://doi.org/10.6084/m9.figshare.7207514.v1
Pop 35	Data transformation	Pop 35 data	MacroPopGen_Database_final.xlsx; MacroPopGen_Database_final.xlsx[CombinedPopsSeparated]	figshare	doi:10.6084/m9.figshare.7207514.v1	https://doi.org/10.6084/m9.figshare.7207514.v1
Pop 36	Data transformation	Pop 36 data	MacroPopGen_Database_final.xlsx; MacroPopGen_Database_final.xlsx[CombinedPopsSeparated]	figshare	doi:10.6084/m9.figshare.7207514.v1	https://doi.org/10.6084/m9.figshare.7207514.v1
Pop 37	Data transformation	Pop 37 data	MacroPopGen_Database_final.xlsx; MacroPopGen_Database_final.xlsx[CombinedPopsSeparated]	figshare	doi:10.6084/m9.figshare.7207514.v1	https://doi.org/10.6084/m9.figshare.7207514.v1
Pop 38	Data transformation	Pop 38 data	MacroPopGen_Database_final.xlsx; MacroPopGen_Database_final.xlsx[CombinedPopsSeparated]	figshare	doi:10.6084/m9.figshare.7207514.v1	https://doi.org/10.6084/m9.figshare.7207514.v1
Pop 39	Data transformation	Pop 39 data	MacroPopGen_Database_final.xlsx; MacroPopGen_Database_final.xlsx[CombinedPopsSeparated]	figshare	doi:10.6084/m9.figshare.7207514.v1	https://doi.org/10.6084/m9.figshare.7207514.v1
Pop 40	Data transformation	Pop 40 data	MacroPopGen_Database_final.xlsx; MacroPopGen_Database_final.xlsx[CombinedPopsSeparated]	figshare	doi:10.6084/m9.figshare.7207514.v1	https://doi.org/10.6084/m9.figshare.7207514.v1
Pop 41	Data transformation	Pop 41 data	MacroPopGen_Database_final.xlsx; MacroPopGen_Database_final.xlsx[CombinedPopsSeparated]	figshare	doi:10.6084/m9.figshare.7207514.v1	https://doi.org/10.6084/m9.figshare.7207514.v1
Pop 42	Data transformation	Pop 42 data	MacroPopGen_Database_final.xlsx; MacroPopGen_Database_final.xlsx[CombinedPopsSeparated]	figshare	doi:10.6084/m9.figshare.7207514.v1	https://doi.org/10.6084/m9.figshare.7207514.v1
Pop 43	Data transformation	Pop 43 data	MacroPopGen_Database_final.xlsx; MacroPopGen_Database_final.xlsx[CombinedPopsSeparated]	figshare	doi:10.6084/m9.figshare.7207514.v1	https://doi.org/10.6084/m9.figshare.7207514.v1
Pop 44	Data transformation	Pop 44 data	MacroPopGen_Database_final.xlsx; MacroPopGen_Database_final.xlsx[CombinedPopsSeparated]	figshare	doi:10.6084/m9.figshare.7207514.v1	https://doi.org/10.6084/m9.figshare.7207514.v1
Pop 45	Data transformation	Pop 45 data	MacroPopGen_Database_final.xlsx; MacroPopGen_Database_final.xlsx[CombinedPopsSeparated]	figshare	doi:10.6084/m9.figshare.7207514.v1	https://doi.org/10.6084/m9.figshare.7207514.v1
Pop 46	Data transformation	Pop 46 data	MacroPopGen_Database_final.xlsx; MacroPopGen_Database_final.xlsx[CombinedPopsSeparated]	figshare	doi:10.6084/m9.figshare.7207514.v1	https://doi.org/10.6084/m9.figshare.7207514.v1
Pop 47	Data transformation	Pop 47 data	MacroPopGen_Database_final.xlsx; MacroPopGen_Database_final.xlsx[CombinedPopsSeparated]	figshare	doi:10.6084/m9.figshare.7207514.v1	https://doi.org/10.6084/m9.figshare.7207514.v1
Pop 48	Data transformation	Pop 48 data	MacroPopGen_Database_final.xlsx; MacroPopGen_Database_final.xlsx[CombinedPopsSeparated]	figshare	doi:10.6084/m9.figshare.7207514.v1	https://doi.org/10.6084/m9.figshare.7207514.v1
Pop 49	Data transformation	Pop 49 data	MacroPopGen_Database_final.xlsx; MacroPopGen_Database_final.xlsx[CombinedPopsSeparated]	figshare	doi:10.6084/m9.figshare.7207514.v1	https://doi.org/10.6084/m9.figshare.7207514.v1
Pop 50	Data transformation	Pop 50 data	MacroPopGen_Database_final.xlsx; MacroPopGen_Database_final.xlsx[CombinedPopsSeparated]	figshare	doi:10.6084/m9.figshare.7207514.v1	https://doi.org/10.6084/m9.figshare.7207514.v1
Pop 51	Data transformation	Pop 51 data	MacroPopGen_Database_final.xlsx; MacroPopGen_Database_final.xlsx[CombinedPopsSeparated]	figshare	doi:10.6084/m9.figshare.7207514.v1	https://doi.org/10.6084/m9.figshare.7207514.v1
Pop 52	Data transformation	Pop 52 data	MacroPopGen_Database_final.xlsx; MacroPopGen_Database_final.xlsx[CombinedPopsSeparated]	figshare	doi:10.6084/m9.figshare.7207514.v1	https://doi.org/10.6084/m9.figshare.7207514.v1
Pop 53	Data transformation	Pop 53 data	MacroPopGen_Database_final.xlsx; MacroPopGen_Database_final.xlsx[CombinedPopsSeparated]	figshare	doi:10.6084/m9.figshare.7207514.v1	https://doi.org/10.6084/m9.figshare.7207514.v1
Pop 54	Data transformation	Pop 54 data	MacroPopGen_Database_final.xlsx; MacroPopGen_Database_final.xlsx[CombinedPopsSeparated]	figshare	doi:10.6084/m9.figshare.7207514.v1	https://doi.org/10.6084/m9.figshare.7207514.v1
Pop 55	Data transformation	Pop 55 data	MacroPopGen_Database_final.xlsx; MacroPopGen_Database_final.xlsx[CombinedPopsSeparated]	figshare	doi:10.6084/m9.figshare.7207514.v1	https://doi.org/10.6084/m9.figshare.7207514.v1
Pop 56	Data transformation	Pop 56 data	MacroPopGen_Database_final.xlsx; MacroPopGen_Database_final.xlsx[CombinedPopsSeparated]	figshare	doi:10.6084/m9.figshare.7207514.v1	https://doi.org/10.6084/m9.figshare.7207514.v1
Pop 57	Data transformation	Pop 57 data	MacroPopGen_Database_final.xlsx; MacroPopGen_Database_final.xlsx[CombinedPopsSeparated]	figshare	doi:10.6084/m9.figshare.7207514.v1	https://doi.org/10.6084/m9.figshare.7207514.v1
Pop 58	Data transformation	Pop 58 data	MacroPopGen_Database_final.xlsx; MacroPopGen_Database_final.xlsx[CombinedPopsSeparated]	figshare	doi:10.6084/m9.figshare.7207514.v1	https://doi.org/10.6084/m9.figshare.7207514.v1
Pop 59	Data transformation	Pop 59 data	MacroPopGen_Database_final.xlsx; MacroPopGen_Database_final.xlsx[CombinedPopsSeparated]	figshare	doi:10.6084/m9.figshare.7207514.v1	https://doi.org/10.6084/m9.figshare.7207514.v1
Pop 60	Data transformation	Pop 60 data	MacroPopGen_Database_final.xlsx; MacroPopGen_Database_final.xlsx[CombinedPopsSeparated]	figshare	doi:10.6084/m9.figshare.7207514.v1	https://doi.org/10.6084/m9.figshare.7207514.v1
Pop 61	Data transformation	Pop 61 data	MacroPopGen_Database_final.xlsx; MacroPopGen_Database_final.xlsx[CombinedPopsSeparated]	figshare	doi:10.6084/m9.figshare.7207514.v1	https://doi.org/10.6084/m9.figshare.7207514.v1
Pop 62	Data transformation	Pop 62 data	MacroPopGen_Database_final.xlsx; MacroPopGen_Database_final.xlsx[CombinedPopsSeparated]	figshare	doi:10.6084/m9.figshare.7207514.v1	https://doi.org/10.6084/m9.figshare.7207514.v1
Pop 63	Data transformation	Pop 63 data	MacroPopGen_Database_final.xlsx; MacroPopGen_Database_final.xlsx[CombinedPopsSeparated]	figshare	doi:10.6084/m9.figshare.7207514.v1	https://doi.org/10.6084/m9.figshare.7207514.v1
Pop 64	Data transformation	Pop 64 data	MacroPopGen_Database_final.xlsx; MacroPopGen_Database_final.xlsx[CombinedPopsSeparated]	figshare	doi:10.6084/m9.figshare.7207514.v1	https://doi.org/10.6084/m9.figshare.7207514.v1
Pop 65	Data transformation	Pop 65 data	MacroPopGen_Database_final.xlsx; MacroPopGen_Database_final.xlsx[CombinedPopsSeparated]	figshare	doi:10.6084/m9.figshare.7207514.v1	https://doi.org/10.6084/m9.figshare.7207514.v1
Pop 66	Data transformation	Pop 66 data	MacroPopGen_Database_final.xlsx; MacroPopGen_Database_final.xlsx[CombinedPopsSeparated]	figshare	doi:10.6084/m9.figshare.7207514.v1	https://doi.org/10.6084/m9.figshare.7207514.v1
Pop 67	Data transformation	Pop 67 data	MacroPopGen_Database_final.xlsx; MacroPopGen_Database_final.xlsx[CombinedPopsSeparated]	figshare	doi:10.6084/m9.figshare.7207514.v1	https://doi.org/10.6084/m9.figshare.7207514.v1
Pop 68	Data transformation	Pop 68 data	MacroPopGen_Database_final.xlsx; MacroPopGen_Database_final.xlsx[CombinedPopsSeparated]	figshare	doi:10.6084/m9.figshare.7207514.v1	https://doi.org/10.6084/m9.figshare.7207514.v1
Pop 69	Data transformation	Pop 69 data	MacroPopGen_Database_final.xlsx; MacroPopGen_Database_final.xlsx[CombinedPopsSeparated]	figshare	doi:10.6084/m9.figshare.7207514.v1	https://doi.org/10.6084/m9.figshare.7207514.v1
Pop 70	Data transformation	Pop 70 data	MacroPopGen_Database_final.xlsx; MacroPopGen_Database_final.xlsx[CombinedPopsSeparated]	figshare	doi:10.6084/m9.figshare.7207514.v1	https://doi.org/10.6084/m9.figshare.7207514.v1
Pop 71	Data transformation	Pop 71 data	MacroPopGen_Database_final.xlsx; MacroPopGen_Database_final.xlsx[CombinedPopsSeparated]	figshare	doi:10.6084/m9.figshare.7207514.v1	https://doi.org/10.6084/m9.figshare.7207514.v1
Pop 72	Data transformation	Pop 72 data	MacroPopGen_Database_final.xlsx; MacroPopGen_Database_final.xlsx[CombinedPopsSeparated]	figshare	doi:10.6084/m9.figshare.7207514.v1	https://doi.org/10.6084/m9.figshare.7207514.v1
Pop 73	Data transformation	Pop 73 data	MacroPopGen_Database_final.xlsx; MacroPopGen_Database_final.xlsx[CombinedPopsSeparated]	figshare	doi:10.6084/m9.figshare.7207514.v1	https://doi.org/10.6084/m9.figshare.7207514.v1
Pop 74	Data transformation	Pop 74 data	MacroPopGen_Database_final.xlsx; MacroPopGen_Database_final.xlsx[CombinedPopsSeparated]	figshare	doi:10.6084/m9.figshare.7207514.v1	https://doi.org/10.6084/m9.figshare.7207514.v1
Pop 75	Data transformation	Pop 75 data	MacroPopGen_Database_final.xlsx; MacroPopGen_Database_final.xlsx[CombinedPopsSeparated]	figshare	doi:10.6084/m9.figshare.7207514.v1	https://doi.org/10.6084/m9.figshare.7207514.v1
Pop 76	Data transformation	Pop 76 data	MacroPopGen_Database_final.xlsx; MacroPopGen_Database_final.xlsx[CombinedPopsSeparated]	figshare	doi:10.6084/m9.figshare.7207514.v1	https://doi.org/10.6084/m9.figshare.7207514.v1
Pop 77	Data transformation	Pop 77 data	MacroPopGen_Database_final.xlsx; MacroPopGen_Database_final.xlsx[CombinedPopsSeparated]	figshare	doi:10.6084/m9.figshare.7207514.v1	https://doi.org/10.6084/m9.figshare.7207514.v1
Pop 78	Data transformation	Pop 78 data	MacroPopGen_Database_final.xlsx; MacroPopGen_Database_final.xlsx[CombinedPopsSeparated]	figshare	doi:10.6084/m9.figshare.7207514.v1	https://doi.org/10.6084/m9.figshare.7207514.v1
Pop 79	Data transformation	Pop 79 data	MacroPopGen_Database_final.xlsx; MacroPopGen_Database_final.xlsx[CombinedPopsSeparated]	figshare	doi:10.6084/m9.figshare.7207514.v1	https://doi.org/10.6084/m9.figshare.7207514.v1
Pop 80	Data transformation	Pop 80 data	MacroPopGen_Database_final.xlsx; MacroPopGen_Database_final.xlsx[CombinedPopsSeparated]	figshare	doi:10.6084/m9.figshare.7207514.v1	https://doi.org/10.6084/m9.figshare.7207514.v1
Pop 81	Data transformation	Pop 81 data	MacroPopGen_Database_final.xlsx; MacroPopGen_Database_final.xlsx[CombinedPopsSeparated]	figshare	doi:10.6084/m9.figshare.7207514.v1	https://doi.org/10.6084/m9.figshare.7207514.v1
Pop 82	Data transformation	Pop 82 data	MacroPopGen_Database_final.xlsx; MacroPopGen_Database_final.xlsx[CombinedPopsSeparated]	figshare	doi:10.6084/m9.figshare.7207514.v1	https://doi.org/10.6084/m9.figshare.7207514.v1
Pop 83	Data transformation	Pop 83 data	MacroPopGen_Database_final.xlsx; MacroPopGen_Database_final.xlsx[CombinedPopsSeparated]	figshare	doi:10.6084/m9.figshare.7207514.v1	https://doi.org/10.6084/m9.figshare.7207514.v1
Pop 84	Data transformation	Pop 84 data	MacroPopGen_Database_final.xlsx; MacroPopGen_Database_final.xlsx[CombinedPopsSeparated]	figshare	doi:10.6084/m9.figshare.7207514.v1	https://doi.org/10.6084/m9.figshare.7207514.v1
Pop 85	Data transformation	Pop 85 data	MacroPopGen_Database_final.xlsx; MacroPopGen_Database_final.xlsx[CombinedPopsSeparated]	figshare	doi:10.6084/m9.figshare.7207514.v1	https://doi.org/10.6084/m9.figshare.7207514.v1
Pop 86	Data transformation	Pop 86 data	MacroPopGen_Database_final.xlsx; MacroPopGen_Database_final.xlsx[CombinedPopsSeparated]	figshare	doi:10.6084/m9.figshare.7207514.v1	https://doi.org/10.6084/m9.figshare.7207514.v1
Pop 87	Data transformation	Pop 87 data	MacroPopGen_Database_final.xlsx; MacroPopGen_Database_final.xlsx[CombinedPopsSeparated]	figshare	doi:10.6084/m9.figshare.7207514.v1	https://doi.org/10.6084/m9.figshare.7207514.v1
Pop 88	Data transformation	Pop 88 data	MacroPopGen_Database_final.xlsx; MacroPopGen_Database_final.xlsx[CombinedPopsSeparated]	figshare	doi:10.6084/m9.figshare.7207514.v1	https://doi.org/10.6084/m9.figshare.7207514.v1
Pop 89	Data transformation	Pop 89 data	MacroPopGen_Database_final.xlsx; MacroPopGen_Database_final.xlsx[CombinedPopsSeparated]	figshare	doi:10.6084/m9.figshare.7207514.v1	https://doi.org/10.6084/m9.figshare.7207514.v1
Pop 90	Data transformation	Pop 90 data	MacroPopGen_Database_final.xlsx; MacroPopGen_Database_final.xlsx[CombinedPopsSeparated]	figshare	doi:10.6084/m9.figshare.7207514.v1	https://doi.org/10.6084/m9.figshare.7207514.v1
Pop 91	Data transformation	Pop 91 data	MacroPopGen_Database_final.xlsx; MacroPopGen_Database_final.xlsx[CombinedPopsSeparated]	figshare	doi:10.6084/m9.figshare.7207514.v1	https://doi.org/10.6084/m9.figshare.7207514.v1
Pop 92	Data transformation	Pop 92 data	MacroPopGen_Database_final.xlsx; MacroPopGen_Database_final.xlsx[CombinedPopsSeparated]	figshare	doi:10.6084/m9.figshare.7207514.v1	https://doi.org/10.6084/m9.figshare.7207514.v1
Pop 93	Data transformation	Pop 93 data	MacroPopGen_Database_final.xlsx; MacroPopGen_Database_final.xlsx[CombinedPopsSeparated]	figshare	doi:10.6084/m9.figshare.7207514.v1	https://doi.org/10.6084/m9.figshare.7207514.v1
Pop 94	Data transformation	Pop 94 data	MacroPopGen_Database_final.xlsx; MacroPopGen_Database_final.xlsx[CombinedPopsSeparated]	figshare	doi:10.6084/m9.figshare.7207514.v1	https://doi.org/10.6084/m9.figshare.7207514.v1
Pop 95	Data transformation	Pop 95 data	MacroPopGen_Database_final.xlsx; MacroPopGen_Database_final.xlsx[CombinedPopsSeparated]	figshare	doi:10.6084/m9.figshare.7207514.v1	https://doi.org/10.6084/m9.figshare.7207514.v1
Pop 96	Data transformation	Pop 96 data	MacroPopGen_Database_final.xlsx; MacroPopGen_Database_final.xlsx[CombinedPopsSeparated]	figshare	doi:10.6084/m9.figshare.7207514.v1	https://doi.org/10.6084/m9.figshare.7207514.v1
Pop 97	Data transformation	Pop 97 data	MacroPopGen_Database_final.xlsx; MacroPopGen_Database_final.xlsx[CombinedPopsSeparated]	figshare	doi:10.6084/m9.figshare.7207514.v1	https://doi.org/10.6084/m9.figshare.7207514.v1
Pop 98	Data transformation	Pop 98 data	MacroPopGen_Database_final.xlsx; MacroPopGen_Database_final.xlsx[CombinedPopsSeparated]	figshare	doi:10.6084/m9.figshare.7207514.v1	https://doi.org/10.6084/m9.figshare.7207514.v1
Pop 99	Data transformation	Pop 99 data	MacroPopGen_Database_final.xlsx; MacroPopGen_Database_final.xlsx[CombinedPopsSeparated]	figshare	doi:10.6084/m9.figshare.7207514.v1	https://doi.org/10.6084/m9.figshare.7207514.v1
Pop 100	Data transformation	Pop 100 data	MacroPopGen_Database_final.xlsx; MacroPopGen_Database_final.xlsx[CombinedPopsSeparated]	figshare	doi:10.6084/m9.figshare.7207514.v1	https://doi.org/10.6084/m9.figshare.7207514.v1
Pop 101	Data transformation	Pop 101 data	MacroPopGen_Database_final.xlsx; MacroPopGen_Database_final.xlsx[CombinedPopsSeparated]	figshare	doi:10.6084/m9.figshare.7207514.v1	https://doi.org/10.6084/m9.figshare.7207514.v1
Pop 102	Data transformation	Pop 102 data	MacroPopGen_Database_final.xlsx; MacroPopGen_Database_final.xlsx[CombinedPopsSeparated]	figshare	doi:10.6084/m9.figshare.7207514.v1	https://doi.org/10.6084/m9.figshare.7207514.v1
Pop 103	Data transformation	Pop 103 data	MacroPopGen_Database_final.xlsx; MacroPopGen_Database_final.xlsx[CombinedPopsSeparated]	figshare	doi:10.6084/m9.figshare.7207514.v1	https://doi.org/10.6084/m9.figshare.7207514.v1
Pop 104	Data transformation	Pop 104 data	MacroPopGen_Database_final.xlsx; MacroPopGen_Database_final.xlsx[CombinedPopsSeparated]	figshare	doi:10.6084/m9.figshare.7207514.v1	https://doi.org/10.6084/m9.figshare.7207514.v1
Pop 105	Data transformation	Pop 105 data	MacroPopGen_Database_final.xlsx; MacroPopGen_Database_final.xlsx[CombinedPopsSeparated]	figshare	doi:10.6084/m9.figshare.7207514.v1	https://doi.org/10.6084/m9.figshare.7207514.v1
Pop 106	Data transformation	Pop 106 data	MacroPopGen_Database_final.xlsx; MacroPopGen_Database_final.xlsx[CombinedPopsSeparated]	figshare	doi:10.6084/m9.figshare.7207514.v1	https://doi.org/10.6084/m9.figshare.7207514.v1
Pop 107	Data transformation	Pop 107 data	MacroPopGen_Database_final.xlsx; MacroPopGen_Database_final.xlsx[CombinedPopsSeparated]	figshare	doi:10.6084/m9.figshare.7207514.v1	https://doi.org/10.6084/m9.figshare.7207514.v1
Pop 108	Data transformation	Pop 108 data	MacroPopGen_Database_final.xlsx; MacroPopGen_Database_final.xlsx[CombinedPopsSeparated]	figshare	doi:10.6084/m9.figshare.7207514.v1	https://doi.org/10.6084/m9.figshare.7207514.v1
Pop 109	Data transformation	Pop 109 data	MacroPopGen_Database_final.xlsx; MacroPopGen_Database_final.xlsx[CombinedPopsSeparated]	figshare	doi:10.6084/m9.figshare.7207514.v1	https://doi.org/10.6084/m9.figshare.7207514.v1
Pop 110	Data transformation	Pop 110 data	MacroPopGen_Database_final.xlsx; MacroPopGen_Database_final.xlsx[CombinedPopsSeparated]	figshare	doi:10.6084/m9.figshare.7207514.v1	https://doi.org/10.6084/m9.figshare.7207514.v1
Pop 111	Data transformation	Pop 111 data	MacroPopGen_Database_final.xlsx; MacroPopGen_Database_final.xlsx[CombinedPopsSeparated]	figshare	doi:10.6084/m9.figshare.7207514.v1	https://doi.org/10.6084/m9.figshare.7207514.v1
Pop 112	Data transformation	Pop 112 data	MacroPopGen_Database_final.xlsx; MacroPopGen_Database_final.xlsx[CombinedPopsSeparated]	figshare	doi:10.6084/m9.figshare.7207514.v1	https://doi.org/10.6084/m9.figshare.7207514.v1
Pop 113	Data transformation	Pop 113 data	MacroPopGen_Database_final.xlsx; MacroPopGen_Database_final.xlsx[CombinedPopsSeparated]	figshare	doi:10.6084/m9.figshare.7207514.v1	https://doi.org/10.6084/m9.figshare.7207514.v1
Pop 114	Data transformation	Pop 114 data	MacroPopGen_Database_final.xlsx; MacroPopGen_Database_final.xlsx[CombinedPopsSeparated]	figshare	doi:10.6084/m9.figshare.7207514.v1	https://doi.org/10.6084/m9.figshare.7207514.v1
Pop 115	Data transformation	Pop 115 data	MacroPopGen_Database_final.xlsx; MacroPopGen_Database_final.xlsx[CombinedPopsSeparated]	figshare	doi:10.6084/m9.figshare.7207514.v1	https://doi.org/10.6084/m9.figshare.7207514.v1
Pop 116	Data transformation	Pop 116 data	MacroPopGen_Database_final.xlsx; MacroPopGen_Database_final.xlsx[CombinedPopsSeparated]	figshare	doi:10.6084/m9.figshare.7207514.v1	https://doi.org/10.6084/m9.figshare.7207514.v1
Pop 117	Data transformation	Pop 117 data	MacroPopGen_Database_final.xlsx; MacroPopGen_Database_final.xlsx[CombinedPopsSeparated]	figshare	doi:10.6084/m9.figshare.7207514.v1	https://doi.org/10.6084/m9.figshare.7207514.v1
Pop 118	Data transformation	Pop 118 data	MacroPopGen_Database_final.xlsx; MacroPopGen_Database_final.xlsx[CombinedPopsSeparated]	figshare	doi:10.6084/m9.figshare.7207514.v1	https://doi.org/10.6084/m9.figshare.7207514.v1
Pop 119	Data transformation	Pop 119 data	MacroPopGen_Database_final.xlsx; MacroPopGen_Database_final.xlsx[CombinedPopsSeparated]	figshare	doi:10.6084/m9.figshare.7207514.v1	https://doi.org/10.6084/m9.figshare.7207514.v1
Pop 120	Data transformation	Pop 120 data	MacroPopGen_Database_final.xlsx; MacroPopGen_Database_final.xlsx[CombinedPopsSeparated]	figshare	doi:10.6084/m9.figshare.7207514.v1	https://doi.org/10.6084/m9.figshare.7207514.v1
Pop 121	Data transformation	Pop 121 data	MacroPopGen_Database_final.xlsx; MacroPopGen_Database_final.xlsx[CombinedPopsSeparated]	figshare	doi:10.6084/m9.figshare.7207514.v1	https://doi.org/10.6084/m9.figshare.7207514.v1
Pop 122	Data transformation	Pop 122 data	MacroPopGen_Database_final.xlsx; MacroPopGen_Database_final.xlsx[CombinedPopsSeparated]	figshare	doi:10.6084/m9.figshare.7207514.v1	https://doi.org/10.6084/m9.figshare.7207514.v1
Pop 123	Data transformation	Pop 123 data	MacroPopGen_Database_final.xlsx; MacroPopGen_Database_final.xlsx[CombinedPopsSeparated]	figshare	doi:10.6084/m9.figshare.7207514.v1	https://doi.org/10.6084/m9.figshare.7207514.v1
Pop 124	Data transformation	Pop 124 data	MacroPopGen_Database_final.xlsx; MacroPopGen_Database_final.xlsx[CombinedPopsSeparated]	figshare	doi:10.6084/m9.figshare.7207514.v1	https://doi.org/10.6084/m9.figshare.7207514.v1
Pop 125	Data transformation	Pop 125 data	MacroPopGen_Database_final.xlsx; MacroPopGen_Database_final.xlsx[CombinedPopsSeparated]	figshare	doi:10.6084/m9.figshare.7207514.v1	https://doi.org/10.6084/m9.figshare.7207514.v1
Pop 126	Data transformation	Pop 126 data	MacroPopGen_Database_final.xlsx; MacroPopGen_Database_final.xlsx[CombinedPopsSeparated]	figshare	doi:10.6084/m9.figshare.7207514.v1	https://doi.org/10.6084/m9.figshare.7207514.v1
Pop 127	Data transformation	Pop 127 data	MacroPopGen_Database_final.xlsx; MacroPopGen_Database_final.xlsx[CombinedPopsSeparated]	figshare	doi:10.6084/m9.figshare.7207514.v1	https://doi.org/10.6084/m9.figshare.7207514.v1
Pop 128	Data transformation	Pop 128 data	MacroPopGen_Database_final.xlsx; MacroPopGen_Database_final.xlsx[CombinedPopsSeparated]	figshare	doi:10.6084/m9.figshare.7207514.v1	https://doi.org/10.6084/m9.figshare.7207514.v1
Pop 129	Data transformation	Pop 129 data	MacroPopGen_Database_final.xlsx; MacroPopGen_Database_final.xlsx[CombinedPopsSeparated]	figshare	doi:10.6084/m9.figshare.7207514.v1	https://doi.org/10.6084/m9.figshare.7207514.v1
Pop 130	Data transformation	Pop 130 data	MacroPopGen_Database_final.xlsx; MacroPopGen_Database_final.xlsx[CombinedPopsSeparated]	figshare	doi:10.6084/m9.figshare.7207514.v1	https://doi.org/10.6084/m9.figshare.7207514.v1
Pop 131	Data transformation	Pop 131 data	MacroPopGen_Database_final.xlsx; MacroPopGen_Database_final.xlsx[CombinedPopsSeparated]	figshare	doi:10.6084/m9.figshare.7207514.v1	https://doi.org/10.6084/m9.figshare.7207514.v1
Pop 132	Data transformation	Pop 132 data	MacroPopGen_Database_final.xlsx; MacroPopGen_Database_final.xlsx[CombinedPopsSeparated]	figshare	doi:10.6084/m9.figshare.7207514.v1	https://doi.org/10.6084/m9.figshare.7207514.v1
Pop 133	Data transformation	Pop 133 data	MacroPopGen_Database_final.xlsx; MacroPopGen_Database_final.xlsx[CombinedPopsSeparated]	figshare	doi:10.6084/m9.figshare.7207514.v1	https://doi.org/10.6084/m9.figshare.7207514.v1
Pop 134	Data transformation	Pop 134 data	MacroPopGen_Database_final.xlsx; MacroPopGen_Database_final.xlsx[CombinedPopsSeparated]	figshare	doi:10.6084/m9.figshare.7207514.v1	https://doi.org/10.6084/m9.figshare.7207514.v1
Pop 135	Data transformation	Pop 135 data	MacroPopGen_Database_final.xlsx; MacroPopGen_Database_final.xlsx[CombinedPopsSeparated]	figshare	doi:10.6084/m9.figshare.7207514.v1	https://doi.org/10.6084/m9.figshare.7207514.v1
Pop 136	Data transformation	Pop 136 data	MacroPopGen_Database_final.xlsx; MacroPopGen_Database_final.xlsx[CombinedPopsSeparated]	figshare	doi:10.6084/m9.figshare.7207514.v1	https://doi.org/10.6084/m9.figshare.7207514.v1
Pop 137	Data transformation	Pop 137 data	MacroPopGen_Database_final.xlsx; MacroPopGen_Database_final.xlsx[CombinedPopsSeparated]	figshare	doi:10.6084/m9.figshare.7207514.v1	https://doi.org/10.6084/m9.figshare.7207514.v1
Pop 138	Data transformation	Pop 138 data	MacroPopGen_Database_final.xlsx; MacroPopGen_Database_final.xlsx[CombinedPopsSeparated]	figshare	doi:10.6084/m9.figshare.7207514.v1	https://doi.org/10.6084/m9.figshare.7207514.v1
Pop 139	Data transformation	Pop 139 data	MacroPopGen_Database_final.xlsx; MacroPopGen_Database_final.xlsx[CombinedPopsSeparated]	figshare	doi:10.6084/m9.figshare.7207514.v1	https://doi.org/10.6084/m9.figshare.7207514.v1
Pop 140	Data transformation	Pop 140 data	MacroPopGen_Database_final.xlsx; MacroPopGen_Database_final.xlsx[CombinedPopsSeparated]	figshare	doi:10.6084/m9.figshare.7207514.v1	https://doi.org/10.6084/m9.figshare.7207514.v1
Pop 141	Data transformation	Pop 141 data	MacroPopGen_Database_final.xlsx; MacroPopGen_Database_final.xlsx[CombinedPopsSeparated]	figshare	doi:10.6084/m9.figshare.7207514.v1	https://doi.org/10.6084/m9.figshare.7207514.v1
Pop 142	Data transformation	Pop 142 data	MacroPopGen_Database_final.xlsx; MacroPopGen_Database_final.xlsx[CombinedPopsSeparated]	figshare	doi:10.6084/m9.figshare.7207514.v1	https://doi.org/10.6084/m9.figshare.7207514.v1
Pop 143	Data transformation	Pop 143 data	MacroPopGen_Database_final.xlsx; MacroPopGen_Database_final.xlsx[CombinedPopsSeparated]	figshare	doi:10.6084/m9.figshare.7207514.v1	https://doi.org/10.6084/m9.figshare.7207514.v1
Pop 144	Data transformation	Pop 144 data	MacroPopGen_Database_final.xlsx; MacroPopGen_Database_final.xlsx[CombinedPopsSeparated]	figshare	doi:10.6084/m9.figshare.7207514.v1	https://doi.org/10.6084/m9.figshare.7207514.v1
Pop 145	Data transformation	Pop 145 data	MacroPopGen_Database_final.xlsx; MacroPopGen_Database_final.xlsx[CombinedPopsSeparated]	figshare	doi:10.6084/m9.figshare.7207514.v1	https://doi.org/10.6084/m9.figshare.7207514.v1
Pop 146	Data transformation	Pop 146 data	MacroPopGen_Database_final.xlsx; MacroPopGen_Database_final.xlsx[CombinedPopsSeparated]	figshare	doi:10.6084/m9.figshare.7207514.v1	https://doi.org/10.6084/m9.figshare.7207514.v1
Pop 147	Data transformation	Pop 147 data	MacroPopGen_Database_final.xlsx; MacroPopGen_Database_final.xlsx[CombinedPopsSeparated]	figshare	doi:10.6084/m9.figshare.7207514.v1	https://doi.org/10.6084/m9.figshare.7207514.v1
Pop 148	Data transformation	Pop 148 data	MacroPopGen_Database_final.xlsx; MacroPopGen_Database_final.xlsx[CombinedPopsSeparated]	figshare	doi:10.6084/m9.figshare.7207514.v1	https://doi.org/10.6084/m9.figshare.7207514.v1
Pop 149	Data transformation	Pop 149 data	MacroPopGen_Database_final.xlsx; MacroPopGen_Database_final.xlsx[CombinedPopsSeparated]	figshare	doi:10.6084/m9.figshare.7207514.v1	https://doi.org/10.6084/m9.figshare.7207514.v1
Pop 150	Data transformation	Pop 150 data	MacroPopGen_Database_final.xlsx; MacroPopGen_Database_final.xlsx[CombinedPopsSeparated]	figshare	doi:10.6084/m9.figshare.7207514.v1	https://doi.org/10.6084/m9.figshare.7207514.v1
Pop 151	Data transformation	Pop 151 data	MacroPopGen_Database_final.xlsx; MacroPopGen_Database_final.xlsx[CombinedPopsSeparated]	figshare	doi:10.6084/m9.figshare.7207514.v1	https://doi.org/10.6084/m9.figshare.7207514.v1
Pop 152	Data transformation	Pop 152 data	MacroPopGen_Database_final.xlsx; MacroPopGen_Database_final.xlsx[CombinedPopsSeparated]	figshare	doi:10.6084/m9.figshare.7207514.v1	https://doi.org/10.6084/m9.figshare.7207514.v1
Pop 153	Data transformation	Pop 153 data	MacroPopGen_Database_final.xlsx; MacroPopGen_Database_final.xlsx[CombinedPopsSeparated]	figshare	doi:10.6084/m9.figshare.7207514.v1	https://doi.org/10.6084/m9.figshare.7207514.v1
Pop 154	Data transformation	Pop 154 data	MacroPopGen_Database_final.xlsx; MacroPopGen_Database_final.xlsx[CombinedPopsSeparated]	figshare	doi:10.6084/m9.figshare.7207514.v1	https://doi.org/10.6084/m9.figshare.7207514.v1
Pop 155	Data transformation	Pop 155 data	MacroPopGen_Database_final.xlsx; MacroPopGen_Database_final.xlsx[CombinedPopsSeparated]	figshare	doi:10.6084/m9.figshare.7207514.v1	https://doi.org/10.6084/m9.figshare.7207514.v1
Pop 156	Data transformation	Pop 156 data	MacroPopGen_Database_final.xlsx; MacroPopGen_Database_final.xlsx[CombinedPopsSeparated]	figshare	doi:10.6084/m9.figshare.7207514.v1	https://doi.org/10.6084/m9.figshare.7207514.v1
Pop 157	Data transformation	Pop 157 data	MacroPopGen_Database_final.xlsx; MacroPopGen_Database_final.xlsx[CombinedPopsSeparated]	figshare	doi:10.6084/m9.figshare.7207514.v1	https://doi.org/10.6084/m9.figshare.7207514.v1
Pop 158	Data transformation	Pop 158 data	MacroPopGen_Database_final.xlsx; MacroPopGen_Database_final.xlsx[CombinedPopsSeparated]	figshare	doi:10.6084/m9.figshare.7207514.v1	https://doi.org/10.6084/m9.figshare.7207514.v1
Pop 159	Data transformation	Pop 159 data	MacroPopGen_Database_final.xlsx; MacroPopGen_Database_final.xlsx[CombinedPopsSeparated]	figshare	doi:10.6084/m9.figshare.7207514.v1	https://doi.org/10.6084/m9.figshare.7207514.v1
Pop 160	Data transformation	Pop 160 data	MacroPopGen_Database_final.xlsx; MacroPopGen_Database_final.xlsx[CombinedPopsSeparated]	figshare	doi:10.6084/m9.figshare.7207514.v1	https://doi.org/10.6084/m9.figshare.7207514.v1
Pop 161	Data transformation	Pop 161 data	MacroPopGen_Database_final.xlsx; MacroPopGen_Database_final.xlsx[CombinedPopsSeparated]	figshare	doi:10.6084/m9.figshare.7207514.v1	https://doi.org/10.6084/m9.figshare.7207514.v1
Pop 162	Data transformation	Pop 162 data	MacroPopGen_Database_final.xlsx; MacroPopGen_Database_final.xlsx[CombinedPopsSeparated]	figshare	doi:10.6084/m9.figshare.7207514.v1	https://doi.org/10.6084/m9.figshare.7207514.v1
Pop 163	Data transformation	Pop 163 data	MacroPopGen_Database_final.xlsx; MacroPopGen_Database_final.xlsx[CombinedPopsSeparated]	figshare	doi:10.6084/m9.figshare.7207514.v1	https://doi.org/10.6084/m9.figshare.7207514.v1
Pop 164	Data transformation	Pop 164 data	MacroPopGen_Database_final.xlsx; MacroPopGen_Database_final.xlsx[CombinedPopsSeparated]	figshare	doi:10.6084/m9.figshare.7207514.v1	https://doi.org/10.6084/m9.figshare.7207514.v1
Pop 165	Data transformation	Pop 165 data	MacroPopGen_Database_final.xlsx; MacroPopGen_Database_final.xlsx[CombinedPopsSeparated]	figshare	doi:10.6084/m9.figshare.7207514.v1	https://doi.org/10.6084/m9.figshare.7207514.v1
Pop 166	Data transformation	Pop 166 data	MacroPopGen_Database_final.xlsx; MacroPopGen_Database_final.xlsx[CombinedPopsSeparated]	figshare	doi:10.6084/m9.figshare.7207514.v1	https://doi.org/10.6084/m9.figshare.7207514.v1
Pop 167	Data transformation	Pop 167 data	MacroPopGen_Database_final.xlsx; MacroPopGen_Database_final.xlsx[CombinedPopsSeparated]	figshare	doi:10.6084/m9.figshare.7207514.v1	https://doi.org/10.6084/m9.figshare.7207514.v1
Pop 168	Data transformation	Pop 168 data	MacroPopGen_Database_final.xlsx; MacroPopGen_Database_final.xlsx[CombinedPopsSeparated]	figshare	doi:10.6084/m9.figshare.7207514.v1	https://doi.org/10.6084/m9.figshare.7207514.v1
Pop 169	Data transformation	Pop 169 data	MacroPopGen_Database_final.xlsx; MacroPopGen_Database_final.xlsx[CombinedPopsSeparated]	figshare	doi:10.6084/m9.figshare.7207514.v1	https://doi.org/10.6084/m9.figshare.7207514.v1
Pop 170	Data transformation	Pop 170 data	MacroPopGen_Database_final.xlsx; MacroPopGen_Database_final.xlsx[CombinedPopsSeparated]	figshare	doi:10.6084/m9.figshare.7207514.v1	https://doi.org/10.6084/m9.figshare.7207514.v1
Pop 171	Data transformation	Pop 171 data	MacroPopGen_Database_final.xlsx; MacroPopGen_Database_final.xlsx[CombinedPopsSeparated]	figshare	doi:10.6084/m9.figshare.7207514.v1	https://doi.org/10.6084/m9.figshare.7207514.v1
Pop 172	Data transformation	Pop 172 data	MacroPopGen_Database_final.xlsx; MacroPopGen_Database_final.xlsx[CombinedPopsSeparated]	figshare	doi:10.6084/m9.figshare.7207514.v1	https://doi.org/10.6084/m9.figshare.7207514.v1
Pop 173	Data transformation	Pop 173 data	MacroPopGen_Database_final.xlsx; MacroPopGen_Database_final.xlsx[CombinedPopsSeparated]	figshare	doi:10.6084/m9.figshare.7207514.v1	https://doi.org/10.6084/m9.figshare.7207514.v1
Pop 174	Data transformation	Pop 174 data	MacroPopGen_Database_final.xlsx; MacroPopGen_Database_final.xlsx[CombinedPopsSeparated]	figshare	doi:10.6084/m9.figshare.7207514.v1	https://doi.org/10.6084/m9.figshare.7207514.v1
Pop 175	Data transformation	Pop 175 data	MacroPopGen_Database_final.xlsx; MacroPopGen_Database_final.xlsx[CombinedPopsSeparated]	figshare	doi:10.6084/m9.figshare.7207514.v1	https://doi.org/10.6084/m9.figshare.7207514.v1
Pop 176	Data transformation	Pop 176 data	MacroPopGen_Database_final.xlsx; MacroPopGen_Database_final.xlsx[CombinedPopsSeparated]	figshare	doi:10.6084/m9.figshare.7207514.v1	https://doi.org/10.6084/m9.figshare.7207514.v1
Pop 177	Data transformation	Pop 177 data	MacroPopGen_Database_final.xlsx; MacroPopGen_Database_final.xlsx[CombinedPopsSeparated]	figshare	doi:10.6084/m9.figshare.7207514.v1	https://doi.org/10.6084/m9.figshare.7207514.v1
Pop 178	Data transformation	Pop 178 data	MacroPopGen_Database_final.xlsx; MacroPopGen_Database_final.xlsx[CombinedPopsSeparated]	figshare	doi:10.6084/m9.figshare.7207514.v1	https://doi.org/10.6084/m9.figshare.7207514.v1
Pop 179	Data transformation	Pop 179 data	MacroPopGen_Database_final.xlsx; MacroPopGen_Database_final.xlsx[CombinedPopsSeparated]	figshare	doi:10.6084/m9.figshare.7207514.v1	https://doi.org/10.6084/m9.figshare.7207514.v1
Pop 180	Data transformation	Pop 180 data	MacroPopGen_Database_final.xlsx; MacroPopGen_Database_final.xlsx[CombinedPopsSeparated]	figshare	doi:10.6084/m9.figshare.7207514.v1	https://doi.org/10.6084/m9.figshare.7207514.v1
Pop 181	Data transformation	Pop 181 data	MacroPopGen_Database_final.xlsx; MacroPopGen_Database_final.xlsx[CombinedPopsSeparated]	figshare	doi:10.6084/m9.figshare.7207514.v1	https://doi.org/10.6084/m9.figshare.7207514.v1
Pop 182	Data transformation	Pop 182 data	MacroPopGen_Database_final.xlsx; MacroPopGen_Database_final.xlsx[CombinedPopsSeparated]	figshare	doi:10.6084/m9.figshare.7207514.v1	https://doi.org/10.6084/m9.figshare.7207514.v1
Pop 183	Data transformation	Pop 183 data	MacroPopGen_Database_final.xlsx; MacroPopGen_Database_final.xlsx[CombinedPopsSeparated]	figshare	doi:10.6084/m9.figshare.7207514.v1	https://doi.org/10.6084/m9.figshare.7207514.v1
Pop 184	Data transformation	Pop 184 data	MacroPopGen_Database_final.xlsx; MacroPopGen_Database_final.xlsx[CombinedPopsSeparated]	figshare	doi:10.6084/m9.figshare.7207514.v1	https://doi.org/10.6084/m9.figshare.7207514.v1
Pop 185	Data transformation	Pop 185 data	MacroPopGen_Database_final.xlsx; MacroPopGen_Database_final.xlsx[CombinedPopsSeparated]	figshare	doi:10.6084/m9.figshare.7207514.v1	https://doi.org/10.6084/m9.figshare.7207514.v1
Pop 186	Data transformation	Pop 186 data	MacroPopGen_Database_final.xlsx; MacroPopGen_Database_final.xlsx[CombinedPopsSeparated]	figshare	doi:10.6084/m9.figshare.7207514.v1	https://doi.org/10.6084/m9.figshare.7207514.v1
Pop 187	Data transformation	Pop 187 data	MacroPopGen_Database_final.xlsx; MacroPopGen_Database_final.xlsx[CombinedPopsSeparated]	figshare	doi:10.6084/m9.figshare.7207514.v1	https://doi.org/10.6084/m9.figshare.7207514.v1
Pop 188	Data transformation	Pop 188 data	MacroPopGen_Database_final.xlsx; MacroPopGen_Database_final.xlsx[CombinedPopsSeparated]	figshare	doi:10.6084/m9.figshare.7207514.v1	https://doi.org/10.6084/m9.figshare.7207514.v1
Pop 189	Data transformation	Pop 189 data	MacroPopGen_Database_final.xlsx; MacroPopGen_Database_final.xlsx[CombinedPopsSeparated]	figshare	doi:10.6084/m9.figshare.7207514.v1	https://doi.org/10.6084/m9.figshare.7207514.v1
Pop 190	Data transformation	Pop 190 data	MacroPopGen_Database_final.xlsx; MacroPopGen_Database_final.xlsx[CombinedPopsSeparated]	figshare	doi:10.6084/m9.figshare.7207514.v1	https://doi.org/10.6084/m9.figshare.7207514.v1
Pop 191	Data transformation	Pop 191 data	MacroPopGen_Database_final.xlsx; MacroPopGen_Database_final.xlsx[CombinedPopsSeparated]	figshare	doi:10.6084/m9.figshare.7207514.v1	https://doi.org/10.6084/m9.figshare.7207514.v1
Pop 192	Data transformation	Pop 192 data	MacroPopGen_Database_final.xlsx; MacroPopGen_Database_final.xlsx[CombinedPopsSeparated]	figshare	doi:10.6084/m9.figshare.7207514.v1	https://doi.org/10.6084/m9.figshare.7207514.v1
Pop 193	Data transformation	Pop 193 data	MacroPopGen_Database_final.xlsx; MacroPopGen_Database_final.xlsx[CombinedPopsSeparated]	figshare	doi:10.6084/m9.figshare.7207514.v1	https://doi.org/10.6084/m9.figshare.7207514.v1
Pop 194	Data transformation	Pop 194 data	MacroPopGen_Database_final.xlsx; MacroPopGen_Database_final.xlsx[CombinedPopsSeparated]	figshare	doi:10.6084/m9.figshare.7207514.v1	https://doi.org/10.6084/m9.figshare.7207514.v1
Pop 195	Data transformation	Pop 195 data	MacroPopGen_Database_final.xlsx; MacroPopGen_Database_final.xlsx[CombinedPopsSeparated]	figshare	doi:10.6084/m9.figshare.7207514.v1	https://doi.org/10.6084/m9.figshare.7207514.v1
Pop 196	Data transformation	Pop 196 data	MacroPopGen_Database_final.xlsx; MacroPopGen_Database_final.xlsx[CombinedPopsSeparated]	figshare	doi:10.6084/m9.figshare.7207514.v1	https://doi.org/10.6084/m9.figshare.7207514.v1
Pop 197	Data transformation	Pop 197 data	MacroPopGen_Database_final.xlsx; MacroPopGen_Database_final.xlsx[CombinedPopsSeparated]	figshare	doi:10.6084/m9.figshare.7207514.v1	https://doi.org/10.6084/m9.figshare.7207514.v1
Pop 198	Data transformation	Pop 198 data	MacroPopGen_Database_final.xlsx; MacroPopGen_Database_final.xlsx[CombinedPopsSeparated]	figshare	doi:10.6084/m9.figshare.7207514.v1	https://doi.org/10.6084/m9.figshare.7207514.v1
Pop 199	Data transformation	Pop 199 data	MacroPopGen_Database_final.xlsx; MacroPopGen_Database_final.xlsx[CombinedPopsSeparated]	figshare	doi:10.6084/m9.figshare.7207514.v1	https://doi.org/10.6084/m9.figshare.7207514.v1
Pop 200	Data transformation	Pop 200 data	MacroPopGen_Database_final.xlsx; MacroPopGen_Database_final.xlsx[CombinedPopsSeparated]	figshare	doi:10.6084/m9.figshare.7207514.v1	https://doi.org/10.6084/m9.figshare.7207514.v1
Pop 201	Data transformation	Pop 201 data	MacroPopGen_Database_final.xlsx; MacroPopGen_Database_final.xlsx[CombinedPopsSeparated]	figshare	doi:10.6084/m9.figshare.7207514.v1	https://doi.org/10.6084/m9.figshare.7207514.v1
Pop 202	Data transformation	Pop 202 data	MacroPopGen_Database_final.xlsx; MacroPopGen_Database_final.xlsx[CombinedPopsSeparated]	figshare	doi:10.6084/m9.figshare.7207514.v1	https://doi.org/10.6084/m9.figshare.7207514.v1
Pop 203	Data transformation	Pop 203 data	MacroPopGen_Database_final.xlsx; MacroPopGen_Database_final.xlsx[CombinedPopsSeparated]	figshare	doi:10.6084/m9.figshare.7207514.v1	https://doi.org/10.6084/m9.figshare.7207514.v1
Pop 204	Data transformation	Pop 204 data	MacroPopGen_Database_final.xlsx; MacroPopGen_Database_final.xlsx[CombinedPopsSeparated]	figshare	doi:10.6084/m9.figshare.7207514.v1	https://doi.org/10.6084/m9.figshare.7207514.v1
Pop 205	Data transformation	Pop 205 data	MacroPopGen_Database_final.xlsx; MacroPopGen_Database_final.xlsx[CombinedPopsSeparated]	figshare	doi:10.6084/m9.figshare.7207514.v1	https://doi.org/10.6084/m9.figshare.7207514.v1
Pop 206	Data transformation	Pop 206 data	MacroPopGen_Database_final.xlsx; MacroPopGen_Database_final.xlsx[CombinedPopsSeparated]	figshare	doi:10.6084/m9.figshare.7207514.v1	https://doi.org/10.6084/m9.figshare.7207514.v1
Pop 207	Data transformation	Pop 207 data	MacroPopGen_Database_final.xlsx; MacroPopGen_Database_final.xlsx[CombinedPopsSeparated]	figshare	doi:10.6084/m9.figshare.7207514.v1	https://doi.org/10.6084/m9.figshare.7207514.v1
Pop 208	Data transformation	Pop 208 data	MacroPopGen_Database_final.xlsx; MacroPopGen_Database_final.xlsx[CombinedPopsSeparated]	figshare	doi:10.6084/m9.figshare.7207514.v1	https://doi.org/10.6084/m9.figshare.7207514.v1
Pop 209	Data transformation	Pop 209 data	MacroPopGen_Database_final.xlsx; MacroPopGen_Database_final.xlsx[CombinedPopsSeparated]	figshare	doi:10.6084/m9.figshare.7207514.v1	https://doi.org/10.6084/m9.figshare.7207514.v1
Pop 210	Data transformation	Pop 210 data	MacroPopGen_Database_final.xlsx; MacroPopGen_Database_final.xlsx[CombinedPopsSeparated]	figshare	doi:10.6084/m9.figshare.7207514.v1	https://doi.org/10.6084/m9.figshare.7207514.v1
Pop 211	Data transformation	Pop 211 data	MacroPopGen_Database_final.xlsx; MacroPopGen_Database_final.xlsx[CombinedPopsSeparated]	figshare	doi:10.6084/m9.figshare.7207514.v1	https://doi.org/10.6084/m9.figshare.7207514.v1
Pop 212	Data transformation	Pop 212 data	MacroPopGen_Database_final.xlsx; MacroPopGen_Database_final.xlsx[CombinedPopsSeparated]	figshare	doi:10.6084/m9.figshare.7207514.v1	https://doi.org/10.6084/m9.figshare.7207514.v1
Pop 213	Data transformation	Pop 213 data	MacroPopGen_Database_final.xlsx; MacroPopGen_Database_final.xlsx[CombinedPopsSeparated]	figshare	doi:10.6084/m9.figshare.7207514.v1	https://doi.org/10.6084/m9.figshare.7207514.v1
Pop 214	Data transformation	Pop 214 data	MacroPopGen_Database_final.xlsx; MacroPopGen_Database_final.xlsx[CombinedPopsSeparated]	figshare	doi:10.6084/m9.figshare.7207514.v1	https://doi.org/10.6084/m9.figshare.7207514.v1
Pop 215	Data transformation	Pop 215 data	MacroPopGen_Database_final.xlsx; MacroPopGen_Database_final.xlsx[CombinedPopsSeparated]	figshare	doi:10.6084/m9.figshare.7207514.v1	https://doi.org/10.6084/m9.figshare.7207514.v1
Pop 216	Data transformation	Pop 216 data	MacroPopGen_Database_final.xlsx; MacroPopGen_Database_final.xlsx[CombinedPopsSeparated]	figshare	doi:10.6084/m9.figshare.7207514.v1	https://doi.org/10.6084/m9.figshare.7207514.v1
Pop 217	Data transformation	Pop 217 data	MacroPopGen_Database_final.xlsx; MacroPopGen_Database_final.xlsx[CombinedPopsSeparated]	figshare	doi:10.6084/m9.figshare.7207514.v1	https://doi.org/10.6084/m9.figshare.7207514.v1
Pop 218	Data transformation	Pop 218 data	MacroPopGen_Database_final.xlsx; MacroPopGen_Database_final.xlsx[CombinedPopsSeparated]	figshare	doi:10.6084/m9.figshare.7207514.v1	https://doi.org/10.6084/m9.figshare.7207514.v1
Pop 219	Data transformation	Pop 219 data	MacroPopGen_Database_final.xlsx; MacroPopGen_Database_final.xlsx[CombinedPopsSeparated]	figshare	doi:10.6084/m9.figshare.7207514.v1	https://doi.org/10.6084/m9.figshare.7207514.v1
Pop 220	Data transformation	Pop 220 data	MacroPopGen_Database_final.xlsx; MacroPopGen_Database_final.xlsx[CombinedPopsSeparated]	figshare	doi:10.6084/m9.figshare.7207514.v1	https://doi.org/10.6084/m9.figshare.7207514.v1
Pop 221	Data transformation	Pop 221 data	MacroPopGen_Database_final.xlsx; MacroPopGen_Database_final.xlsx[CombinedPopsSeparated]	figshare	doi:10.6084/m9.figshare.7207514.v1	https://doi.org/10.6084/m9.figshare.7207514.v1
Pop 222	Data transformation	Pop 222 data	MacroPopGen_Database_final.xlsx; MacroPopGen_Database_final.xlsx[CombinedPopsSeparated]	figshare	doi:10.6084/m9.figshare.7207514.v1	https://doi.org/10.6084/m9.figshare.7207514.v1
Pop 223	Data transformation	Pop 223 data	MacroPopGen_Database_final.xlsx; MacroPopGen_Database_final.xlsx[CombinedPopsSeparated]	figshare	doi:10.6084/m9.figshare.7207514.v1	https://doi.org/10.6084/m9.figshare.7207514.v1
Pop 224	Data transformation	Pop 224 data	MacroPopGen_Database_final.xlsx; MacroPopGen_Database_final.xlsx[CombinedPopsSeparated]	figshare	doi:10.6084/m9.figshare.7207514.v1	https://doi.org/10.6084/m9.figshare.7207514.v1
Pop 225	Data transformation	Pop 225 data	MacroPopGen_Database_final.xlsx; MacroPopGen_Database_final.xlsx[CombinedPopsSeparated]	figshare	doi:10.6084/m9.figshare.7207514.v1	https://doi.org/10.6084/m9.figshare.7207514.v1
Pop 226	Data transformation	Pop 226 data	MacroPopGen_Database_final.xlsx; MacroPopGen_Database_final.xlsx[CombinedPopsSeparated]	figshare	doi:10.6084/m9.figshare.7207514.v1	https://doi.org/10.6084/m9.figshare.7207514.v1
Pop 227	Data transformation	Pop 227 data	MacroPopGen_Database_final.xlsx; MacroPopGen_Database_final.xlsx[CombinedPopsSeparated]	figshare	doi:10.6084/m9.figshare.7207514.v1	https://doi.org/10.6084/m9.figshare.7207514.v1
Pop 228	Data transformation	Pop 228 data	MacroPopGen_Database_final.xlsx; MacroPopGen_Database_final.xlsx[CombinedPopsSeparated]	figshare	doi:10.6084/m9.figshare.7207514.v1	https://doi.org/10.6084/m9.figshare.7207514.v1
Pop 229	Data transformation	Pop 229 data	MacroPopGen_Database_final.xlsx; MacroPopGen_Database_final.xlsx[CombinedPopsSeparated]	figshare	doi:10.6084/m9.figshare.7207514.v1	https://doi.org/10.6084/m9.figshare.7207514.v1
Pop 230	Data transformation	Pop 230 data	MacroPopGen_Database_final.xlsx; MacroPopGen_Database_final.xlsx[CombinedPopsSeparated]	figshare	doi:10.6084/m9.figshare.7207514.v1	https://doi.org/10.6084/m9.figshare.7207514.v1
Pop 231	Data transformation	Pop 231 data	MacroPopGen_Database_final.xlsx; MacroPopGen_Database_final.xlsx[CombinedPopsSeparated]	figshare	doi:10.6084/m9.figshare.7207514.v1	https://doi.org/10.6084/m9.figshare.7207514.v1
Pop 232	Data transformation	Pop 232 data	MacroPopGen_Database_final.xlsx; MacroPopGen_Database_final.xlsx[CombinedPopsSeparated]	figshare	doi:10.6084/m9.figshare.7207514.v1	https://doi.org/10.6084/m9.figshare.7207514.v1
Pop 233	Data transformation	Pop 233 data	MacroPopGen_Database_final.xlsx; MacroPopGen_Database_final.xlsx[CombinedPopsSeparated]	figshare	doi:10.6084/m9.figshare.7207514.v1	https://doi.org/10.6084/m9.figshare.7207514.v1
Pop 234	Data transformation	Pop 234 data	MacroPopGen_Database_final.xlsx; MacroPopGen_Database_final.xlsx[CombinedPopsSeparated]	figshare	doi:10.6084/m9.figshare.7207514.v1	https://doi.org/10.6084/m9.figshare.7207514.v1
Pop 235	Data transformation	Pop 235 data	MacroPopGen_Database_final.xlsx; MacroPopGen_Database_final.xlsx[CombinedPopsSeparated]	figshare	doi:10.6084/m9.figshare.7207514.v1	https://doi.org/10.6084/m9.figshare.7207514.v1
Pop 236	Data transformation	Pop 236 data	MacroPopGen_Database_final.xlsx; MacroPopGen_Database_final.xlsx[CombinedPopsSeparated]	figshare	doi:10.6084/m9.figshare.7207514.v1	https://doi.org/10.6084/m9.figshare.7207514.v1
Pop 237	Data transformation	Pop 237 data	MacroPopGen_Database_final.xlsx; MacroPopGen_Database_final.xlsx[CombinedPopsSeparated]	figshare	doi:10.6084/m9.figshare.7207514.v1	https://doi.org/10.6084/m9.figshare.7207514.v1
Pop 238	Data transformation	Pop 238 data	MacroPopGen_Database_final.xlsx; MacroPopGen_Database_final.xlsx[CombinedPopsSeparated]	figshare	doi:10.6084/m9.figshare.7207514.v1	https://doi.org/10.6084/m9.figshare.7207514.v1
Pop 239	Data transformation	Pop 239 data	MacroPopGen_Database_final.xlsx; MacroPopGen_Database_final.xlsx[CombinedPopsSeparated]	figshare	doi:10.6084/m9.figshare.7207514.v1	https://doi.org/10.6084/m9.figshare.7207514.v1
Pop 240	Data transformation	Pop 240 data	MacroPopGen_Database_final.xlsx; MacroPopGen_Database_final.xlsx[CombinedPopsSeparated]	figshare	doi:10.6084/m9.figshare.7207514.v1	https://doi.org/10.6084/m9.figshare.7207514.v1
Pop 241	Data transformation	Pop 241 data	MacroPopGen_Database_final.xlsx; MacroPopGen_Database_final.xlsx[CombinedPopsSeparated]	figshare	doi:10.6084/m9.figshare.7207514.v1	https://doi.org/10.6084/m9.figshare.7207514.v1
Pop 242	Data transformation	Pop 242 data	MacroPopGen_Database_final.xlsx; MacroPopGen_Database_final.xlsx[CombinedPopsSeparated]	figshare	doi:10.6084/m9.figshare.7207514.v1	https://doi.org/10.6084/m9.figshare.7207514.v1
Pop 243	Data transformation	Pop 243 data	MacroPopGen_Database_final.xlsx; MacroPopGen_Database_final.xlsx[CombinedPopsSeparated]	figshare	doi:10.6084/m9.figshare.7207514.v1	https://doi.org/10.6084/m9.figshare.7207514.v1
Pop 244	Data transformation	Pop 244 data	MacroPopGen_Database_final.xlsx; MacroPopGen_Database_final.xlsx[CombinedPopsSeparated]	figshare	doi:10.6084/m9.figshare.7207514.v1	https://doi.org/10.6084/m9.figshare.7207514.v1
Pop 245	Data transformation	Pop 245 data	MacroPopGen_Database_final.xlsx; MacroPopGen_Database_final.xlsx[CombinedPopsSeparated]	figshare	doi:10.6084/m9.figshare.7207514.v1	https://doi.org/10.6084/m9.figshare.7207514.v1
Pop 246	Data transformation	Pop 246 data	MacroPopGen_Database_final.xlsx; MacroPopGen_Database_final.xlsx[CombinedPopsSeparated]	figshare	doi:10.6084/m9.figshare.7207514.v1	https://doi.org/10.6084/m9.figshare.7207514.v1
Pop 247	Data transformation	Pop 247 data	MacroPopGen_Database_final.xlsx; MacroPopGen_Database_final.xlsx[CombinedPopsSeparated]	figshare	doi:10.6084/m9.figshare.7207514.v1	https://doi.org/10.6084/m9.figshare.7207514.v1
Pop 248	Data transformation	Pop 248 data	MacroPopGen_Database_final.xlsx; MacroPopGen_Database_final.xlsx[CombinedPopsSeparated]	figshare	doi:10.6084/m9.figshare.7207514.v1	https://doi.org/10.6084/m9.figshare.7207514.v1
Pop 249	Data transformation	Pop 249 data	MacroPopGen_Database_final.xlsx; MacroPopGen_Database_final.xlsx[CombinedPopsSeparated]	figshare	doi:10.6084/m9.figshare.7207514.v1	https://doi.org/10.6084/m9.figshare.7207514.v1
Pop 250	Data transformation	Pop 250 data	MacroPopGen_Database_final.xlsx; MacroPopGen_Database_final.xlsx[CombinedPopsSeparated]	figshare	doi:10.6084/m9.figshare.7207514.v1	https://doi.org/10.6084/m9.figshare.7207514.v1
Pop 251	Data transformation	Pop 251 data	MacroPopGen_Database_final.xlsx; MacroPopGen_Database_final.xlsx[CombinedPopsSeparated]	figshare	doi:10.6084/m9.figshare.7207514.v1	https://doi.org/10.6084/m9.figshare.7207514.v1
Pop 252	Data transformation	Pop 252 data	MacroPopGen_Database_final.xlsx; MacroPopGen_Database_final.xlsx[CombinedPopsSeparated]	figshare	doi:10.6084/m9.figshare.7207514.v1	https://doi.org/10.6084/m9.figshare.7207514.v1
Pop 253	Data transformation	Pop 253 data	MacroPopGen_Database_final.xlsx; MacroPopGen_Database_final.xlsx[CombinedPopsSeparated]	figshare	doi:10.6084/m9.figshare.7207514.v1	https://doi.org/10.6084/m9.figshare.7207514.v1
Pop 254	Data transformation	Pop 254 data	MacroPopGen_Database_final.xlsx; MacroPopGen_Database_final.xlsx[CombinedPopsSeparated]	figshare	doi:10.6084/m9.figshare.7207514.v1	https://doi.org/10.6084/m9.figshare.7207514.v1
Pop 255	Data transformation	Pop 255 data	MacroPopGen_Database_final.xlsx; MacroPopGen_Database_final.xlsx[CombinedPopsSeparated]	figshare	doi:10.6084/m9.figshare.7207514.v1	https://doi.org/10.6084/m9.figshare.7207514.v1
Pop 256	Data transformation	Pop 256 data	MacroPopGen_Database_final.xlsx; MacroPopGen_Database_final.xlsx[CombinedPopsSeparated]	figshare	doi:10.6084/m9.figshare.7207514.v1	https://doi.org/10.6084/m9.figshare.7207514.v1
Pop 257	Data transformation	Pop 257 data	MacroPopGen_Database_final.xlsx; MacroPopGen_Database_final.xlsx[CombinedPopsSeparated]	figshare	doi:10.6084/m9.figshare.7207514.v1	https://doi.org/10.6084/m9.figshare.7207514.v1
Pop 258	Data transformation	Pop 258 data	MacroPopGen_Database_final.xlsx; MacroPopGen_Database_final.xlsx[CombinedPopsSeparated]	figshare	doi:10.6084/m9.figshare.7207514.v1	https://doi.org/10.6084/m9.figshare.7207514.v1
Pop 259	Data transformation	Pop 259 data	MacroPopGen_Database_final.xlsx; MacroPopGen_Database_final.xlsx[CombinedPopsSeparated]	figshare	doi:10.6084/m9.figshare.7207514.v1	https://doi.org/10.6084/m9.figshare.7207514.v1
Pop 260	Data transformation	Pop 260 data	MacroPopGen_Database_final.xlsx; MacroPopGen_Database_final.xlsx[CombinedPopsSeparated]	figshare	doi:10.6084/m9.figshare.7207514.v1	https://doi.org/10.6084/m9.figshare.7207514.v1
Pop 261	Data transformation	Pop 261 data	MacroPopGen_Database_final.xlsx; MacroPopGen_Database_final.xlsx[CombinedPopsSeparated]	figshare	doi:10.6084/m9.figshare.7207514.v1	https://doi.org/10.6084/m9.figshare.7207514.v1
Pop 262	Data transformation	Pop 262 data	MacroPopGen_Database_final.xlsx; MacroPopGen_Database_final.xlsx[CombinedPopsSeparated]	figshare	doi:10.6084/m9.figshare.7207514.v1	https://doi.org/10.6084/m9.figshare.7207514.v1
Pop 263	Data transformation	Pop 263 data	MacroPopGen_Database_final.xlsx; MacroPopGen_Database_final.xlsx[CombinedPopsSeparated]	figshare	doi:10.6084/m9.figshare.7207514.v1	https://doi.org/10.6084/m9.figshare.7207514.v1
Pop 264	Data transformation	Pop 264 data	MacroPopGen_Database_final.xlsx; MacroPopGen_Database_final.xlsx[CombinedPopsSeparated]	figshare	doi:10.6084/m9.figshare.7207514.v1	https://doi.org/10.6084/m9.figshare.7207514.v1
Pop 265	Data transformation	Pop 265 data	MacroPopGen_Database_final.xlsx; MacroPopGen_Database_final.xlsx[CombinedPopsSeparated]	figshare	doi:10.6084/m9.figshare.7207514.v1	https://doi.org/10.6084/m9.figshare.7207514.v1
Pop 266	Data transformation	Pop 266 data	MacroPopGen_Database_final.xlsx; MacroPopGen_Database_final.xlsx[CombinedPopsSeparated]	figshare	doi:10.6084/m9.figshare.7207514.v1	https://doi.org/10.6084/m9.figshare.7207514.v1
Pop 267	Data transformation	Pop 267 data	MacroPopGen_Database_final.xlsx; MacroPopGen_Database_final.xlsx[CombinedPopsSeparated]	figshare	doi:10.6084/m9.figshare.7207514.v1	https://doi.org/10.6084/m9.figshare.7207514.v1
Pop 268	Data transformation	Pop 268 data	MacroPopGen_Database_final.xlsx; MacroPopGen_Database_final.xlsx[CombinedPopsSeparated]	figshare	doi:10.6084/m9.figshare.7207514.v1	https://doi.org/10.6084/m9.figshare.7207514.v1
Pop 269	Data transformation	Pop 269 data	MacroPopGen_Database_final.xlsx; MacroPopGen_Database_final.xlsx[CombinedPopsSeparated]	figshare	doi:10.6084/m9.figshare.7207514.v1	https://doi.org/10.6084/m9.figshare.7207514.v1
Pop 270	Data transformation	Pop 270 data	MacroPopGen_Database_final.xlsx; MacroPopGen_Database_final.xlsx[CombinedPopsSeparated]	figshare	doi:10.6084/m9.figshare.7207514.v1	https://doi.org/10.6084/m9.figshare.7207514.v1
Pop 271	Data transformation	Pop 271 data	MacroPopGen_Database_final.xlsx; MacroPopGen_Database_final.xlsx[CombinedPopsSeparated]	figshare	doi:10.6084/m9.figshare.7207514.v1	https://doi.org/10.6084/m9.figshare.7207514.v1
Pop 272	Data transformation	Pop 272 data	MacroPopGen_Database_final.xlsx; MacroPopGen_Database_final.xlsx[CombinedPopsSeparated]	figshare	doi:10.6084/m9.figshare.7207514.v1	https://doi.org/10.6084/m9.figshare.7207514.v1
Pop 273	Data transformation	Pop 273 data	MacroPopGen_Database_final.xlsx; MacroPopGen_Database_final.xlsx[CombinedPopsSeparated]	figshare	doi:10.6084/m9.figshare.7207514.v1	https://doi.org/10.6084/m9.figshare.7207514.v1
Pop 274	Data transformation	Pop 274 data	MacroPopGen_Database_final.xlsx; MacroPopGen_Database_final.xlsx[CombinedPopsSeparated]	figshare	doi:10.6084/m9.figshare.7207514.v1	https://doi.org/10.6084/m9.figshare.7207514.v1
Pop 275	Data transformation	Pop 275 data	MacroPopGen_Database_final.xlsx; MacroPopGen_Database_final.xlsx[CombinedPopsSeparated]	figshare	doi:10.6084/m9.figshare.7207514.v1	https://doi.org/10.6084/m9.figshare.7207514.v1
Pop 276	Data transformation	Pop 276 data	MacroPopGen_Database_final.xlsx; MacroPopGen_Database_final.xlsx[CombinedPopsSeparated]	figshare	doi:10.6084/m9.figshare.7207514.v1	https://doi.org/10.6084/m9.figshare.7207514.v1
Pop 277	Data transformation	Pop 277 data	MacroPopGen_Database_final.xlsx; MacroPopGen_Database_final.xlsx[CombinedPopsSeparated]	figshare	doi:10.6084/m9.figshare.7207514.v1	https://doi.org/10.6084/m9.figshare.7207514.v1
Pop 278	Data transformation	Pop 278 data	MacroPopGen_Database_final.xlsx; MacroPopGen_Database_final.xlsx[CombinedPopsSeparated]	figshare	doi:10.6084/m9.figshare.7207514.v1	https://doi.org/10.6084/m9.figshare.7207514.v1
Pop 279	Data transformation	Pop 279 data	MacroPopGen_Database_final.xlsx; MacroPopGen_Database_final.xlsx[CombinedPopsSeparated]	figshare	doi:10.6084/m9.figshare.7207514.v1	https://doi.org/10.6084/m9.figshare.7207514.v1
Pop 280	Data transformation	Pop 280 data	MacroPopGen_Database_final.xlsx; MacroPopGen_Database_final.xlsx[CombinedPopsSeparated]	figshare	doi:10.6084/m9.figshare.7207514.v1	https://doi.org/10.6084/m9.figshare.7207514.v1
Pop 281	Data transformation	Pop 281 data	MacroPopGen_Database_final.xlsx; MacroPopGen_Database_final.xlsx[CombinedPopsSeparated]	figshare	doi:10.6084/m9.figshare.7207514.v1	https://doi.org/10.6084/m9.figshare.7207514.v1
Pop 282	Data transformation	Pop 282 data	MacroPopGen_Database_final.xlsx; MacroPopGen_Database_final.xlsx[CombinedPopsSeparated]	figshare	doi:10.6084/m9.figshare.7207514.v1	https://doi.org/10.6084/m9.figshare.7207514.v1
Pop 283	Data transformation	Pop 283 data	MacroPopGen_Database_final.xlsx; MacroPopGen_Database_final.xlsx[CombinedPopsSeparated]	figshare	doi:10.6084/m9.figshare.7207514.v1	https://doi.org/10.6084/m9.figshare.7207514.v1
Pop 284	Data transformation	Pop 284 data	MacroPopGen_Database_final.xlsx; MacroPopGen_Database_final.xlsx[CombinedPopsSeparated]	figshare	doi:10.6084/m9.figshare.7207514.v1	https://doi.org/10.6084/m9.figshare.7207514.v1
Pop 285	Data transformation	Pop 285 data	MacroPopGen_Database_final.xlsx; MacroPopGen_Database_final.xlsx[CombinedPopsSeparated]	figshare	doi:10.6084/m9.figshare.7207514.v1	https://doi.org/10.6084/m9.figshare.7207514.v1
Pop 286	Data transformation	Pop 286 data	MacroPopGen_Database_final.xlsx; MacroPopGen_Database_final.xlsx[CombinedPopsSeparated]	figshare	doi:10.6084/m9.figshare.7207514.v1	https://doi.org/10.6084/m9.figshare.7207514.v1
Pop 287	Data transformation	Pop 287 data	MacroPopGen_Database_final.xlsx; MacroPopGen_Database_final.xlsx[CombinedPopsSeparated]	figshare	doi:10.6084/m9.figshare.7207514.v1	https://doi.org/10.6084/m9.figshare.7207514.v1
Pop 288	Data transformation	Pop 288 data	MacroPopGen_Database_final.xlsx; MacroPopGen_Database_final.xlsx[CombinedPopsSeparated]	figshare	doi:10.6084/m9.figshare.7207514.v1	https://doi.org/10.6084/m9.figshare.7207514.v1
Pop 289	Data transformation	Pop 289 data	MacroPopGen_Database_final.xlsx; MacroPopGen_Database_final.xlsx[CombinedPopsSeparated]	figshare	doi:10.6084/m9.figshare.7207514.v1	https://doi.org/10.6084/m9.figshare.7207514.v1
Pop 290	Data transformation	Pop 290 data	MacroPopGen_Database_final.xlsx; MacroPopGen_Database_final.xlsx[CombinedPopsSeparated]	figshare	doi:10.6084/m9.figshare.7207514.v1	https://doi.org/10.6084/m9.figshare.7207514.v1
Pop 291	Data transformation	Pop 291 data	MacroPopGen_Database_final.xlsx; MacroPopGen_Database_final.xlsx[CombinedPopsSeparated]	figshare	doi:10.6084/m9.figshare.7207514.v1	https://doi.org/10.6084/m9.figshare.7207514.v1
Pop 292	Data transformation	Pop 292 data	MacroPopGen_Database_final.xlsx; MacroPopGen_Database_final.xlsx[CombinedPopsSeparated]	figshare	doi:10.6084/m9.figshare.7207514.v1	https://doi.org/10.6084/m9.figshare.7207514.v1
Pop 293	Data transformation	Pop 293 data	MacroPopGen_Database_final.xlsx; MacroPopGen_Database_final.xlsx[CombinedPopsSeparated]	figshare	doi:10.6084/m9.figshare.7207514.v1	https://doi.org/10.6084/m9.figshare.7207514.v1
Pop 294	Data transformation	Pop 294 data	MacroPopGen_Database_final.xlsx; MacroPopGen_Database_final.xlsx[CombinedPopsSeparated]	figshare	doi:10.6084/m9.figshare.7207514.v1	https://doi.org/10.6084/m9.figshare.7207514.v1
Pop 295	Data transformation	Pop 295 data	MacroPopGen_Database_final.xlsx; MacroPopGen_Database_final.xlsx[CombinedPopsSeparated]	figshare	doi:10.6084/m9.figshare.7207514.v1	https://doi.org/10.6084/m9.figshare.7207514.v1
Pop 296	Data transformation	Pop 296 data	MacroPopGen_Database_final.xlsx; MacroPopGen_Database_final.xlsx[CombinedPopsSeparated]	figshare	doi:10.6084/m9.figshare.7207514.v1	https://doi.org/10.6084/m9.figshare.7207514.v1
Pop 297	Data transformation	Pop 297 data	MacroPopGen_Database_final.xlsx; MacroPopGen_Database_final.xlsx[CombinedPopsSeparated]	figshare	doi:10.6084/m9.figshare.7207514.v1	https://doi.org/10.6084/m9.figshare.7207514.v1
Pop 298	Data transformation	Pop 298 data	MacroPopGen_Database_final.xlsx; MacroPopGen_Database_final.xlsx[CombinedPopsSeparated]	figshare	doi:10.6084/m9.figshare.7207514.v1	https://doi.org/10.6084/m9.figshare.7207514.v1
Pop 299	Data transformation	Pop 299 data	MacroPopGen_Database_final.xlsx; MacroPopGen_Database_final.xlsx[CombinedPopsSeparated]	figshare	doi:10.6084/m9.figshare.7207514.v1	https://doi.org/10.6084/m9.figshare.7207514.v1
Pop 300	Data transformation	Pop 300 data	MacroPopGen_Database_final.xlsx; MacroPopGen_Database_final.xlsx[CombinedPopsSeparated]	figshare	doi:10.6084/m9.figshare.7207514.v1	https://doi.org/10.6084/m9.figshare.7207514.v1
Pop 301	Data transformation	Pop 301 data	MacroPopGen_Database_final.xlsx; MacroPopGen_Database_final.xlsx[CombinedPopsSeparated]	figshare	doi:10.6084/m9.figshare.7207514.v1	https://doi.org/10.6084/m9.figshare.7207514.v1
Pop 302	Data transformation	Pop 302 data	MacroPopGen_Database_final.xlsx; MacroPopGen_Database_final.xlsx[CombinedPopsSeparated]	figshare	doi:10.6084/m9.figshare.7207514.v1	https://doi.org/10.6084/m9.figshare.7207514.v1
Pop 303	Data transformation	Pop 303 data	MacroPopGen_Database_final.xlsx; MacroPopGen_Database_final.xlsx[CombinedPopsSeparated]	figshare	doi:10.6084/m9.figshare.7207514.v1	https://doi.org/10.6084/m9.figshare.7207514.v1
Pop 304	Data transformation	Pop 304 data	MacroPopGen_Database_final.xlsx; MacroPopGen_Database_final.xlsx[CombinedPopsSeparated]	figshare	doi:10.6084/m9.figshare.7207514.v1	https://doi.org/10.6084/m9.figshare.7207514.v1
Pop 305	Data transformation	Pop 305 data	MacroPopGen_Database_final.xlsx; MacroPopGen_Database_final.xlsx[CombinedPopsSeparated]	figshare	doi:10.6084/m9.figshare.7207514.v1	https://doi.org/10.6084/m9.figshare.7207514.v1
Pop 306	Data transformation	Pop 306 data	MacroPopGen_Database_final.xlsx; MacroPopGen_Database_final.xlsx[CombinedPopsSeparated]	figshare	doi:10.6084/m9.figshare.7207514.v1	https://doi.org/10.6084/m9.figshare.7207514.v1
Pop 307	Data transformation	Pop 307 data	MacroPopGen_Database_final.xlsx; MacroPopGen_Database_final.xlsx[CombinedPopsSeparated]	figshare	doi:10.6084/m9.figshare.7207514.v1	https://doi.org/10.6084/m9.figshare.7207514.v1
Pop 308	Data transformation	Pop 308 data	MacroPopGen_Database_final.xlsx; MacroPopGen_Database_final.xlsx[CombinedPopsSeparated]	figshare	doi:10.6084/m9.figshare.7207514.v1	https://doi.org/10.6084/m9.figshare.7207514.v1
Pop 309	Data transformation	Pop 309 data	MacroPopGen_Database_final.xlsx; MacroPopGen_Database_final.xlsx[CombinedPopsSeparated]	figshare	doi:10.6084/m9.figshare.7207514.v1	https://doi.org/10.6084/m9.figshare.7207514.v1
Pop 310	Data transformation	Pop 310 data	MacroPopGen_Database_final.xlsx; MacroPopGen_Database_final.xlsx[CombinedPopsSeparated]	figshare	doi:10.6084/m9.figshare.7207514.v1	https://doi.org/10.6084/m9.figshare.7207514.v1
Pop 311	Data transformation	Pop 311 data	MacroPopGen_Database_final.xlsx; MacroPopGen_Database_final.xlsx[CombinedPopsSeparated]	figshare	doi:10.6084/m9.figshare.7207514.v1	https://doi.org/10.6084/m9.figshare.7207514.v1
Pop 312	Data transformation	Pop 312 data	MacroPopGen_Database_final.xlsx; MacroPopGen_Database_final.xlsx[CombinedPopsSeparated]	figshare	doi:10.6084/m9.figshare.7207514.v1	https://doi.org/10.6084/m9.figshare.7207514.v1
Pop 313	Data transformation	Pop 313 data	MacroPopGen_Database_final.xlsx; MacroPopGen_Database_final.xlsx[CombinedPopsSeparated]	figshare	doi:10.6084/m9.figshare.7207514.v1	https://doi.org/10.6084/m9.figshare.7207514.v1
Pop 314	Data transformation	Pop 314 data	MacroPopGen_Database_final.xlsx; MacroPopGen_Database_final.xlsx[CombinedPopsSeparated]	figshare	doi:10.6084/m9.figshare.7207514.v1	https://doi.org/10.6084/m9.figshare.7207514.v1
Pop 315	Data transformation	Pop 315 data	MacroPopGen_Database_final.xlsx; MacroPopGen_Database_final.xlsx[CombinedPopsSeparated]	figshare	doi:10.6084/m9.figshare.7207514.v1	https://doi.org/10.6084/m9.figshare.7207514.v1
Pop 316	Data transformation	Pop 316 data	MacroPopGen_Database_final.xlsx; MacroPopGen_Database_final.xlsx[CombinedPopsSeparated]	figshare	doi:10.6084/m9.figshare.7207514.v1	https://doi.org/10.6084/m9.figshare.7207514.v1
Pop 317	Data transformation	Pop 317 data	MacroPopGen_Database_final.xlsx; MacroPopGen_Database_final.xlsx[CombinedPopsSeparated]	figshare	doi:10.6084/m9.figshare.7207514.v1	https://doi.org/10.6084/m9.figshare.7207514.v1
Pop 318	Data transformation	Pop 318 data	MacroPopGen_Database_final.xlsx; MacroPopGen_Database_final.xlsx[CombinedPopsSeparated]	figshare	doi:10.6084/m9.figshare.7207514.v1	https://doi.org/10.6084/m9.figshare.7207514.v1
Pop 319	Data transformation	Pop 319 data	MacroPopGen_Database_final.xlsx; MacroPopGen_Database_final.xlsx[CombinedPopsSeparated]	figshare	doi:10.6084/m9.figshare.7207514.v1	https://doi.org/10.6084/m9.figshare.7207514.v1
Pop 320	Data transformation	Pop 320 data	MacroPopGen_Database_final.xlsx; MacroPopGen_Database_final.xlsx[CombinedPopsSeparated]	figshare	doi:10.6084/m9.figshare.7207514.v1	https://doi.org/10.6084/m9.figshare.7207514.v1
Pop 321	Data transformation	Pop 321 data	MacroPopGen_Database_final.xlsx; MacroPopGen_Database_final.xlsx[CombinedPopsSeparated]	figshare	doi:10.6084/m9.figshare.7207514.v1	https://doi.org/10.6084/m9.figshare.7207514.v1
Pop 322	Data transformation	Pop 322 data	MacroPopGen_Database_final.xlsx; MacroPopGen_Database_final.xlsx[CombinedPopsSeparated]	figshare	doi:10.6084/m9.figshare.7207514.v1	https://doi.org/10.6084/m9.figshare.7207514.v1
Pop 323	Data transformation	Pop 323 data	MacroPopGen_Database_final.xlsx; MacroPopGen_Database_final.xlsx[CombinedPopsSeparated]	figshare	doi:10.6084/m9.figshare.7207514.v1	https://doi.org/10.6084/m9.figshare.7207514.v1
Pop 324	Data transformation	Pop 324 data	MacroPopGen_Database_final.xlsx; MacroPopGen_Database_final.xlsx[CombinedPopsSeparated]	figshare	doi:10.6084/m9.figshare.7207514.v1	https://doi.org/10.6084/m9.figshare.7207514.v1
Pop 325	Data transformation	Pop 325 data	MacroPopGen_Database_final.xlsx; MacroPopGen_Database_final.xlsx[CombinedPopsSeparated]	figshare	doi:10.6084/m9.figshare.7207514.v1	https://doi.org/10.6084/m9.figshare.7207514.v1
Pop 326	Data transformation	Pop 326 data	MacroPopGen_Database_final.xlsx; MacroPopGen_Database_final.xlsx[CombinedPopsSeparated]	figshare	doi:10.6084/m9.figshare.7207514.v1	https://doi.org/10.6084/m9.figshare.7207514.v1
Pop 327	Data transformation	Pop 327 data	MacroPopGen_Database_final.xlsx; MacroPopGen_Database_final.xlsx[CombinedPopsSeparated]	figshare	doi:10.6084/m9.figshare.7207514.v1	https://doi.org/10.6084/m9.figshare.7207514.v1
Pop 328	Data transformation	Pop 328 data	MacroPopGen_Database_final.xlsx; MacroPopGen_Database_final.xlsx[CombinedPopsSeparated]	figshare	doi:10.6084/m9.figshare.7207514.v1	https://doi.org/10.6084/m9.figshare.7207514.v1
Pop 329	Data transformation	Pop 329 data	MacroPopGen_Database_final.xlsx; MacroPopGen_Database_final.xlsx[CombinedPopsSeparated]	figshare	doi:10.6084/m9.figshare.7207514.v1	https://doi.org/10.6084/m9.figshare.7207514.v1
Pop 330	Data transformation	Pop 330 data	MacroPopGen_Database_final.xlsx; MacroPopGen_Database_final.xlsx[CombinedPopsSeparated]	figshare	doi:10.6084/m9.figshare.7207514.v1	https://doi.org/10.6084/m9.figshare.7207514.v1
Pop 331	Data transformation	Pop 331 data	MacroPopGen_Database_final.xlsx; MacroPopGen_Database_final.xlsx[CombinedPopsSeparated]	figshare	doi:10.6084/m9.figshare.7207514.v1	https://doi.org/10.6084/m9.figshare.7207514.v1
Pop 332	Data transformation	Pop 332 data	MacroPopGen_Database_final.xlsx; MacroPopGen_Database_final.xlsx[CombinedPopsSeparated]	figshare	doi:10.6084/m9.figshare.7207514.v1	https://doi.org/10.6084/m9.figshare.7207514.v1
Pop 333	Data transformation	Pop 333 data	MacroPopGen_Database_final.xlsx; MacroPopGen_Database_final.xlsx[CombinedPopsSeparated]	figshare	doi:10.6084/m9.figshare.7207514.v1	https://doi.org/10.6084/m9.figshare.7207514.v1
Pop 334	Data transformation	Pop 334 data	MacroPopGen_Database_final.xlsx; MacroPopGen_Database_final.xlsx[CombinedPopsSeparated]	figshare	doi:10.6084/m9.figshare.7207514.v1	https://doi.org/10.6084/m9.figshare.7207514.v1
Pop 335	Data transformation	Pop 335 data	MacroPopGen_Database_final.xlsx; MacroPopGen_Database_final.xlsx[CombinedPopsSeparated]	figshare	doi:10.6084/m9.figshare.7207514.v1	https://doi.org/10.6084/m9.figshare.7207514.v1
Pop 336	Data transformation	Pop 336 data	MacroPopGen_Database_final.xlsx; MacroPopGen_Database_final.xlsx[CombinedPopsSeparated]	figshare	doi:10.6084/m9.figshare.7207514.v1	https://doi.org/10.6084/m9.figshare.7207514.v1
Pop 337	Data transformation	Pop 337 data	MacroPopGen_Database_final.xlsx; MacroPopGen_Database_final.xlsx[CombinedPopsSeparated]	figshare	doi:10.6084/m9.figshare.7207514.v1	https://doi.org/10.6084/m9.figshare.7207514.v1
Pop 338	Data transformation	Pop 338 data	MacroPopGen_Database_final.xlsx; MacroPopGen_Database_final.xlsx[CombinedPopsSeparated]	figshare	doi:10.6084/m9.figshare.7207514.v1	https://doi.org/10.6084/m9.figshare.7207514.v1
Pop 339	Data transformation	Pop 339 data	MacroPopGen_Database_final.xlsx; MacroPopGen_Database_final.xlsx[CombinedPopsSeparated]	figshare	doi:10.6084/m9.figshare.7207514.v1	https://doi.org/10.6084/m9.figshare.7207514.v1
Pop 340	Data transformation	Pop 340 data	MacroPopGen_Database_final.xlsx; MacroPopGen_Database_final.xlsx[CombinedPopsSeparated]	figshare	doi:10.6084/m9.figshare.7207514.v1	https://doi.org/10.6084/m9.figshare.7207514.v1
Pop 341	Data transformation	Pop 341 data	MacroPopGen_Database_final.xlsx; MacroPopGen_Database_final.xlsx[CombinedPopsSeparated]	figshare	doi:10.6084/m9.figshare.7207514.v1	https://doi.org/10.6084/m9.figshare.7207514.v1
Pop 342	Data transformation	Pop 342 data	MacroPopGen_Database_final.xlsx; MacroPopGen_Database_final.xlsx[CombinedPopsSeparated]	figshare	doi:10.6084/m9.figshare.7207514.v1	https://doi.org/10.6084/m9.figshare.7207514.v1
Pop 343	Data transformation	Pop 343 data	MacroPopGen_Database_final.xlsx; MacroPopGen_Database_final.xlsx[CombinedPopsSeparated]	figshare	doi:10.6084/m9.figshare.7207514.v1	https://doi.org/10.6084/m9.figshare.7207514.v1
Pop 344	Data transformation	Pop 344 data	MacroPopGen_Database_final.xlsx; MacroPopGen_Database_final.xlsx[CombinedPopsSeparated]	figshare	doi:10.6084/m9.figshare.7207514.v1	https://doi.org/10.6084/m9.figshare.7207514.v1
Pop 345	Data transformation	Pop 345 data	MacroPopGen_Database_final.xlsx; MacroPopGen_Database_final.xlsx[CombinedPopsSeparated]	figshare	doi:10.6084/m9.figshare.7207514.v1	https://doi.org/10.6084/m9.figshare.7207514.v1
Pop 346	Data transformation	Pop 346 data	MacroPopGen_Database_final.xlsx; MacroPopGen_Database_final.xlsx[CombinedPopsSeparated]	figshare	doi:10.6084/m9.figshare.7207514.v1	https://doi.org/10.6084/m9.figshare.7207514.v1
Pop 347	Data transformation	Pop 347 data	MacroPopGen_Database_final.xlsx; MacroPopGen_Database_final.xlsx[CombinedPopsSeparated]	figshare	doi:10.6084/m9.figshare.7207514.v1	https://doi.org/10.6084/m9.figshare.7207514.v1
Pop 348	Data transformation	Pop 348 data	MacroPopGen_Database_final.xlsx; MacroPopGen_Database_final.xlsx[CombinedPopsSeparated]	figshare	doi:10.6084/m9.figshare.7207514.v1	https://doi.org/10.6084/m9.figshare.7207514.v1
Pop 349	Data transformation	Pop 349 data	MacroPopGen_Database_final.xlsx; MacroPopGen_Database_final.xlsx[CombinedPopsSeparated]	figshare	doi:10.6084/m9.figshare.7207514.v1	https://doi.org/10.6084/m9.figshare.7207514.v1
Pop 350	Data transformation	Pop 350 data	MacroPopGen_Database_final.xlsx; MacroPopGen_Database_final.xlsx[CombinedPopsSeparated]	figshare	doi:10.6084/m9.figshare.7207514.v1	https://doi.org/10.6084/m9.figshare.7207514.v1
Pop 351	Data transformation	Pop 351 data	MacroPopGen_Database_final.xlsx; MacroPopGen_Database_final.xlsx[CombinedPopsSeparated]	figshare	doi:10.6084/m9.figshare.7207514.v1	https://doi.org/10.6084/m9.figshare.7207514.v1
Pop 352	Data transformation	Pop 352 data	MacroPopGen_Database_final.xlsx; MacroPopGen_Database_final.xlsx[CombinedPopsSeparated]	figshare	doi:10.6084/m9.figshare.7207514.v1	https://doi.org/10.6084/m9.figshare.7207514.v1
Pop 353	Data transformation	Pop 353 data	MacroPopGen_Database_final.xlsx; MacroPopGen_Database_final.xlsx[CombinedPopsSeparated]	figshare	doi:10.6084/m9.figshare.7207514.v1	https://doi.org/10.6084/m9.figshare.7207514.v1
Pop 354	Data transformation	Pop 354 data	MacroPopGen_Database_final.xlsx; MacroPopGen_Database_final.xlsx[CombinedPopsSeparated]	figshare	doi:10.6084/m9.figshare.7207514.v1	https://doi.org/10.6084/m9.figshare.7207514.v1
Pop 355	Data transformation	Pop 355 data	MacroPopGen_Database_final.xlsx; MacroPopGen_Database_final.xlsx[CombinedPopsSeparated]	figshare	doi:10.6084/m9.figshare.7207514.v1	https://doi.org/10.6084/m9.figshare.7207514.v1
Pop 356	Data transformation	Pop 356 data	MacroPopGen_Database_final.xlsx; MacroPopGen_Database_final.xlsx[CombinedPopsSeparated]	figshare	doi:10.6084/m9.figshare.7207514.v1	https://doi.org/10.6084/m9.figshare.7207514.v1
Pop 357	Data transformation	Pop 357 data	MacroPopGen_Database_final.xlsx; MacroPopGen_Database_final.xlsx[CombinedPopsSeparated]	figshare	doi:10.6084/m9.figshare.7207514.v1	https://doi.org/10.6084/m9.figshare.7207514.v1
Pop 358	Data transformation	Pop 358 data	MacroPopGen_Database_final.xlsx; MacroPopGen_Database_final.xlsx[CombinedPopsSeparated]	figshare	doi:10.6084/m9.figshare.7207514.v1	https://doi.org/10.6084/m9.figshare.7207514.v1
Pop 359	Data transformation	Pop 359 data	MacroPopGen_Database_final.xlsx; MacroPopGen_Database_final.xlsx[CombinedPopsSeparated]	figshare	doi:10.6084/m9.figshare.7207514.v1	https://doi.org/10.6084/m9.figshare.7207514.v1
Pop 360	Data transformation	Pop 360 data	MacroPopGen_Database_final.xlsx; MacroPopGen_Database_final.xlsx[CombinedPopsSeparated]	figshare	doi:10.6084/m9.figshare.7207514.v1	https://doi.org/10.6084/m9.figshare.7207514.v1
Pop 361	Data transformation	Pop 361 data	MacroPopGen_Database_final.xlsx; MacroPopGen_Database_final.xlsx[CombinedPopsSeparated]	figshare	doi:10.6084/m9.figshare.7207514.v1	https://doi.org/10.6084/m9.figshare.7207514.v1
Pop 362	Data transformation	Pop 362 data	MacroPopGen_Database_final.xlsx; MacroPopGen_Database_final.xlsx[CombinedPopsSeparated]	figshare	doi:10.6084/m9.figshare.7207514.v1	https://doi.org/10.6084/m9.figshare.7207514.v1
Pop 363	Data transformation	Pop 363 data	MacroPopGen_Database_final.xlsx; MacroPopGen_Database_final.xlsx[CombinedPopsSeparated]	figshare	doi:10.6084/m9.figshare.7207514.v1	https://doi.org/10.6084/m9.figshare.7207514.v1
Pop 364	Data transformation	Pop 364 data	MacroPopGen_Database_final.xlsx; MacroPopGen_Database_final.xlsx[CombinedPopsSeparated]	figshare	doi:10.6084/m9.figshare.7207514.v1	https://doi.org/10.6084/m9.figshare.7207514.v1
Pop 365	Data transformation	Pop 365 data	MacroPopGen_Database_final.xlsx; MacroPopGen_Database_final.xlsx[CombinedPopsSeparated]	figshare	doi:10.6084/m9.figshare.7207514.v1	https://doi.org/10.6084/m9.figshare.7207514.v1
Pop 366	Data transformation	Pop 366 data	MacroPopGen_Database_final.xlsx; MacroPopGen_Database_final.xlsx[CombinedPopsSeparated]	figshare	doi:10.6084/m9.figshare.7207514.v1	https://doi.org/10.6084/m9.figshare.7207514.v1
Pop 367	Data transformation	Pop 367 data	MacroPopGen_Database_final.xlsx; MacroPopGen_Database_final.xlsx[CombinedPopsSeparated]	figshare	doi:10.6084/m9.figshare.7207514.v1	https://doi.org/10.6084/m9.figshare.7207514.v1
Pop 368	Data transformation	Pop 368 data	MacroPopGen_Database_final.xlsx; MacroPopGen_Database_final.xlsx[CombinedPopsSeparated]	figshare	doi:10.6084/m9.figshare.7207514.v1	https://doi.org/10.6084/m9.figshare.7207514.v1
Pop 369	Data transformation	Pop 369 data	MacroPopGen_Database_final.xlsx; MacroPopGen_Database_final.xlsx[CombinedPopsSeparated]	figshare	doi:10.6084/m9.figshare.7207514.v1	https://doi.org/10.6084/m9.figshare.7207514.v1
Pop 370	Data transformation	Pop 370 data	MacroPopGen_Database_final.xlsx; MacroPopGen_Database_final.xlsx[CombinedPopsSeparated]	figshare	doi:10.6084/m9.figshare.7207514.v1	https://doi.org/10.6084/m9.figshare.7207514.v1
Pop 371	Data transformation	Pop 371 data	MacroPopGen_Database_final.xlsx; MacroPopGen_Database_final.xlsx[CombinedPopsSeparated]	figshare	doi:10.6084/m9.figshare.7207514.v1	https://doi.org/10.6084/m9.figshare.7207514.v1
Pop 372	Data transformation	Pop 372 data	MacroPopGen_Database_final.xlsx; MacroPopGen_Database_final.xlsx[CombinedPopsSeparated]	figshare	doi:10.6084/m9.figshare.7207514.v1	https://doi.org/10.6084/m9.figshare.7207514.v1
Pop 373	Data transformation	Pop 373 data	MacroPopGen_Database_final.xlsx; MacroPopGen_Database_final.xlsx[CombinedPopsSeparated]	figshare	doi:10.6084/m9.figshare.7207514.v1	https://doi.org/10.6084/m9.figshare.7207514.v1
Pop 374	Data transformation	Pop 374 data	MacroPopGen_Database_final.xlsx; MacroPopGen_Database_final.xlsx[CombinedPopsSeparated]	figshare	doi:10.6084/m9.figshare.7207514.v1	https://doi.org/10.6084/m9.figshare.7207514.v1
Pop 375	Data transformation	Pop 375 data	MacroPopGen_Database_final.xlsx; MacroPopGen_Database_final.xlsx[CombinedPopsSeparated]	figshare	doi:10.6084/m9.figshare.7207514.v1	https://doi.org/10.6084/m9.figshare.7207514.v1
Pop 376	Data transformation	Pop 376 data	MacroPopGen_Database_final.xlsx; MacroPopGen_Database_final.xlsx[CombinedPopsSeparated]	figshare	doi:10.6084/m9.figshare.7207514.v1	https://doi.org/10.6084/m9.figshare.7207514.v1
Pop 377	Data transformation	Pop 377 data	MacroPopGen_Database_final.xlsx; MacroPopGen_Database_final.xlsx[CombinedPopsSeparated]	figshare	doi:10.6084/m9.figshare.7207514.v1	https://doi.org/10.6084/m9.figshare.7207514.v1
Pop 378	Data transformation	Pop 378 data	MacroPopGen_Database_final.xlsx; MacroPopGen_Database_final.xlsx[CombinedPopsSeparated]	figshare	doi:10.6084/m9.figshare.7207514.v1	https://doi.org/10.6084/m9.figshare.7207514.v1
Pop 379	Data transformation	Pop 379 data	MacroPopGen_Database_final.xlsx; MacroPopGen_Database_final.xlsx[CombinedPopsSeparated]	figshare	doi:10.6084/m9.figshare.7207514.v1	https://doi.org/10.6084/m9.figshare.7207514.v1
Pop 380	Data transformation	Pop 380 data	MacroPopGen_Database_final.xlsx; MacroPopGen_Database_final.xlsx[CombinedPopsSeparated]	figshare	doi:10.6084/m9.figshare.7207514.v1	https://doi.org/10.6084/m9.figshare.7207514.v1
Pop 381	Data transformation	Pop 381 data	MacroPopGen_Database_final.xlsx; MacroPopGen_Database_final.xlsx[CombinedPopsSeparated]	figshare	doi:10.6084/m9.figshare.7207514.v1	https://doi.org/10.6084/m9.figshare.7207514.v1
Pop 382	Data transformation	Pop 382 data	MacroPopGen_Database_final.xlsx; MacroPopGen_Database_final.xlsx[CombinedPopsSeparated]	figshare	doi:10.6084/m9.figshare.7207514.v1	https://doi.org/10.6084/m9.figshare.7207514.v1
Pop 383	Data transformation	Pop 383 data	MacroPopGen_Database_final.xlsx; MacroPopGen_Database_final.xlsx[CombinedPopsSeparated]	figshare	doi:10.6084/m9.figshare.7207514.v1	https://doi.org/10.6084/m9.figshare.7207514.v1
Pop 384	Data transformation	Pop 384 data	MacroPopGen_Database_final.xlsx; MacroPopGen_Database_final.xlsx[CombinedPopsSeparated]	figshare	doi:10.6084/m9.figshare.7207514.v1	https://doi.org/10.6084/m9.figshare.7207514.v1
Pop 385	Data transformation	Pop 385 data	MacroPopGen_Database_final.xlsx; MacroPopGen_Database_final.xlsx[CombinedPopsSeparated]	figshare	doi:10.6084/m9.figshare.7207514.v1	https://doi.org/10.6084/m9.figshare.7207514.v1
Pop 386	Data transformation	Pop 386 data	MacroPopGen_Database_final.xlsx; MacroPopGen_Database_final.xlsx[CombinedPopsSeparated]	figshare	doi:10.6084/m9.figshare.7207514.v1	https://doi.org/10.6084/m9.figshare.7207514.v1
Pop 387	Data transformation	Pop 387 data	MacroPopGen_Database_final.xlsx; MacroPopGen_Database_final.xlsx[CombinedPopsSeparated]	figshare	doi:10.6084/m9.figshare.7207514.v1	https://doi.org/10.6084/m9.figshare.7207514.v1
Pop 388	Data transformation	Pop 388 data	MacroPopGen_Database_final.xlsx; MacroPopGen_Database_final.xlsx[CombinedPopsSeparated]	figshare	doi:10.6084/m9.figshare.7207514.v1	https://doi.org/10.6084/m9.figshare.7207514.v1
Pop 389	Data transformation	Pop 389 data	MacroPopGen_Database_final.xlsx; MacroPopGen_Database_final.xlsx[CombinedPopsSeparated]	figshare	doi:10.6084/m9.figshare.7207514.v1	https://doi.org/10.6084/m9.figshare.7207514.v1
Pop 390	Data transformation	Pop 390 data	MacroPopGen_Database_final.xlsx; MacroPopGen_Database_final.xlsx[CombinedPopsSeparated]	figshare	doi:10.6084/m9.figshare.7207514.v1	https://doi.org/10.6084/m9.figshare.7207514.v1
Pop 391	Data transformation	Pop 391 data	MacroPopGen_Database_final.xlsx; MacroPopGen_Database_final.xlsx[CombinedPopsSeparated]	figshare	doi:10.6084/m9.figshare.7207514.v1	https://doi.org/10.6084/m9.figshare.7207514.v1
Pop 392	Data transformation	Pop 392 data	MacroPopGen_Database_final.xlsx; MacroPopGen_Database_final.xlsx[CombinedPopsSeparated]	figshare	doi:10.6084/m9.figshare.7207514.v1	https://doi.org/10.6084/m9.figshare.7207514.v1
Pop 393	Data transformation	Pop 393 data	MacroPopGen_Database_final.xlsx; MacroPopGen_Database_final.xlsx[CombinedPopsSeparated]	figshare	doi:10.6084/m9.figshare.7207514.v1	https://doi.org/10.6084/m9.figshare.7207514.v1
Pop 394	Data transformation	Pop 394 data	MacroPopGen_Database_final.xlsx; MacroPopGen_Database_final.xlsx[CombinedPopsSeparated]	figshare	doi:10.6084/m9.figshare.7207514.v1	https://doi.org/10.6084/m9.figshare.7207514.v1
Pop 395	Data transformation	Pop 395 data	MacroPopGen_Database_final.xlsx; MacroPopGen_Database_final.xlsx[CombinedPopsSeparated]	figshare	doi:10.6084/m9.figshare.7207514.v1	https://doi.org/10.6084/m9.figshare.7207514.v1
Pop 396	Data transformation	Pop 396 data	MacroPopGen_Database_final.xlsx; MacroPopGen_Database_final.xlsx[CombinedPopsSeparated]	figshare	doi:10.6084/m9.figshare.7207514.v1	https://doi.org/10.6084/m9.figshare.7207514.v1
Pop 397	Data transformation	Pop 397 data	MacroPopGen_Database_final.xlsx; MacroPopGen_Database_final.xlsx[CombinedPopsSeparated]	figshare	doi:10.6084/m9.figshare.7207514.v1	https://doi.org/10.6084/m9.figshare.7207514.v1
Pop 398	Data transformation	Pop 398 data	MacroPopGen_Database_final.xlsx; MacroPopGen_Database_final.xlsx[CombinedPopsSeparated]	figshare	doi:10.6084/m9.figshare.7207514.v1	https://doi.org/10.6084/m9.figshare.7207514.v1
Pop 399	Data transformation	Pop 399 data	MacroPopGen_Database_final.xlsx; MacroPopGen_Database_final.xlsx[CombinedPopsSeparated]	figshare	doi:10.6084/m9.figshare.7207514.v1	https://doi.org/10.6084/m9.figshare.7207514.v1
Pop 400	Data transformation	Pop 400 data	MacroPopGen_Database_final.xlsx; MacroPopGen_Database_final.xlsx[CombinedPopsSeparated]	figshare	doi:10.6084/m9.figshare.7207514.v1	https://doi.org/10.6084/m9.figshare.7207514.v1
Pop 401	Data transformation	Pop 401 data	MacroPopGen_Database_final.xlsx; MacroPopGen_Database_final.xlsx[CombinedPopsSeparated]	figshare	doi:10.6084/m9.figshare.7207514.v1	https://doi.org/10.6084/m9.figshare.7207514.v1
Pop 402	Data transformation	Pop 402 data	MacroPopGen_Database_final.xlsx; MacroPopGen_Database_final.xlsx[CombinedPopsSeparated]	figshare	doi:10.6084/m9.figshare.7207514.v1	https://doi.org/10.6084/m9.figshare.7207514.v1
Pop 403	Data transformation	Pop 403 data	MacroPopGen_Database_final.xlsx; MacroPopGen_Database_final.xlsx[CombinedPopsSeparated]	figshare	doi:10.6084/m9.figshare.7207514.v1	https://doi.org/10.6084/m9.figshare.7207514.v1
Pop 404	Data transformation	Pop 404 data	MacroPopGen_Database_final.xlsx; MacroPopGen_Database_final.xlsx[CombinedPopsSeparated]	figshare	doi:10.6084/m9.figshare.7207514.v1	https://doi.org/10.6084/m9.figshare.7207514.v1
Pop 405	Data transformation	Pop 405 data	MacroPopGen_Database_final.xlsx; MacroPopGen_Database_final.xlsx[CombinedPopsSeparated]	figshare	doi:10.6084/m9.figshare.7207514.v1	https://doi.org/10.6084/m9.figshare.7207514.v1
Pop 406	Data transformation	Pop 406 data	MacroPopGen_Database_final.xlsx; MacroPopGen_Database_final.xlsx[CombinedPopsSeparated]	figshare	doi:10.6084/m9.figshare.7207514.v1	https://doi.org/10.6084/m9.figshare.7207514.v1
Pop 407	Data transformation	Pop 407 data	MacroPopGen_Database_final.xlsx; MacroPopGen_Database_final.xlsx[CombinedPopsSeparated]	figshare	doi:10.6084/m9.figshare.7207514.v1	https://doi.org/10.6084/m9.figshare.7207514.v1
Pop 408	Data transformation	Pop 408 data	MacroPopGen_Database_final.xlsx; MacroPopGen_Database_final.xlsx[CombinedPopsSeparated]	figshare	doi:10.6084/m9.figshare.7207514.v1	https://doi.org/10.6084/m9.figshare.7207514.v1
Pop 409	Data transformation	Pop 409 data	MacroPopGen_Database_final.xlsx; MacroPopGen_Database_final.xlsx[CombinedPopsSeparated]	figshare	doi:10.6084/m9.figshare.7207514.v1	https://doi.org/10.6084/m9.figshare.7207514.v1
Pop 410	Data transformation	Pop 410 data	MacroPopGen_Database_final.xlsx; MacroPopGen_Database_final.xlsx[CombinedPopsSeparated]	figshare	doi:10.6084/m9.figshare.7207514.v1	https://doi.org/10.6084/m9.figshare.7207514.v1
Pop 411	Data transformation	Pop 411 data	MacroPopGen_Database_final.xlsx; MacroPopGen_Database_final.xlsx[CombinedPopsSeparated]	figshare	doi:10.6084/m9.figshare.7207514.v1	https://doi.org/10.6084/m9.figshare.7207514.v1
Pop 412	Data transformation	Pop 412 data	MacroPopGen_Database_final.xlsx; MacroPopGen_Database_final.xlsx[CombinedPopsSeparated]	figshare	doi:10.6084/m9.figshare.7207514.v1	https://doi.org/10.6084/m9.figshare.7207514.v1
Pop 413	Data transformation	Pop 413 data	MacroPopGen_Database_final.xlsx; MacroPopGen_Database_final.xlsx[CombinedPopsSeparated]	figshare	doi:10.6084/m9.figshare.7207514.v1	https://doi.org/10.6084/m9.figshare.7207514.v1
Pop 414	Data transformation	Pop 414 data	MacroPopGen_Database_final.xlsx; MacroPopGen_Database_final.xlsx[CombinedPopsSeparated]	figshare	doi:10.6084/m9.figshare.7207514.v1	https://doi.org/10.6084/m9.figshare.7207514.v1
Pop 415	Data transformation	Pop 415 data	MacroPopGen_Database_final.xlsx; MacroPopGen_Database_final.xlsx[CombinedPopsSeparated]	figshare	doi:10.6084/m9.figshare.7207514.v1	https://doi.org/10.6084/m9.figshare.7207514.v1
Pop 416	Data transformation	Pop 416 data	MacroPopGen_Database_final.xlsx; MacroPopGen_Database_final.xlsx[CombinedPopsSeparated]	figshare	doi:10.6084/m9.figshare.7207514.v1	https://doi.org/10.6084/m9.figshare.7207514.v1
Pop 417	Data transformation	Pop 417 data	MacroPopGen_Database_final.xlsx; MacroPopGen_Database_final.xlsx[CombinedPopsSeparated]	figshare	doi:10.6084/m9.figshare.7207514.v1	https://doi.org/10.6084/m9.figshare.7207514.v1
Pop 418	Data transformation	Pop 418 data	MacroPopGen_Database_final.xlsx; MacroPopGen_Database_final.xlsx[CombinedPopsSeparated]	figshare	doi:10.6084/m9.figshare.7207514.v1	https://doi.org/10.6084/m9.figshare.7207514.v1
Pop 419	Data transformation	Pop 419 data	MacroPopGen_Database_final.xlsx; MacroPopGen_Database_final.xlsx[CombinedPopsSeparated]	figshare	doi:10.6084/m9.figshare.7207514.v1	https://doi.org/10.6084/m9.figshare.7207514.v1
Pop 420	Data transformation	Pop 420 data	MacroPopGen_Database_final.xlsx; MacroPopGen_Database_final.xlsx[CombinedPopsSeparated]	figshare	doi:10.6084/m9.figshare.7207514.v1	https://doi.org/10.6084/m9.figshare.7207514.v1
Pop 421	Data transformation	Pop 421 data	MacroPopGen_Database_final.xlsx; MacroPopGen_Database_final.xlsx[CombinedPopsSeparated]	figshare	doi:10.6084/m9.figshare.7207514.v1	https://doi.org/10.6084/m9.figshare.7207514.v1
Pop 422	Data transformation	Pop 422 data	MacroPopGen_Database_final.xlsx; MacroPopGen_Database_final.xlsx[CombinedPopsSeparated]	figshare	doi:10.6084/m9.figshare.7207514.v1	https://doi.org/10.6084/m9.figshare.7207514.v1
Pop 423	Data transformation	Pop 423 data	MacroPopGen_Database_final.xlsx; MacroPopGen_Database_final.xlsx[CombinedPopsSeparated]	figshare	doi:10.6084/m9.figshare.7207514.v1	https://doi.org/10.6084/m9.figshare.7207514.v1
Pop 424	Data transformation	Pop 424 data	MacroPopGen_Database_final.xlsx; MacroPopGen_Database_final.xlsx[CombinedPopsSeparated]	figshare	doi:10.6084/m9.figshare.7207514.v1	https://doi.org/10.6084/m9.figshare.7207514.v1
Pop 425	Data transformation	Pop 425 data	MacroPopGen_Database_final.xlsx; MacroPopGen_Database_final.xlsx[CombinedPopsSeparated]	figshare	doi:10.6084/m9.figshare.7207514.v1	https://doi.org/10.6084/m9.figshare.7207514.v1
Pop 426	Data transformation	Pop 426 data	MacroPopGen_Database_final.xlsx; MacroPopGen_Database_final.xlsx[CombinedPopsSeparated]	figshare	doi:10.6084/m9.figshare.7207514.v1	https://doi.org/10.6084/m9.figshare.7207514.v1
Pop 427	Data transformation	Pop 427 data	MacroPopGen_Database_final.xlsx; MacroPopGen_Database_final.xlsx[CombinedPopsSeparated]	figshare	doi:10.6084/m9.figshare.7207514.v1	https://doi.org/10.6084/m9.figshare.7207514.v1
Pop 428	Data transformation	Pop 428 data	MacroPopGen_Database_final.xlsx; MacroPopGen_Database_final.xlsx[CombinedPopsSeparated]	figshare	doi:10.6084/m9.figshare.7207514.v1	https://doi.org/10.6084/m9.figshare.7207514.v1
Pop 429	Data transformation	Pop 429 data	MacroPopGen_Database_final.xlsx; MacroPopGen_Database_final.xlsx[CombinedPopsSeparated]	figshare	doi:10.6084/m9.figshare.7207514.v1	https://doi.org/10.6084/m9.figshare.7207514.v1
Pop 430	Data transformation	Pop 430 data	MacroPopGen_Database_final.xlsx; MacroPopGen_Database_final.xlsx[CombinedPopsSeparated]	figshare	doi:10.6084/m9.figshare.7207514.v1	https://doi.org/10.6084/m9.figshare.7207514.v1
Pop 431	Data transformation	Pop 431 data	MacroPopGen_Database_final.xlsx; MacroPopGen_Database_final.xlsx[CombinedPopsSeparated]	figshare	doi:10.6084/m9.figshare.7207514.v1	https://doi.org/10.6084/m9.figshare.7207514.v1
Pop 432	Data transformation	Pop 432 data	MacroPopGen_Database_final.xlsx; MacroPopGen_Database_final.xlsx[CombinedPopsSeparated]	figshare	doi:10.6084/m9.figshare.7207514.v1	https://doi.org/10.6084/m9.figshare.7207514.v1
Pop 433	Data transformation	Pop 433 data	MacroPopGen_Database_final.xlsx; MacroPopGen_Database_final.xlsx[CombinedPopsSeparated]	figshare	doi:10.6084/m9.figshare.7207514.v1	https://doi.org/10.6084/m9.figshare.7207514.v1
Pop 434	Data transformation	Pop 434 data	MacroPopGen_Database_final.xlsx; MacroPopGen_Database_final.xlsx[CombinedPopsSeparated]	figshare	doi:10.6084/m9.figshare.7207514.v1	https://doi.org/10.6084/m9.figshare.7207514.v1
Pop 435	Data transformation	Pop 435 data	MacroPopGen_Database_final.xlsx; MacroPopGen_Database_final.xlsx[CombinedPopsSeparated]	figshare	doi:10.6084/m9.figshare.7207514.v1	https://doi.org/10.6084/m9.figshare.7207514.v1
Pop 436	Data transformation	Pop 436 data	MacroPopGen_Database_final.xlsx; MacroPopGen_Database_final.xlsx[CombinedPopsSeparated]	figshare	doi:10.6084/m9.figshare.7207514.v1	https://doi.org/10.6084/m9.figshare.7207514.v1
Pop 437	Data transformation	Pop 437 data	MacroPopGen_Database_final.xlsx; MacroPopGen_Database_final.xlsx[CombinedPopsSeparated]	figshare	doi:10.6084/m9.figshare.7207514.v1	https://doi.org/10.6084/m9.figshare.7207514.v1
Pop 438	Data transformation	Pop 438 data	MacroPopGen_Database_final.xlsx; MacroPopGen_Database_final.xlsx[CombinedPopsSeparated]	figshare	doi:10.6084/m9.figshare.7207514.v1	https://doi.org/10.6084/m9.figshare.7207514.v1
Pop 439	Data transformation	Pop 439 data	MacroPopGen_Database_final.xlsx; MacroPopGen_Database_final.xlsx[CombinedPopsSeparated]	figshare	doi:10.6084/m9.figshare.7207514.v1	https://doi.org/10.6084/m9.figshare.7207514.v1
Pop 440	Data transformation	Pop 440 data	MacroPopGen_Database_final.xlsx; MacroPopGen_Database_final.xlsx[CombinedPopsSeparated]	figshare	doi:10.6084/m9.figshare.7207514.v1	https://doi.org/10.6084/m9.figshare.7207514.v1
Pop 441	Data transformation	Pop 441 data	MacroPopGen_Database_final.xlsx; MacroPopGen_Database_final.xlsx[CombinedPopsSeparated]	figshare	doi:10.6084/m9.figshare.7207514.v1	https://doi.org/10.6084/m9.figshare.7207514.v1
Pop 442	Data transformation	Pop 442 data	MacroPopGen_Database_final.xlsx; MacroPopGen_Database_final.xlsx[CombinedPopsSeparated]	figshare	doi:10.6084/m9.figshare.7207514.v1	https://doi.org/10.6084/m9.figshare.7207514.v1
Pop 443	Data transformation	Pop 443 data	MacroPopGen_Database_final.xlsx; MacroPopGen_Database_final.xlsx[CombinedPopsSeparated]	figshare	doi:10.6084/m9.figshare.7207514.v1	https://doi.org/10.6084/m9.figshare.7207514.v1
Pop 444	Data transformation	Pop 444 data	MacroPopGen_Database_final.xlsx; MacroPopGen_Database_final.xlsx[CombinedPopsSeparated]	figshare	doi:10.6084/m9.figshare.7207514.v1	https://doi.org/10.6084/m9.figshare.7207514.v1
Pop 445	Data transformation	Pop 445 data	MacroPopGen_Database_final.xlsx; MacroPopGen_Database_final.xlsx[CombinedPopsSeparated]	figshare	doi:10.6084/m9.figshare.7207514.v1	https://doi.org/10.6084/m9.figshare.7207514.v1
Pop 446	Data transformation	Pop 446 data	MacroPopGen_Database_final.xlsx; MacroPopGen_Database_final.xlsx[CombinedPopsSeparated]	figshare	doi:10.6084/m9.figshare.7207514.v1	https://doi.org/10.6084/m9.figshare.7207514.v1
Pop 447	Data transformation	Pop 447 data	MacroPopGen_Database_final.xlsx; MacroPopGen_Database_final.xlsx[CombinedPopsSeparated]	figshare	doi:10.6084/m9.figshare.7207514.v1	https://doi.org/10.6084/m9.figshare.7207514.v1
Pop 448	Data transformation	Pop 448 data	MacroPopGen_Database_final.xlsx; MacroPopGen_Database_final.xlsx[CombinedPopsSeparated]	figshare	doi:10.6084/m9.figshare.7207514.v1	https://doi.org/10.6084/m9.figshare.7207514.v1
Pop 449	Data transformation	Pop 449 data	MacroPopGen_Database_final.xlsx; MacroPopGen_Database_final.xlsx[CombinedPopsSeparated]	figshare	doi:10.6084/m9.figshare.7207514.v1	https://doi.org/10.6084/m9.figshare.7207514.v1
Pop 450	Data transformation	Pop 450 data	MacroPopGen_Database_final.xlsx; MacroPopGen_Database_final.xlsx[CombinedPopsSeparated]	figshare	doi:10.6084/m9.figshare.7207514.v1	https://doi.org/10.6084/m9.figshare.7207514.v1
Pop 451	Data transformation	Pop 451 data	MacroPopGen_Database_final.xlsx; MacroPopGen_Database_final.xlsx[CombinedPopsSeparated]	figshare	doi:10.6084/m9.figshare.7207514.v1	https://doi.org/10.6084/m9.figshare.7207514.v1
Pop 452	Data transformation	Pop 452 data	MacroPopGen_Database_final.xlsx; MacroPopGen_Database_final.xlsx[CombinedPopsSeparated]	figshare	doi:10.6084/m9.figshare.7207514.v1	https://doi.org/10.6084/m9.figshare.7207514.v1
Pop 453	Data transformation	Pop 453 data	MacroPopGen_Database_final.xlsx; MacroPopGen_Database_final.xlsx[CombinedPopsSeparated]	figshare	doi:10.6084/m9.figshare.7207514.v1	https://doi.org/10.6084/m9.figshare.7207514.v1
Pop 454	Data transformation	Pop 454 data	MacroPopGen_Database_final.xlsx; MacroPopGen_Database_final.xlsx[CombinedPopsSeparated]	figshare	doi:10.6084/m9.figshare.7207514.v1	https://doi.org/10.6084/m9.figshare.7207514.v1
Pop 455	Data transformation	Pop 455 data	MacroPopGen_Database_final.xlsx; MacroPopGen_Database_final.xlsx[CombinedPopsSeparated]	figshare	doi:10.6084/m9.figshare.7207514.v1	https://doi.org/10.6084/m9.figshare.7207514.v1
Pop 456	Data transformation	Pop 456 data	MacroPopGen_Database_final.xlsx; MacroPopGen_Database_final.xlsx[CombinedPopsSeparated]	figshare	doi:10.6084/m9.figshare.7207514.v1	https://doi.org/10.6084/m9.figshare.7207514.v1
Pop 457	Data transformation	Pop 457 data	MacroPopGen_Database_final.xlsx; MacroPopGen_Database_final.xlsx[CombinedPopsSeparated]	figshare	doi:10.6084/m9.figshare.7207514.v1	https://doi.org/10.6084/m9.figshare.7207514.v1
Pop 458	Data transformation	Pop 458 data	MacroPopGen_Database_final.xlsx; MacroPopGen_Database_final.xlsx[CombinedPopsSeparated]	figshare	doi:10.6084/m9.figshare.7207514.v1	https://doi.org/10.6084/m9.figshare.7207514.v1
Pop 459	Data transformation	Pop 459 data	MacroPopGen_Database_final.xlsx; MacroPopGen_Database_final.xlsx[CombinedPopsSeparated]	figshare	doi:10.6084/m9.figshare.7207514.v1	https://doi.org/10.6084/m9.figshare.7207514.v1
Pop 460	Data transformation	Pop 460 data	MacroPopGen_Database_final.xlsx; MacroPopGen_Database_final.xlsx[CombinedPopsSeparated]	figshare	doi:10.6084/m9.figshare.7207514.v1	https://doi.org/10.6084/m9.figshare.7207514.v1
Pop 461	Data transformation	Pop 461 data	MacroPopGen_Database_final.xlsx; MacroPopGen_Database_final.xlsx[CombinedPopsSeparated]	figshare	doi:10.6084/m9.figshare.7207514.v1	https://doi.org/10.6084/m9.figshare.7207514.v1
Pop 462	Data transformation	Pop 462 data	MacroPopGen_Database_final.xlsx; MacroPopGen_Database_final.xlsx[CombinedPopsSeparated]	figshare	doi:10.6084/m9.figshare.7207514.v1	https://doi.org/10.6084/m9.figshare.7207514.v1
Pop 463	Data transformation	Pop 463 data	MacroPopGen_Database_final.xlsx; MacroPopGen_Database_final.xlsx[CombinedPopsSeparated]	figshare	doi:10.6084/m9.figshare.7207514.v1	https://doi.org/10.6084/m9.figshare.7207514.v1
Pop 464	Data transformation	Pop 464 data	MacroPopGen_Database_final.xlsx; MacroPopGen_Database_final.xlsx[CombinedPopsSeparated]	figshare	doi:10.6084/m9.figshare.7207514.v1	https://doi.org/10.6084/m9.figshare.7207514.v1
Pop 465	Data transformation	Pop 465 data	MacroPopGen_Database_final.xlsx; MacroPopGen_Database_final.xlsx[CombinedPopsSeparated]	figshare	doi:10.6084/m9.figshare.7207514.v1	https://doi.org/10.6084/m9.figshare.7207514.v1
Pop 466	Data transformation	Pop 466 data	MacroPopGen_Database_final.xlsx; MacroPopGen_Database_final.xlsx[CombinedPopsSeparated]	figshare	doi:10.6084/m9.figshare.7207514.v1	https://doi.org/10.6084/m9.figshare.7207514.v1
Pop 467	Data transformation	Pop 467 data	MacroPopGen_Database_final.xlsx; MacroPopGen_Database_final.xlsx[CombinedPopsSeparated]	figshare	doi:10.6084/m9.figshare.7207514.v1	https://doi.org/10.6084/m9.figshare.7207514.v1
Pop 468	Data transformation	Pop 468 data	MacroPopGen_Database_final.xlsx; MacroPopGen_Database_final.xlsx[CombinedPopsSeparated]	figshare	doi:10.6084/m9.figshare.7207514.v1	https://doi.org/10.6084/m9.figshare.7207514.v1
Pop 469	Data transformation	Pop 469 data	MacroPopGen_Database_final.xlsx; MacroPopGen_Database_final.xlsx[CombinedPopsSeparated]	figshare	doi:10.6084/m9.figshare.7207514.v1	https://doi.org/10.6084/m9.figshare.7207514.v1
Pop 470	Data transformation	Pop 470 data	MacroPopGen_Database_final.xlsx; MacroPopGen_Database_final.xlsx[CombinedPopsSeparated]	figshare	doi:10.6084/m9.figshare.7207514.v1	https://doi.org/10.6084/m9.figshare.7207514.v1
Pop 471	Data transformation	Pop 471 data	MacroPopGen_Database_final.xlsx; MacroPopGen_Database_final.xlsx[CombinedPopsSeparated]	figshare	doi:10.6084/m9.figshare.7207514.v1	https://doi.org/10.6084/m9.figshare.7207514.v1
Pop 472	Data transformation	Pop 472 data	MacroPopGen_Database_final.xlsx; MacroPopGen_Database_final.xlsx[CombinedPopsSeparated]	figshare	doi:10.6084/m9.figshare.7207514.v1	https://doi.org/10.6084/m9.figshare.7207514.v1
Pop 473	Data transformation	Pop 473 data	MacroPopGen_Database_final.xlsx; MacroPopGen_Database_final.xlsx[CombinedPopsSeparated]	figshare	doi:10.6084/m9.figshare.7207514.v1	https://doi.org/10.6084/m9.figshare.7207514.v1
Pop 474	Data transformation	Pop 474 data	MacroPopGen_Database_final.xlsx; MacroPopGen_Database_final.xlsx[CombinedPopsSeparated]	figshare	doi:10.6084/m9.figshare.7207514.v1	https://doi.org/10.6084/m9.figshare.7207514.v1
Pop 475	Data transformation	Pop 475 data	MacroPopGen_Database_final.xlsx; MacroPopGen_Database_final.xlsx[CombinedPopsSeparated]	figshare	doi:10.6084/m9.figshare.7207514.v1	https://doi.org/10.6084/m9.figshare.7207514.v1
Pop 476	Data transformation	Pop 476 data	MacroPopGen_Database_final.xlsx; MacroPopGen_Database_final.xlsx[CombinedPopsSeparated]	figshare	doi:10.6084/m9.figshare.7207514.v1	https://doi.org/10.6084/m9.figshare.7207514.v1
Pop 477	Data transformation	Pop 477 data	MacroPopGen_Database_final.xlsx; MacroPopGen_Database_final.xlsx[CombinedPopsSeparated]	figshare	doi:10.6084/m9.figshare.7207514.v1	https://doi.org/10.6084/m9.figshare.7207514.v1
Pop 478	Data transformation	Pop 478 data	MacroPopGen_Database_final.xlsx; MacroPopGen_Database_final.xlsx[CombinedPopsSeparated]	figshare	doi:10.6084/m9.figshare.7207514.v1	https://doi.org/10.6084/m9.figshare.7207514.v1
Pop 479	Data transformation	Pop 479 data	MacroPopGen_Database_final.xlsx; MacroPopGen_Database_final.xlsx[CombinedPopsSeparated]	figshare	doi:10.6084/m9.figshare.7207514.v1	https://doi.org/10.6084/m9.figshare.7207514.v1
Pop 480	Data transformation	Pop 480 data	MacroPopGen_Database_final.xlsx; MacroPopGen_Database_final.xlsx[CombinedPopsSeparated]	figshare	doi:10.6084/m9.figshare.7207514.v1	https://doi.org/10.6084/m9.figshare.7207514.v1
Pop 481	Data transformation	Pop 481 data	MacroPopGen_Database_final.xlsx; MacroPopGen_Database_final.xlsx[CombinedPopsSeparated]	figshare	doi:10.6084/m9.figshare.7207514.v1	https://doi.org/10.6084/m9.figshare.7207514.v1
Pop 482	Data transformation	Pop 482 data	MacroPopGen_Database_final.xlsx; MacroPopGen_Database_final.xlsx[CombinedPopsSeparated]	figshare	doi:10.6084/m9.figshare.7207514.v1	https://doi.org/10.6084/m9.figshare.7207514.v1
Pop 483	Data transformation	Pop 483 data	MacroPopGen_Database_final.xlsx; MacroPopGen_Database_final.xlsx[CombinedPopsSeparated]	figshare	doi:10.6084/m9.figshare.7207514.v1	https://doi.org/10.6084/m9.figshare.7207514.v1
Pop 484	Data transformation	Pop 484 data	MacroPopGen_Database_final.xlsx; MacroPopGen_Database_final.xlsx[CombinedPopsSeparated]	figshare	doi:10.6084/m9.figshare.7207514.v1	https://doi.org/10.6084/m9.figshare.7207514.v1
Pop 485	Data transformation	Pop 485 data	MacroPopGen_Database_final.xlsx; MacroPopGen_Database_final.xlsx[CombinedPopsSeparated]	figshare	doi:10.6084/m9.figshare.7207514.v1	https://doi.org/10.6084/m9.figshare.7207514.v1
Pop 486	Data transformation	Pop 486 data	MacroPopGen_Database_final.xlsx; MacroPopGen_Database_final.xlsx[CombinedPopsSeparated]	figshare	doi:10.6084/m9.figshare.7207514.v1	https://doi.org/10.6084/m9.figshare.7207514.v1
Pop 487	Data transformation	Pop 487 data	MacroPopGen_Database_final.xlsx; MacroPopGen_Database_final.xlsx[CombinedPopsSeparated]	figshare	doi:10.6084/m9.figshare.7207514.v1	https://doi.org/10.6084/m9.figshare.7207514.v1
Pop 488	Data transformation	Pop 488 data	MacroPopGen_Database_final.xlsx; MacroPopGen_Database_final.xlsx[CombinedPopsSeparated]	figshare	doi:10.6084/m9.figshare.7207514.v1	https://doi.org/10.6084/m9.figshare.7207514.v1
Pop 489	Data transformation	Pop 489 data	MacroPopGen_Database_final.xlsx; MacroPopGen_Database_final.xlsx[CombinedPopsSeparated]	figshare	doi:10.6084/m9.figshare.7207514.v1	https://doi.org/10.6084/m9.figshare.7207514.v1
Pop 490	Data transformation	Pop 490 data	MacroPopGen_Database_final.xlsx; MacroPopGen_Database_final.xlsx[CombinedPopsSeparated]	figshare	doi:10.6084/m9.figshare.7207514.v1	https://doi.org/10.6084/m9.figshare.7207514.v1
Pop 491	Data transformation	Pop 491 data	MacroPopGen_Database_final.xlsx; MacroPopGen_Database_final.xlsx[CombinedPopsSeparated]	figshare	doi:10.6084/m9.figshare.7207514.v1	https://doi.org/10.6084/m9.figshare.7207514.v1
Pop 492	Data transformation	Pop 492 data	MacroPopGen_Database_final.xlsx; MacroPopGen_Database_final.xlsx[CombinedPopsSeparated]	figshare	doi:10.6084/m9.figshare.7207514.v1	https://doi.org/10.6084/m9.figshare.7207514.v1
Pop 493	Data transformation	Pop 493 data	MacroPopGen_Database_final.xlsx; MacroPopGen_Database_final.xlsx[CombinedPopsSeparated]	figshare	doi:10.6084/m9.figshare.7207514.v1	https://doi.org/10.6084/m9.figshare.7207514.v1
Pop 494	Data transformation	Pop 494 data	MacroPopGen_Database_final.xlsx; MacroPopGen_Database_final.xlsx[CombinedPopsSeparated]	figshare	doi:10.6084/m9.figshare.7207514.v1	https://doi.org/10.6084/m9.figshare.7207514.v1
Pop 495	Data transformation	Pop 495 data	MacroPopGen_Database_final.xlsx; MacroPopGen_Database_final.xlsx[CombinedPopsSeparated]	figshare	doi:10.6084/m9.figshare.7207514.v1	https://doi.org/10.6084/m9.figshare.7207514.v1
Pop 496	Data transformation	Pop 496 data	MacroPopGen_Database_final.xlsx; MacroPopGen_Database_final.xlsx[CombinedPopsSeparated]	figshare	doi:10.6084/m9.figshare.7207514.v1	https://doi.org/10.6084/m9.figshare.7207514.v1
Pop 497	Data transformation	Pop 497 data	MacroPopGen_Database_final.xlsx; MacroPopGen_Database_final.xlsx[CombinedPopsSeparated]	figshare	doi:10.6084/m9.figshare.7207514.v1	https://doi.org/10.6084/m9.figshare.7207514.v1
Pop 498	Data transformation	Pop 498 data	MacroPopGen_Database_final.xlsx; MacroPopGen_Database_final.xlsx[CombinedPopsSeparated]	figshare	doi:10.6084/m9.figshare.7207514.v1	https://doi.org/10.6084/m9.figshare.7207514.v1
Pop 499	Data transformation	Pop 499 data	MacroPopGen_Database_final.xlsx; MacroPopGen_Database_final.xlsx[CombinedPopsSeparated]	figshare	doi:10.6084/m9.figshare.7207514.v1	https://doi.org/10.6084/m9.figshare.7207514.v1
Pop 500	Data transformation	Pop 500 data	MacroPopGen_Database_final.xlsx; MacroPopGen_Database_final.xlsx[CombinedPopsSeparated]	figshare	doi:10.6084/m9.figshare.7207514.v1	https://doi.org/10.6084/m9.figshare.7207514.v1
Pop 501	Data transformation	Pop 501 data	MacroPopGen_Database_final.xlsx; MacroPopGen_Database_final.xlsx[CombinedPopsSeparated]	figshare	doi:10.6084/m9.figshare.7207514.v1	https://doi.org/10.6084/m9.figshare.7207514.v1
Pop 502	Data transformation	Pop 502 data	MacroPopGen_Database_final.xlsx; MacroPopGen_Database_final.xlsx[CombinedPopsSeparated]	figshare	doi:10.6084/m9.figshare.7207514.v1	https://doi.org/10.6084/m9.figshare.7207514.v1
Pop 503	Data transformation	Pop 503 data	MacroPopGen_Database_final.xlsx; MacroPopGen_Database_final.xlsx[CombinedPopsSeparated]	figshare	doi:10.6084/m9.figshare.7207514.v1	https://doi.org/10.6084/m9.figshare.7207514.v1
Pop 504	Data transformation	Pop 504 data	MacroPopGen_Database_final.xlsx; MacroPopGen_Database_final.xlsx[CombinedPopsSeparated]	figshare	doi:10.6084/m9.figshare.7207514.v1	https://doi.org/10.6084/m9.figshare.7207514.v1
Pop 505	Data transformation	Pop 505 data	MacroPopGen_Database_final.xlsx; MacroPopGen_Database_final.xlsx[CombinedPopsSeparated]	figshare	doi:10.6084/m9.figshare.7207514.v1	https://doi.org/10.6084/m9.figshare.7207514.v1
Pop 506	Data transformation	Pop 506 data	MacroPopGen_Database_final.xlsx; MacroPopGen_Database_final.xlsx[CombinedPopsSeparated]	figshare	doi:10.6084/m9.figshare.7207514.v1	https://doi.org/10.6084/m9.figshare.7207514.v1
Pop 507	Data transformation	Pop 507 data	MacroPopGen_Database_final.xlsx; MacroPopGen_Database_final.xlsx[CombinedPopsSeparated]	figshare	doi:10.6084/m9.figshare.7207514.v1	https://doi.org/10.6084/m9.figshare.7207514.v1
Pop 508	Data transformation	Pop 508 data	MacroPopGen_Database_final.xlsx; MacroPopGen_Database_final.xlsx[CombinedPopsSeparated]	figshare	doi:10.6084/m9.figshare.7207514.v1	https://doi.org/10.6084/m9.figshare.7207514.v1
Pop 509	Data transformation	Pop 509 data	MacroPopGen_Database_final.xlsx; MacroPopGen_Database_final.xlsx[CombinedPopsSeparated]	figshare	doi:10.6084/m9.figshare.7207514.v1	https://doi.org/10.6084/m9.figshare.7207514.v1
Pop 510	Data transformation	Pop 510 data	MacroPopGen_Database_final.xlsx; MacroPopGen_Database_final.xlsx[CombinedPopsSeparated]	figshare	doi:10.6084/m9.figshare.7207514.v1	https://doi.org/10.6084/m9.figshare.7207514.v1
Pop 511	Data transformation	Pop 511 data	MacroPopGen_Database_final.xlsx; MacroPopGen_Database_final.xlsx[CombinedPopsSeparated]	figshare	doi:10.6084/m9.figshare.7207514.v1	https://doi.org/10.6084/m9.figshare.7207514.v1
Pop 512	Data transformation	Pop 512 data	MacroPopGen_Database_final.xlsx; MacroPopGen_Database_final.xlsx[CombinedPopsSeparated]	figshare	doi:10.6084/m9.figshare.7207514.v1	https://doi.org/10.6084/m9.figshare.7207514.v1
Pop 513	Data transformation	Pop 513 data	MacroPopGen_Database_final.xlsx; MacroPopGen_Database_final.xlsx[CombinedPopsSeparated]	figshare	doi:10.6084/m9.figshare.7207514.v1	https://doi.org/10.6084/m9.figshare.7207514.v1
Pop 514	Data transformation	Pop 514 data	MacroPopGen_Database_final.xlsx; MacroPopGen_Database_final.xlsx[CombinedPopsSeparated]	figshare	doi:10.6084/m9.figshare.7207514.v1	https://doi.org/10.6084/m9.figshare.7207514.v1
Pop 515	Data transformation	Pop 515 data	MacroPopGen_Database_final.xlsx; MacroPopGen_Database_final.xlsx[CombinedPopsSeparated]	figshare	doi:10.6084/m9.figshare.7207514.v1	https://doi.org/10.6084/m9.figshare.7207514.v1
Pop 516	Data transformation	Pop 516 data	MacroPopGen_Database_final.xlsx; MacroPopGen_Database_final.xlsx[CombinedPopsSeparated]	figshare	doi:10.6084/m9.figshare.7207514.v1	https://doi.org/10.6084/m9.figshare.7207514.v1
Pop 517	Data transformation	Pop 517 data	MacroPopGen_Database_final.xlsx; MacroPopGen_Database_final.xlsx[CombinedPopsSeparated]	figshare	doi:10.6084/m9.figshare.7207514.v1	https://doi.org/10.6084/m9.figshare.7207514.v1
Pop 518	Data transformation	Pop 518 data	MacroPopGen_Database_final.xlsx; MacroPopGen_Database_final.xlsx[CombinedPopsSeparated]	figshare	doi:10.6084/m9.figshare.7207514.v1	https://doi.org/10.6084/m9.figshare.7207514.v1
Pop 519	Data transformation	Pop 519 data	MacroPopGen_Database_final.xlsx; MacroPopGen_Database_final.xlsx[CombinedPopsSeparated]	figshare	doi:10.6084/m9.figshare.7207514.v1	https://doi.org/10.6084/m9.figshare.7207514.v1
Pop 520	Data transformation	Pop 520 data	MacroPopGen_Database_final.xlsx; MacroPopGen_Database_final.xlsx[CombinedPopsSeparated]	figshare	doi:10.6084/m9.figshare.7207514.v1	https://doi.org/10.6084/m9.figshare.7207514.v1
Pop 521	Data transformation	Pop 521 data	MacroPopGen_Database_final.xlsx; MacroPopGen_Database_final.xlsx[CombinedPopsSeparated]	figshare	doi:10.6084/m9.figshare.7207514.v1	https://doi.org/10.6084/m9.figshare.7207514.v1
Pop 522	Data transformation	Pop 522 data	MacroPopGen_Database_final.xlsx; MacroPopGen_Database_final.xlsx[CombinedPopsSeparated]	figshare	doi:10.6084/m9.figshare.7207514.v1	https://doi.org/10.6084/m9.figshare.7207514.v1
Pop 523	Data transformation	Pop 523 data	MacroPopGen_Database_final.xlsx; MacroPopGen_Database_final.xlsx[CombinedPopsSeparated]	figshare	doi:10.6084/m9.figshare.7207514.v1	https://doi.org/10.6084/m9.figshare.7207514.v1
Pop 524	Data transformation	Pop 524 data	MacroPopGen_Database_final.xlsx; MacroPopGen_Database_final.xlsx[CombinedPopsSeparated]	figshare	doi:10.6084/m9.figshare.7207514.v1	https://doi.org/10.6084/m9.figshare.7207514.v1
Pop 525	Data transformation	Pop 525 data	MacroPopGen_Database_final.xlsx; MacroPopGen_Database_final.xlsx[CombinedPopsSeparated]	figshare	doi:10.6084/m9.figshare.7207514.v1	https://doi.org/10.6084/m9.figshare.7207514.v1
Pop 526	Data transformation	Pop 526 data	MacroPopGen_Database_final.xlsx; MacroPopGen_Database_final.xlsx[CombinedPopsSeparated]	figshare	doi:10.6084/m9.figshare.7207514.v1	https://doi.org/10.6084/m9.figshare.7207514.v1
Pop 527	Data transformation	Pop 527 data	MacroPopGen_Database_final.xlsx; MacroPopGen_Database_final.xlsx[CombinedPopsSeparated]	figshare	doi:10.6084/m9.figshare.7207514.v1	https://doi.org/10.6084/m9.figshare.7207514.v1
Pop 528	Data transformation	Pop 528 data	MacroPopGen_Database_final.xlsx; MacroPopGen_Database_final.xlsx[CombinedPopsSeparated]	figshare	doi:10.6084/m9.figshare.7207514.v1	https://doi.org/10.6084/m9.figshare.7207514.v1
Pop 529	Data transformation	Pop 529 data	MacroPopGen_Database_final.xlsx; MacroPopGen_Database_final.xlsx[CombinedPopsSeparated]	figshare	doi:10.6084/m9.figshare.7207514.v1	https://doi.org/10.6084/m9.figshare.7207514.v1
Pop 530	Data transformation	Pop 530 data	MacroPopGen_Database_final.xlsx; MacroPopGen_Database_final.xlsx[CombinedPopsSeparated]	figshare	doi:10.6084/m9.figshare.7207514.v1	https://doi.org/10.6084/m9.figshare.7207514.v1
Pop 531	Data transformation	Pop 531 data	MacroPopGen_Database_final.xlsx; MacroPopGen_Database_final.xlsx[CombinedPopsSeparated]	figshare	doi:10.6084/m9.figshare.7207514.v1	https://doi.org/10.6084/m9.figshare.7207514.v1
Pop 532	Data transformation	Pop 532 data	MacroPopGen_Database_final.xlsx; MacroPopGen_Database_final.xlsx[CombinedPopsSeparated]	figshare	doi:10.6084/m9.figshare.7207514.v1	https://doi.org/10.6084/m9.figshare.7207514.v1
Pop 533	Data transformation	Pop 533 data	MacroPopGen_Database_final.xlsx; MacroPopGen_Database_final.xlsx[CombinedPopsSeparated]	figshare	doi:10.6084/m9.figshare.7207514.v1	https://doi.org/10.6084/m9.figshare.7207514.v1
Pop 534	Data transformation	Pop 534 data	MacroPopGen_Database_final.xlsx; MacroPopGen_Database_final.xlsx[CombinedPopsSeparated]	figshare	doi:10.6084/m9.figshare.7207514.v1	https://doi.org/10.6084/m9.figshare.7207514.v1
Pop 535	Data transformation	Pop 535 data	MacroPopGen_Database_final.xlsx; MacroPopGen_Database_final.xlsx[CombinedPopsSeparated]	figshare	doi:10.6084/m9.figshare.7207514.v1	https://doi.org/10.6084/m9.figshare.7207514.v1
Pop 536	Data transformation	Pop 536 data	MacroPopGen_Database_final.xlsx; MacroPopGen_Database_final.xlsx[CombinedPopsSeparated]	figshare	doi:10.6084/m9.figshare.7207514.v1	https://doi.org/10.6084/m9.figshare.7207514.v1
Pop 537	Data transformation	Pop 537 data	MacroPopGen_Database_final.xlsx; MacroPopGen_Database_final.xlsx[CombinedPopsSeparated]	figshare	doi:10.6084/m9.figshare.7207514.v1	https://doi.org/10.6084/m9.figshare.7207514.v1
Pop 538	Data transformation	Pop 538 data	MacroPopGen_Database_final.xlsx; MacroPopGen_Database_final.xlsx[CombinedPopsSeparated]	figshare	doi:10.6084/m9.figshare.7207514.v1	https://doi.org/10.6084/m9.figshare.7207514.v1
Pop 539	Data transformation	Pop 539 data	MacroPopGen_Database_final.xlsx; MacroPopGen_Database_final.xlsx[CombinedPopsSeparated]	figshare	doi:10.6084/m9.figshare.7207514.v1	https://doi.org/10.6084/m9.figshare.7207514.v1
Pop 540	Data transformation	Pop 540 data	MacroPopGen_Database_final.xlsx; MacroPopGen_Database_final.xlsx[CombinedPopsSeparated]	figshare	doi:10.6084/m9.figshare.7207514.v1	https://doi.org/10.6084/m9.figshare.7207514.v1
Pop 541	Data transformation	Pop 541 data	MacroPopGen_Database_final.xlsx; MacroPopGen_Database_final.xlsx[CombinedPopsSeparated]	figshare	doi:10.6084/m9.figshare.7207514.v1	https://doi.org/10.6084/m9.figshare.7207514.v1
Pop 542	Data transformation	Pop 542 data	MacroPopGen_Database_final.xlsx; MacroPopGen_Database_final.xlsx[CombinedPopsSeparated]	figshare	doi:10.6084/m9.figshare.7207514.v1	https://doi.org/10.6084/m9.figshare.7207514.v1
Pop 543	Data transformation	Pop 543 data	MacroPopGen_Database_final.xlsx; MacroPopGen_Database_final.xlsx[CombinedPopsSeparated]	figshare	doi:10.6084/m9.figshare.7207514.v1	https://doi.org/10.6084/m9.figshare.7207514.v1
Pop 544	Data transformation	Pop 544 data	MacroPopGen_Database_final.xlsx; MacroPopGen_Database_final.xlsx[CombinedPopsSeparated]	figshare	doi:10.6084/m9.figshare.7207514.v1	https://doi.org/10.6084/m9.figshare.7207514.v1
Pop 545	Data transformation	Pop 545 data	MacroPopGen_Database_final.xlsx; MacroPopGen_Database_final.xlsx[CombinedPopsSeparated]	figshare	doi:10.6084/m9.figshare.7207514.v1	https://doi.org/10.6084/m9.figshare.7207514.v1
Pop 546	Data transformation	Pop 546 data	MacroPopGen_Database_final.xlsx; MacroPopGen_Database_final.xlsx[CombinedPopsSeparated]	figshare	doi:10.6084/m9.figshare.7207514.v1	https://doi.org/10.6084/m9.figshare.7207514.v1
Pop 547	Data transformation	Pop 547 data	MacroPopGen_Database_final.xlsx; MacroPopGen_Database_final.xlsx[CombinedPopsSeparated]	figshare	doi:10.6084/m9.figshare.7207514.v1	https://doi.org/10.6084/m9.figshare.7207514.v1
Pop 548	Data transformation	Pop 548 data	MacroPopGen_Database_final.xlsx; MacroPopGen_Database_final.xlsx[CombinedPopsSeparated]	figshare	doi:10.6084/m9.figshare.7207514.v1	https://doi.org/10.6084/m9.figshare.7207514.v1
Pop 549	Data transformation	Pop 549 data	MacroPopGen_Database_final.xlsx; MacroPopGen_Database_final.xlsx[CombinedPopsSeparated]	figshare	doi:10.6084/m9.figshare.7207514.v1	https://doi.org/10.6084/m9.figshare.7207514.v1
Pop 550	Data transformation	Pop 550 data	MacroPopGen_Database_final.xlsx; MacroPopGen_Database_final.xlsx[CombinedPopsSeparated]	figshare	doi:10.6084/m9.figshare.7207514.v1	https://doi.org/10.6084/m9.figshare.7207514.v1
Pop 551	Data transformation	Pop 551 data	MacroPopGen_Database_final.xlsx; MacroPopGen_Database_final.xlsx[CombinedPopsSeparated]	figshare	doi:10.6084/m9.figshare.7207514.v1	https://doi.org/10.6084/m9.figshare.7207514.v1
Pop 552	Data transformation	Pop 552 data	MacroPopGen_Database_final.xlsx; MacroPopGen_Database_final.xlsx[CombinedPopsSeparated]	figshare	doi:10.6084/m9.figshare.7207514.v1	https://doi.org/10.6084/m9.figshare.7207514.v1
Pop 553	Data transformation	Pop 553 data	MacroPopGen_Database_final.xlsx; MacroPopGen_Database_final.xlsx[CombinedPopsSeparated]	figshare	doi:10.6084/m9.figshare.7207514.v1	https://doi.org/10.6084/m9.figshare.7207514.v1
Pop 554	Data transformation	Pop 554 data	MacroPopGen_Database_final.xlsx; MacroPopGen_Database_final.xlsx[CombinedPopsSeparated]	figshare	doi:10.6084/m9.figshare.7207514.v1	https://doi.org/10.6084/m9.figshare.7207514.v1
Pop 555	Data transformation	Pop 555 data	MacroPopGen_Database_final.xlsx; MacroPopGen_Database_final.xlsx[CombinedPopsSeparated]	figshare	doi:10.6084/m9.figshare.7207514.v1	https://doi.org/10.6084/m9.figshare.7207514.v1
Pop 556	Data transformation	Pop 556 data	MacroPopGen_Database_final.xlsx; MacroPopGen_Database_final.xlsx[CombinedPopsSeparated]	figshare	doi:10.6084/m9.figshare.7207514.v1	https://doi.org/10.6084/m9.figshare.7207514.v1
Pop 557	Data transformation	Pop 557 data	MacroPopGen_Database_final.xlsx; MacroPopGen_Database_final.xlsx[CombinedPopsSeparated]	figshare	doi:10.6084/m9.figshare.7207514.v1	https://doi.org/10.6084/m9.figshare.7207514.v1
Pop 558	Data transformation	Pop 558 data	MacroPopGen_Database_final.xlsx; MacroPopGen_Database_final.xlsx[CombinedPopsSeparated]	figshare	doi:10.6084/m9.figshare.7207514.v1	https://doi.org/10.6084/m9.figshare.7207514.v1
Pop 559	Data transformation	Pop 559 data	MacroPopGen_Database_final.xlsx; MacroPopGen_Database_final.xlsx[CombinedPopsSeparated]	figshare	doi:10.6084/m9.figshare.7207514.v1	https://doi.org/10.6084/m9.figshare.7207514.v1
Pop 560	Data transformation	Pop 560 data	MacroPopGen_Database_final.xlsx; MacroPopGen_Database_final.xlsx[CombinedPopsSeparated]	figshare	doi:10.6084/m9.figshare.7207514.v1	https://doi.org/10.6084/m9.figshare.7207514.v1
Pop 561	Data transformation	Pop 561 data	MacroPopGen_Database_final.xlsx; MacroPopGen_Database_final.xlsx[CombinedPopsSeparated]	figshare	doi:10.6084/m9.figshare.7207514.v1	https://doi.org/10.6084/m9.figshare.7207514.v1
Pop 562	Data transformation	Pop 562 data	MacroPopGen_Database_final.xlsx; MacroPopGen_Database_final.xlsx[CombinedPopsSeparated]	figshare	doi:10.6084/m9.figshare.7207514.v1	https://doi.org/10.6084/m9.figshare.7207514.v1
Pop 563	Data transformation	Pop 563 data	MacroPopGen_Database_final.xlsx; MacroPopGen_Database_final.xlsx[CombinedPopsSeparated]	figshare	doi:10.6084/m9.figshare.7207514.v1	https://doi.org/10.6084/m9.figshare.7207514.v1
Pop 564	Data transformation	Pop 564 data	MacroPopGen_Database_final.xlsx; MacroPopGen_Database_final.xlsx[CombinedPopsSeparated]	figshare	doi:10.6084/m9.figshare.7207514.v1	https://doi.org/10.6084/m9.figshare.7207514.v1
Pop 565	Data transformation	Pop 565 data	MacroPopGen_Database_final.xlsx; MacroPopGen_Database_final.xlsx[CombinedPopsSeparated]	figshare	doi:10.6084/m9.figshare.7207514.v1	https://doi.org/10.6084/m9.figshare.7207514.v1
Pop 566	Data transformation	Pop 566 data	MacroPopGen_Database_final.xlsx; MacroPopGen_Database_final.xlsx[CombinedPopsSeparated]	figshare	doi:10.6084/m9.figshare.7207514.v1	https://doi.org/10.6084/m9.figshare.7207514.v1
Pop 567	Data transformation	Pop 567 data	MacroPopGen_Database_final.xlsx; MacroPopGen_Database_final.xlsx[CombinedPopsSeparated]	figshare	doi:10.6084/m9.figshare.7207514.v1	https://doi.org/10.6084/m9.figshare.7207514.v1
Pop 568	Data transformation	Pop 568 data	MacroPopGen_Database_final.xlsx; MacroPopGen_Database_final.xlsx[CombinedPopsSeparated]	figshare	doi:10.6084/m9.figshare.7207514.v1	https://doi.org/10.6084/m9.figshare.7207514.v1
Pop 569	Data transformation	Pop 569 data	MacroPopGen_Database_final.xlsx; MacroPopGen_Database_final.xlsx[CombinedPopsSeparated]	figshare	doi:10.6084/m9.figshare.7207514.v1	https://doi.org/10.6084/m9.figshare.7207514.v1
Pop 570	Data transformation	Pop 570 data	MacroPopGen_Database_final.xlsx; MacroPopGen_Database_final.xlsx[CombinedPopsSeparated]	figshare	doi:10.6084/m9.figshare.7207514.v1	https://doi.org/10.6084/m9.figshare.7207514.v1
Pop 571	Data transformation	Pop 571 data	MacroPopGen_Database_final.xlsx; MacroPopGen_Database_final.xlsx[CombinedPopsSeparated]	figshare	doi:10.6084/m9.figshare.7207514.v1	https://doi.org/10.6084/m9.figshare.7207514.v1
Pop 572	Data transformation	Pop 572 data	MacroPopGen_Database_final.xlsx; MacroPopGen_Database_final.xlsx[CombinedPopsSeparated]	figshare	doi:10.6084/m9.figshare.7207514.v1	https://doi.org/10.6084/m9.figshare.7207514.v1
Pop 573	Data transformation	Pop 573 data	MacroPopGen_Database_final.xlsx; MacroPopGen_Database_final.xlsx[CombinedPopsSeparated]	figshare	doi:10.6084/m9.figshare.7207514.v1	https://doi.org/10.6084/m9.figshare.7207514.v1
Pop 574	Data transformation	Pop 574 data	MacroPopGen_Database_final.xlsx; MacroPopGen_Database_final.xlsx[CombinedPopsSeparated]	figshare	doi:10.6084/m9.figshare.7207514.v1	https://doi.org/10.6084/m9.figshare.7207514.v1
Pop 575	Data transformation	Pop 575 data	MacroPopGen_Database_final.xlsx; MacroPopGen_Database_final.xlsx[CombinedPopsSeparated]	figshare	doi:10.6084/m9.figshare.7207514.v1	https://doi.org/10.6084/m9.figshare.7207514.v1
Pop 576	Data transformation	Pop 576 data	MacroPopGen_Database_final.xlsx; MacroPopGen_Database_final.xlsx[CombinedPopsSeparated]	figshare	doi:10.6084/m9.figshare.7207514.v1	https://doi.org/10.6084/m9.figshare.7207514.v1
Pop 577	Data transformation	Pop 577 data	MacroPopGen_Database_final.xlsx; MacroPopGen_Database_final.xlsx[CombinedPopsSeparated]	figshare	doi:10.6084/m9.figshare.7207514.v1	https://doi.org/10.6084/m9.figshare.7207514.v1
Pop 578	Data transformation	Pop 578 data	MacroPopGen_Database_final.xlsx; MacroPopGen_Database_final.xlsx[CombinedPopsSeparated]	figshare	doi:10.6084/m9.figshare.7207514.v1	https://doi.org/10.6084/m9.figshare.7207514.v1
Pop 579	Data transformation	Pop 579 data	MacroPopGen_Database_final.xlsx; MacroPopGen_Database_final.xlsx[CombinedPopsSeparated]	figshare	doi:10.6084/m9.figshare.7207514.v1	https://doi.org/10.6084/m9.figshare.7207514.v1
Pop 580	Data transformation	Pop 580 data	MacroPopGen_Database_final.xlsx; MacroPopGen_Database_final.xlsx[CombinedPopsSeparated]	figshare	doi:10.6084/m9.figshare.7207514.v1	https://doi.org/10.6084/m9.figshare.7207514.v1
Pop 581	Data transformation	Pop 581 data	MacroPopGen_Database_final.xlsx; MacroPopGen_Database_final.xlsx[CombinedPopsSeparated]	figshare	doi:10.6084/m9.figshare.7207514.v1	https://doi.org/10.6084/m9.figshare.7207514.v1
Pop 582	Data transformation	Pop 582 data	MacroPopGen_Database_final.xlsx; MacroPopGen_Database_final.xlsx[CombinedPopsSeparated]	figshare	doi:10.6084/m9.figshare.7207514.v1	https://doi.org/10.6084/m9.figshare.7207514.v1
Pop 583	Data transformation	Pop 583 data	MacroPopGen_Database_final.xlsx; MacroPopGen_Database_final.xlsx[CombinedPopsSeparated]	figshare	doi:10.6084/m9.figshare.7207514.v1	https://doi.org/10.6084/m9.figshare.7207514.v1
Pop 584	Data transformation	Pop 584 data	MacroPopGen_Database_final.xlsx; MacroPopGen_Database_final.xlsx[CombinedPopsSeparated]	figshare	doi:10.6084/m9.figshare.7207514.v1	https://doi.org/10.6084/m9.figshare.7207514.v1
Pop 585	Data transformation	Pop 585 data	MacroPopGen_Database_final.xlsx; MacroPopGen_Database_final.xlsx[CombinedPopsSeparated]	figshare	doi:10.6084/m9.figshare.7207514.v1	https://doi.org/10.6084/m9.figshare.7207514.v1
Pop 586	Data transformation	Pop 586 data	MacroPopGen_Database_final.xlsx; MacroPopGen_Database_final.xlsx[CombinedPopsSeparated]	figshare	doi:10.6084/m9.figshare.7207514.v1	https://doi.org/10.6084/m9.figshare.7207514.v1
Pop 587	Data transformation	Pop 587 data	MacroPopGen_Database_final.xlsx; MacroPopGen_Database_final.xlsx[CombinedPopsSeparated]	figshare	doi:10.6084/m9.figshare.7207514.v1	https://doi.org/10.6084/m9.figshare.7207514.v1
Pop 588	Data transformation	Pop 588 data	MacroPopGen_Database_final.xlsx; MacroPopGen_Database_final.xlsx[CombinedPopsSeparated]	figshare	doi:10.6084/m9.figshare.7207514.v1	https://doi.org/10.6084/m9.figshare.7207514.v1
Pop 589	Data transformation	Pop 589 data	MacroPopGen_Database_final.xlsx; MacroPopGen_Database_final.xlsx[CombinedPopsSeparated]	figshare	doi:10.6084/m9.figshare.7207514.v1	https://doi.org/10.6084/m9.figshare.7207514.v1
Pop 590	Data transformation	Pop 590 data	MacroPopGen_Database_final.xlsx; MacroPopGen_Database_final.xlsx[CombinedPopsSeparated]	figshare	doi:10.6084/m9.figshare.7207514.v1	https://doi.org/10.6084/m9.figshare.7207514.v1
Pop 591	Data transformation	Pop 591 data	MacroPopGen_Database_final.xlsx; MacroPopGen_Database_final.xlsx[CombinedPopsSeparated]	figshare	doi:10.6084/m9.figshare.7207514.v1	https://doi.org/10.6084/m9.figshare.7207514.v1
Pop 592	Data transformation	Pop 592 data	MacroPopGen_Database_final.xlsx; MacroPopGen_Database_final.xlsx[CombinedPopsSeparated]	figshare	doi:10.6084/m9.figshare.7207514.v1	https://doi.org/10.6084/m9.figshare.7207514.v1
Pop 593	Data transformation	Pop 593 data	MacroPopGen_Database_final.xlsx; MacroPopGen_Database_final.xlsx[CombinedPopsSeparated]	figshare	doi:10.6084/m9.figshare.7207514.v1	https://doi.org/10.6084/m9.figshare.7207514.v1
Pop 594	Data transformation	Pop 594 data	MacroPopGen_Database_final.xlsx; MacroPopGen_Database_final.xlsx[CombinedPopsSeparated]	figshare	doi:10.6084/m9.figshare.7207514.v1	https://doi.org/10.6084/m9.figshare.7207514.v1
Pop 595	Data transformation	Pop 595 data	MacroPopGen_Database_final.xlsx; MacroPopGen_Database_final.xlsx[CombinedPopsSeparated]	figshare	doi:10.6084/m9.figshare.7207514.v1	https://doi.org/10.6084/m9.figshare.7207514.v1
Pop 596	Data transformation	Pop 596 data	MacroPopGen_Database_final.xlsx; MacroPopGen_Database_final.xlsx[CombinedPopsSeparated]	figshare	doi:10.6084/m9.figshare.7207514.v1	https://doi.org/10.6084/m9.figshare.7207514.v1
Pop 597	Data transformation	Pop 597 data	MacroPopGen_Database_final.xlsx; MacroPopGen_Database_final.xlsx[CombinedPopsSeparated]	figshare	doi:10.6084/m9.figshare.7207514.v1	https://doi.org/10.6084/m9.figshare.7207514.v1
Pop 598	Data transformation	Pop 598 data	MacroPopGen_Database_final.xlsx; MacroPopGen_Database_final.xlsx[CombinedPopsSeparated]	figshare	doi:10.6084/m9.figshare.7207514.v1	https://doi.org/10.6084/m9.figshare.7207514.v1
Pop 599	Data transformation	Pop 599 data	MacroPopGen_Database_final.xlsx; MacroPopGen_Database_final.xlsx[CombinedPopsSeparated]	figshare	doi:10.6084/m9.figshare.7207514.v1	https://doi.org/10.6084/m9.figshare.7207514.v1
Pop 600	Data transformation	Pop 600 data	MacroPopGen_Database_final.xlsx; MacroPopGen_Database_final.xlsx[CombinedPopsSeparated]	figshare	doi:10.6084/m9.figshare.7207514.v1	https://doi.org/10.6084/m9.figshare.7207514.v1
Pop 601	Data transformation	Pop 601 data	MacroPopGen_Database_final.xlsx; MacroPopGen_Database_final.xlsx[CombinedPopsSeparated]	figshare	doi:10.6084/m9.figshare.7207514.v1	https://doi.org/10.6084/m9.figshare.7207514.v1
Pop 602	Data transformation	Pop 602 data	MacroPopGen_Database_final.xlsx; MacroPopGen_Database_final.xlsx[CombinedPopsSeparated]	figshare	doi:10.6084/m9.figshare.7207514.v1	https://doi.org/10.6084/m9.figshare.7207514.v1
Pop 603	Data transformation	Pop 603 data	MacroPopGen_Database_final.xlsx; MacroPopGen_Database_final.xlsx[CombinedPopsSeparated]	figshare	doi:10.6084/m9.figshare.7207514.v1	https://doi.org/10.6084/m9.figshare.7207514.v1
Pop 604	Data transformation	Pop 604 data	MacroPopGen_Database_final.xlsx; MacroPopGen_Database_final.xlsx[CombinedPopsSeparated]	figshare	doi:10.6084/m9.figshare.7207514.v1	https://doi.org/10.6084/m9.figshare.7207514.v1
Pop 605	Data transformation	Pop 605 data	MacroPopGen_Database_final.xlsx; MacroPopGen_Database_final.xlsx[CombinedPopsSeparated]	figshare	doi:10.6084/m9.figshare.7207514.v1	https://doi.org/10.6084/m9.figshare.7207514.v1
Pop 606	Data transformation	Pop 606 data	MacroPopGen_Database_final.xlsx; MacroPopGen_Database_final.xlsx[CombinedPopsSeparated]	figshare	doi:10.6084/m9.figshare.7207514.v1	https://doi.org/10.6084/m9.figshare.7207514.v1
Pop 607	Data transformation	Pop 607 data	MacroPopGen_Database_final.xlsx; MacroPopGen_Database_final.xlsx[CombinedPopsSeparated]	figshare	doi:10.6084/m9.figshare.7207514.v1	https://doi.org/10.6084/m9.figshare.7207514.v1
Pop 608	Data transformation	Pop 608 data	MacroPopGen_Database_final.xlsx; MacroPopGen_Database_final.xlsx[CombinedPopsSeparated]	figshare	doi:10.6084/m9.figshare.7207514.v1	https://doi.org/10.6084/m9.figshare.7207514.v1
Pop 609	Data transformation	Pop 609 data	MacroPopGen_Database_final.xlsx; MacroPopGen_Database_final.xlsx[CombinedPopsSeparated]	figshare	doi:10.6084/m9.figshare.7207514.v1	https://doi.org/10.6084/m9.figshare.7207514.v1
Pop 610	Data transformation	Pop 610 data	MacroPopGen_Database_final.xlsx; MacroPopGen_Database_final.xlsx[CombinedPopsSeparated]	figshare	doi:10.6084/m9.figshare.7207514.v1	https://doi.org/10.6084/m9.figshare.7207514.v1
Pop 611	Data transformation	Pop 611 data	MacroPopGen_Database_final.xlsx; MacroPopGen_Database_final.xlsx[CombinedPopsSeparated]	figshare	doi:10.6084/m9.figshare.7207514.v1	https://doi.org/10.6084/m9.figshare.7207514.v1
Pop 612	Data transformation	Pop 612 data	MacroPopGen_Database_final.xlsx; MacroPopGen_Database_final.xlsx[CombinedPopsSeparated]	figshare	doi:10.6084/m9.figshare.7207514.v1	https://doi.org/10.6084/m9.figshare.7207514.v1
Pop 613	Data transformation	Pop 613 data	MacroPopGen_Database_final.xlsx; MacroPopGen_Database_final.xlsx[CombinedPopsSeparated]	figshare	doi:10.6084/m9.figshare.7207514.v1	https://doi.org/10.6084/m9.figshare.7207514.v1
Pop 614	Data transformation	Pop 614 data	MacroPopGen_Database_final.xlsx; MacroPopGen_Database_final.xlsx[CombinedPopsSeparated]	figshare	doi:10.6084/m9.figshare.7207514.v1	https://doi.org/10.6084/m9.figshare.7207514.v1
Pop 615	Data transformation	Pop 615 data	MacroPopGen_Database_final.xlsx; MacroPopGen_Database_final.xlsx[CombinedPopsSeparated]	figshare	doi:10.6084/m9.figshare.7207514.v1	https://doi.org/10.6084/m9.figshare.7207514.v1
Pop 616	Data transformation	Pop 616 data	MacroPopGen_Database_final.xlsx; MacroPopGen_Database_final.xlsx[CombinedPopsSeparated]	figshare	doi:10.6084/m9.figshare.7207514.v1	https://doi.org/10.6084/m9.figshare.7207514.v1
Pop 617	Data transformation	Pop 617 data	MacroPopGen_Database_final.xlsx; MacroPopGen_Database_final.xlsx[CombinedPopsSeparated]	figshare	doi:10.6084/m9.figshare.7207514.v1	https://doi.org/10.6084/m9.figshare.7207514.v1
Pop 618	Data transformation	Pop 618 data	MacroPopGen_Database_final.xlsx; MacroPopGen_Database_final.xlsx[CombinedPopsSeparated]	figshare	doi:10.6084/m9.figshare.7207514.v1	https://doi.org/10.6084/m9.figshare.7207514.v1
Pop 619	Data transformation	Pop 619 data	MacroPopGen_Database_final.xlsx; MacroPopGen_Database_final.xlsx[CombinedPopsSeparated]	figshare	doi:10.6084/m9.figshare.7207514.v1	https://doi.org/10.6084/m9.figshare.7207514.v1
Pop 620	Data transformation	Pop 620 data	MacroPopGen_Database_final.xlsx; MacroPopGen_Database_final.xlsx[CombinedPopsSeparated]	figshare	doi:10.6084/m9.figshare.7207514.v1	https://doi.org/10.6084/m9.figshare.7207514.v1
Pop 621	Data transformation	Pop 621 data	MacroPopGen_Database_final.xlsx; MacroPopGen_Database_final.xlsx[CombinedPopsSeparated]	figshare	doi:10.6084/m9.figshare.7207514.v1	https://doi.org/10.6084/m9.figshare.7207514.v1
Pop 622	Data transformation	Pop 622 data	MacroPopGen_Database_final.xlsx; MacroPopGen_Database_final.xlsx[CombinedPopsSeparated]	figshare	doi:10.6084/m9.figshare.7207514.v1	https://doi.org/10.6084/m9.figshare.7207514.v1
Pop 623	Data transformation	Pop 623 data	MacroPopGen_Database_final.xlsx; MacroPopGen_Database_final.xlsx[CombinedPopsSeparated]	figshare	doi:10.6084/m9.figshare.7207514.v1	https://doi.org/10.6084/m9.figshare.7207514.v1
Pop 624	Data transformation	Pop 624 data	MacroPopGen_Database_final.xlsx; MacroPopGen_Database_final.xlsx[CombinedPopsSeparated]	figshare	doi:10.6084/m9.figshare.7207514.v1	https://doi.org/10.6084/m9.figshare.7207514.v1
Pop 625	Data transformation	Pop 625 data	MacroPopGen_Database_final.xlsx; MacroPopGen_Database_final.xlsx[CombinedPopsSeparated]	figshare	doi:10.6084/m9.figshare.7207514.v1	https://doi.org/10.6084/m9.figshare.7207514.v1
Pop 626	Data transformation	Pop 626 data	MacroPopGen_Database_final.xlsx; MacroPopGen_Database_final.xlsx[CombinedPopsSeparated]	figshare	doi:10.6084/m9.figshare.7207514.v1	https://doi.org/10.6084/m9.figshare.7207514.v1
Pop 627	Data transformation	Pop 627 data	MacroPopGen_Database_final.xlsx; MacroPopGen_Database_final.xlsx[CombinedPopsSeparated]	figshare	doi:10.6084/m9.figshare.7207514.v1	https://doi.org/10.6084/m9.figshare.7207514.v1
Pop 628	Data transformation	Pop 628 data	MacroPopGen_Database_final.xlsx; MacroPopGen_Database_final.xlsx[CombinedPopsSeparated]	figshare	doi:10.6084/m9.figshare.7207514.v1	https://doi.org/10.6084/m9.figshare.7207514.v1
Pop 629	Data transformation	Pop 629 data	MacroPopGen_Database_final.xlsx; MacroPopGen_Database_final.xlsx[CombinedPopsSeparated]	figshare	doi:10.6084/m9.figshare.7207514.v1	https://doi.org/10.6084/m9.figshare.7207514.v1
Pop 630	Data transformation	Pop 630 data	MacroPopGen_Database_final.xlsx; MacroPopGen_Database_final.xlsx[CombinedPopsSeparated]	figshare	doi:10.6084/m9.figshare.7207514.v1	https://doi.org/10.6084/m9.figshare.7207514.v1
Pop 631	Data transformation	Pop 631 data	MacroPopGen_Database_final.xlsx; MacroPopGen_Database_final.xlsx[CombinedPopsSeparated]	figshare	doi:10.6084/m9.figshare.7207514.v1	https://doi.org/10.6084/m9.figshare.7207514.v1
Pop 632	Data transformation	Pop 632 data	MacroPopGen_Database_final.xlsx; MacroPopGen_Database_final.xlsx[CombinedPopsSeparated]	figshare	doi:10.6084/m9.figshare.7207514.v1	https://doi.org/10.6084/m9.figshare.7207514.v1
Pop 633	Data transformation	Pop 633 data	MacroPopGen_Database_final.xlsx; MacroPopGen_Database_final.xlsx[CombinedPopsSeparated]	figshare	doi:10.6084/m9.figshare.7207514.v1	https://doi.org/10.6084/m9.figshare.7207514.v1
Pop 634	Data transformation	Pop 634 data	MacroPopGen_Database_final.xlsx; MacroPopGen_Database_final.xlsx[CombinedPopsSeparated]	figshare	doi:10.6084/m9.figshare.7207514.v1	https://doi.org/10.6084/m9.figshare.7207514.v1
Pop 635	Data transformation	Pop 635 data	MacroPopGen_Database_final.xlsx; MacroPopGen_Database_final.xlsx[CombinedPopsSeparated]	figshare	doi:10.6084/m9.figshare.7207514.v1	https://doi.org/10.6084/m9.figshare.7207514.v1
Pop 636	Data transformation	Pop 636 data	MacroPopGen_Database_final.xlsx; MacroPopGen_Database_final.xlsx[CombinedPopsSeparated]	figshare	doi:10.6084/m9.figshare.7207514.v1	https://doi.org/10.6084/m9.figshare.7207514.v1
Pop 637	Data transformation	Pop 637 data	MacroPopGen_Database_final.xlsx; MacroPopGen_Database_final.xlsx[CombinedPopsSeparated]	figshare	doi:10.6084/m9.figshare.7207514.v1	https://doi.org/10.6084/m9.figshare.7207514.v1
Pop 638	Data transformation	Pop 638 data	MacroPopGen_Database_final.xlsx; MacroPopGen_Database_final.xlsx[CombinedPopsSeparated]	figshare	doi:10.6084/m9.figshare.7207514.v1	https://doi.org/10.6084/m9.figshare.7207514.v1
Pop 639	Data transformation	Pop 639 data	MacroPopGen_Database_final.xlsx; MacroPopGen_Database_final.xlsx[CombinedPopsSeparated]	figshare	doi:10.6084/m9.figshare.7207514.v1	https://doi.org/10.6084/m9.figshare.7207514.v1
Pop 640	Data transformation	Pop 640 data	MacroPopGen_Database_final.xlsx; MacroPopGen_Database_final.xlsx[CombinedPopsSeparated]	figshare	doi:10.6084/m9.figshare.7207514.v1	https://doi.org/10.6084/m9.figshare.7207514.v1
Pop 641	Data transformation	Pop 641 data	MacroPopGen_Database_final.xlsx; MacroPopGen_Database_final.xlsx[CombinedPopsSeparated]	figshare	doi:10.6084/m9.figshare.7207514.v1	https://doi.org/10.6084/m9.figshare.7207514.v1
Pop 642	Data transformation	Pop 642 data	MacroPopGen_Database_final.xlsx; MacroPopGen_Database_final.xlsx[CombinedPopsSeparated]	figshare	doi:10.6084/m9.figshare.7207514.v1	https://doi.org/10.6084/m9.figshare.7207514.v1
Pop 643	Data transformation	Pop 643 data	MacroPopGen_Database_final.xlsx; MacroPopGen_Database_final.xlsx[CombinedPopsSeparated]	figshare	doi:10.6084/m9.figshare.7207514.v1	https://doi.org/10.6084/m9.figshare.7207514.v1
Pop 644	Data transformation	Pop 644 data	MacroPopGen_Database_final.xlsx; MacroPopGen_Database_final.xlsx[CombinedPopsSeparated]	figshare	doi:10.6084/m9.figshare.7207514.v1	https://doi.org/10.6084/m9.figshare.7207514.v1
Pop 645	Data transformation	Pop 645 data	MacroPopGen_Database_final.xlsx; MacroPopGen_Database_final.xlsx[CombinedPopsSeparated]	figshare	doi:10.6084/m9.figshare.7207514.v1	https://doi.org/10.6084/m9.figshare.7207514.v1
Pop 646	Data transformation	Pop 646 data	MacroPopGen_Database_final.xlsx; MacroPopGen_Database_final.xlsx[CombinedPopsSeparated]	figshare	doi:10.6084/m9.figshare.7207514.v1	https://doi.org/10.6084/m9.figshare.7207514.v1
Pop 647	Data transformation	Pop 647 data	MacroPopGen_Database_final.xlsx; MacroPopGen_Database_final.xlsx[CombinedPopsSeparated]	figshare	doi:10.6084/m9.figshare.7207514.v1	https://doi.org/10.6084/m9.figshare.7207514.v1
Pop 648	Data transformation	Pop 648 data	MacroPopGen_Database_final.xlsx; MacroPopGen_Database_final.xlsx[CombinedPopsSeparated]	figshare	doi:10.6084/m9.figshare.7207514.v1	https://doi.org/10.6084/m9.figshare.7207514.v1
Pop 649	Data transformation	Pop 649 data	MacroPopGen_Database_final.xlsx; MacroPopGen_Database_final.xlsx[CombinedPopsSeparated]	figshare	doi:10.6084/m9.figshare.7207514.v1	https://doi.org/10.6084/m9.figshare.7207514.v1
Pop 650	Data transformation	Pop 650 data	MacroPopGen_Database_final.xlsx; MacroPopGen_Database_final.xlsx[CombinedPopsSeparated]	figshare	doi:10.6084/m9.figshare.7207514.v1	https://doi.org/10.6084/m9.figshare.7207514.v1
Pop 651	Data transformation	Pop 651 data	MacroPopGen_Database_final.xlsx; MacroPopGen_Database_final.xlsx[CombinedPopsSeparated]	figshare	doi:10.6084/m9.figshare.7207514.v1	https://doi.org/10.6084/m9.figshare.7207514.v1
Pop 652	Data transformation	Pop 652 data	MacroPopGen_Database_final.xlsx; MacroPopGen_Database_final.xlsx[CombinedPopsSeparated]	figshare	doi:10.6084/m9.figshare.7207514.v1	https://doi.org/10.6084/m9.figshare.7207514.v1
Pop 653	Data transformation	Pop 653 data	MacroPopGen_Database_final.xlsx; MacroPopGen_Database_final.xlsx[CombinedPopsSeparated]	figshare	doi:10.6084/m9.figshare.7207514.v1	https://doi.org/10.6084/m9.figshare.7207514.v1
Pop 654	Data transformation	Pop 654 data	MacroPopGen_Database_final.xlsx; MacroPopGen_Database_final.xlsx[CombinedPopsSeparated]	figshare	doi:10.6084/m9.figshare.7207514.v1	https://doi.org/10.6084/m9.figshare.7207514.v1
Pop 655	Data transformation	Pop 655 data	MacroPopGen_Database_final.xlsx; MacroPopGen_Database_final.xlsx[CombinedPopsSeparated]	figshare	doi:10.6084/m9.figshare.7207514.v1	https://doi.org/10.6084/m9.figshare.7207514.v1
Pop 656	Data transformation	Pop 656 data	MacroPopGen_Database_final.xlsx; MacroPopGen_Database_final.xlsx[CombinedPopsSeparated]	figshare	doi:10.6084/m9.figshare.7207514.v1	https://doi.org/10.6084/m9.figshare.7207514.v1
Pop 657	Data transformation	Pop 657 data	MacroPopGen_Database_final.xlsx; MacroPopGen_Database_final.xlsx[CombinedPopsSeparated]	figshare	doi:10.6084/m9.figshare.7207514.v1	https://doi.org/10.6084/m9.figshare.7207514.v1
Pop 658	Data transformation	Pop 658 data	MacroPopGen_Database_final.xlsx; MacroPopGen_Database_final.xlsx[CombinedPopsSeparated]	figshare	doi:10.6084/m9.figshare.7207514.v1	https://doi.org/10.6084/m9.figshare.7207514.v1
Pop 659	Data transformation	Pop 659 data	MacroPopGen_Database_final.xlsx; MacroPopGen_Database_final.xlsx[CombinedPopsSeparated]	figshare	doi:10.6084/m9.figshare.7207514.v1	https://doi.org/10.6084/m9.figshare.7207514.v1
Pop 660	Data transformation	Pop 660 data	MacroPopGen_Database_final.xlsx; MacroPopGen_Database_final.xlsx[CombinedPopsSeparated]	figshare	doi:10.6084/m9.figshare.7207514.v1	https://doi.org/10.6084/m9.figshare.7207514.v1
Pop 661	Data transformation	Pop 661 data	MacroPopGen_Database_final.xlsx; MacroPopGen_Database_final.xlsx[CombinedPopsSeparated]	figshare	doi:10.6084/m9.figshare.7207514.v1	https://doi.org/10.6084/m9.figshare.7207514.v1
Pop 662	Data transformation	Pop 662 data	MacroPopGen_Database_final.xlsx; MacroPopGen_Database_final.xlsx[CombinedPopsSeparated]	figshare	doi:10.6084/m9.figshare.7207514.v1	https://doi.org/10.6084/m9.figshare.7207514.v1
Pop 663	Data transformation	Pop 663 data	MacroPopGen_Database_final.xlsx; MacroPopGen_Database_final.xlsx[CombinedPopsSeparated]	figshare	doi:10.6084/m9.figshare.7207514.v1	https://doi.org/10.6084/m9.figshare.7207514.v1
Pop 664	Data transformation	Pop 664 data	MacroPopGen_Database_final.xlsx; MacroPopGen_Database_final.xlsx[CombinedPopsSeparated]	figshare	doi:10.6084/m9.figshare.7207514.v1	https://doi.org/10.6084/m9.figshare.7207514.v1
Pop 665	Data transformation	Pop 665 data	MacroPopGen_Database_final.xlsx; MacroPopGen_Database_final.xlsx[CombinedPopsSeparated]	figshare	doi:10.6084/m9.figshare.7207514.v1	https://doi.org/10.6084/m9.figshare.7207514.v1
Pop 666	Data transformation	Pop 666 data	MacroPopGen_Database_final.xlsx; MacroPopGen_Database_final.xlsx[CombinedPopsSeparated]	figshare	doi:10.6084/m9.figshare.7207514.v1	https://doi.org/10.6084/m9.figshare.7207514.v1
Pop 667	Data transformation	Pop 667 data	MacroPopGen_Database_final.xlsx; MacroPopGen_Database_final.xlsx[CombinedPopsSeparated]	figshare	doi:10.6084/m9.figshare.7207514.v1	https://doi.org/10.6084/m9.figshare.7207514.v1
Pop 668	Data transformation	Pop 668 data	MacroPopGen_Database_final.xlsx; MacroPopGen_Database_final.xlsx[CombinedPopsSeparated]	figshare	doi:10.6084/m9.figshare.7207514.v1	https://doi.org/10.6084/m9.figshare.7207514.v1
Pop 669	Data transformation	Pop 669 data	MacroPopGen_Database_final.xlsx; MacroPopGen_Database_final.xlsx[CombinedPopsSeparated]	figshare	doi:10.6084/m9.figshare.7207514.v1	https://doi.org/10.6084/m9.figshare.7207514.v1
Pop 670	Data transformation	Pop 670 data	MacroPopGen_Database_final.xlsx; MacroPopGen_Database_final.xlsx[CombinedPopsSeparated]	figshare	doi:10.6084/m9.figshare.7207514.v1	https://doi.org/10.6084/m9.figshare.7207514.v1
Pop 671	Data transformation	Pop 671 data	MacroPopGen_Database_final.xlsx; MacroPopGen_Database_final.xlsx[CombinedPopsSeparated]	figshare	doi:10.6084/m9.figshare.7207514.v1	https://doi.org/10.6084/m9.figshare.7207514.v1
Pop 672	Data transformation	Pop 672 data	MacroPopGen_Database_final.xlsx; MacroPopGen_Database_final.xlsx[CombinedPopsSeparated]	figshare	doi:10.6084/m9.figshare.7207514.v1	https://doi.org/10.6084/m9.figshare.7207514.v1
Pop 673	Data transformation	Pop 673 data	MacroPopGen_Database_final.xlsx; MacroPopGen_Database_final.xlsx[CombinedPopsSeparated]	figshare	doi:10.6084/m9.figshare.7207514.v1	https://doi.org/10.6084/m9.figshare.7207514.v1
Pop 674	Data transformation	Pop 674 data	MacroPopGen_Database_final.xlsx; MacroPopGen_Database_final.xlsx[CombinedPopsSeparated]	figshare	doi:10.6084/m9.figshare.7207514.v1	https://doi.org/10.6084/m9.figshare.7207514.v1
Pop 675	Data transformation	Pop 675 data	MacroPopGen_Database_final.xlsx; MacroPopGen_Database_final.xlsx[CombinedPopsSeparated]	figshare	doi:10.6084/m9.figshare.7207514.v1	https://doi.org/10.6084/m9.figshare.7207514.v1
Pop 676	Data transformation	Pop 676 data	MacroPopGen_Database_final.xlsx; MacroPopGen_Database_final.xlsx[CombinedPopsSeparated]	figshare	doi:10.6084/m9.figshare.7207514.v1	https://doi.org/10.6084/m9.figshare.7207514.v1
Pop 677	Data transformation	Pop 677 data	MacroPopGen_Database_final.xlsx; MacroPopGen_Database_final.xlsx[CombinedPopsSeparated]	figshare	doi:10.6084/m9.figshare.7207514.v1	https://doi.org/10.6084/m9.figshare.7207514.v1
Pop 678	Data transformation	Pop 678 data	MacroPopGen_Database_final.xlsx; MacroPopGen_Database_final.xlsx[CombinedPopsSeparated]	figshare	doi:10.6084/m9.figshare.7207514.v1	https://doi.org/10.6084/m9.figshare.7207514.v1
Pop 679	Data transformation	Pop 679 data	MacroPopGen_Database_final.xlsx; MacroPopGen_Database_final.xlsx[CombinedPopsSeparated]	figshare	doi:10.6084/m9.figshare.7207514.v1	https://doi.org/10.6084/m9.figshare.7207514.v1
Pop 680	Data transformation	Pop 680 data	MacroPopGen_Database_final.xlsx; MacroPopGen_Database_final.xlsx[CombinedPopsSeparated]	figshare	doi:10.6084/m9.figshare.7207514.v1	https://doi.org/10.6084/m9.figshare.7207514.v1
Pop 681	Data transformation	Pop 681 data	MacroPopGen_Database_final.xlsx; MacroPopGen_Database_final.xlsx[CombinedPopsSeparated]	figshare	doi:10.6084/m9.figshare.7207514.v1	https://doi.org/10.6084/m9.figshare.7207514.v1
Pop 682	Data transformation	Pop 682 data	MacroPopGen_Database_final.xlsx; MacroPopGen_Database_final.xlsx[CombinedPopsSeparated]	figshare	doi:10.6084/m9.figshare.7207514.v1	https://doi.org/10.6084/m9.figshare.7207514.v1
Pop 683	Data transformation	Pop 683 data	MacroPopGen_Database_final.xlsx; MacroPopGen_Database_final.xlsx[CombinedPopsSeparated]	figshare	doi:10.6084/m9.figshare.7207514.v1	https://doi.org/10.6084/m9.figshare.7207514.v1
Pop 684	Data transformation	Pop 684 data	MacroPopGen_Database_final.xlsx; MacroPopGen_Database_final.xlsx[CombinedPopsSeparated]	figshare	doi:10.6084/m9.figshare.7207514.v1	https://doi.org/10.6084/m9.figshare.7207514.v1
Pop 685	Data transformation	Pop 685 data	MacroPopGen_Database_final.xlsx; MacroPopGen_Database_final.xlsx[CombinedPopsSeparated]	figshare	doi:10.6084/m9.figshare.7207514.v1	https://doi.org/10.6084/m9.figshare.7207514.v1
Pop 686	Data transformation	Pop 686 data	MacroPopGen_Database_final.xlsx; MacroPopGen_Database_final.xlsx[CombinedPopsSeparated]	figshare	doi:10.6084/m9.figshare.7207514.v1	https://doi.org/10.6084/m9.figshare.7207514.v1
Pop 687	Data transformation	Pop 687 data	MacroPopGen_Database_final.xlsx; MacroPopGen_Database_final.xlsx[CombinedPopsSeparated]	figshare	doi:10.6084/m9.figshare.7207514.v1	https://doi.org/10.6084/m9.figshare.7207514.v1
Pop 688	Data transformation	Pop 688 data	MacroPopGen_Database_final.xlsx; MacroPopGen_Database_final.xlsx[CombinedPopsSeparated]	figshare	doi:10.6084/m9.figshare.7207514.v1	https://doi.org/10.6084/m9.figshare.7207514.v1
Pop 689	Data transformation	Pop 689 data	MacroPopGen_Database_final.xlsx; MacroPopGen_Database_final.xlsx[CombinedPopsSeparated]	figshare	doi:10.6084/m9.figshare.7207514.v1	https://doi.org/10.6084/m9.figshare.7207514.v1
Pop 690	Data transformation	Pop 690 data	MacroPopGen_Database_final.xlsx; MacroPopGen_Database_final.xlsx[CombinedPopsSeparated]	figshare	doi:10.6084/m9.figshare.7207514.v1	https://doi.org/10.6084/m9.figshare.7207514.v1
Pop 691	Data transformation	Pop 691 data	MacroPopGen_Database_final.xlsx; MacroPopGen_Database_final.xlsx[CombinedPopsSeparated]	figshare	doi:10.6084/m9.figshare.7207514.v1	https://doi.org/10.6084/m9.figshare.7207514.v1
Pop 692	Data transformation	Pop 692 data	MacroPopGen_Database_final.xlsx; MacroPopGen_Database_final.xlsx[CombinedPopsSeparated]	figshare	doi:10.6084/m9.figshare.7207514.v1	https://doi.org/10.6084/m9.figshare.7207514.v1
Pop 693	Data transformation	Pop 693 data	MacroPopGen_Database_final.xlsx; MacroPopGen_Database_final.xlsx[CombinedPopsSeparated]	figshare	doi:10.6084/m9.figshare.7207514.v1	https://doi.org/10.6084/m9.figshare.7207514.v1
Pop 694	Data transformation	Pop 694 data	MacroPopGen_Database_final.xlsx; MacroPopGen_Database_final.xlsx[CombinedPopsSeparated]	figshare	doi:10.6084/m9.figshare.7207514.v1	https://doi.org/10.6084/m9.figshare.7207514.v1
Pop 695	Data transformation	Pop 695 data	MacroPopGen_Database_final.xlsx; MacroPopGen_Database_final.xlsx[CombinedPopsSeparated]	figshare	doi:10.6084/m9.figshare.7207514.v1	https://doi.org/10.6084/m9.figshare.7207514.v1
Pop 696	Data transformation	Pop 696 data	MacroPopGen_Database_final.xlsx; MacroPopGen_Database_final.xlsx[CombinedPopsSeparated]	figshare	doi:10.6084/m9.figshare.7207514.v1	https://doi.org/10.6084/m9.figshare.7207514.v1
Pop 697	Data transformation	Pop 697 data	MacroPopGen_Database_final.xlsx; MacroPopGen_Database_final.xlsx[CombinedPopsSeparated]	figshare	doi:10.6084/m9.figshare.7207514.v1	https://doi.org/10.6084/m9.figshare.7207514.v1
Pop 698	Data transformation	Pop 698 data	MacroPopGen_Database_final.xlsx; MacroPopGen_Database_final.xlsx[CombinedPopsSeparated]	figshare	doi:10.6084/m9.figshare.7207514.v1	https://doi.org/10.6084/m9.figshare.7207514.v1
Pop 699	Data transformation	Pop 699 data	MacroPopGen_Database_final.xlsx; MacroPopGen_Database_final.xlsx[CombinedPopsSeparated]	figshare	doi:10.6084/m9.figshare.7207514.v1	https://doi.org/10.6084/m9.figshare.7207514.v1
Pop 700	Data transformation	Pop 700 data	MacroPopGen_Database_final.xlsx; MacroPopGen_Database_final.xlsx[CombinedPopsSeparated]	figshare	doi:10.6084/m9.figshare.7207514.v1	https://doi.org/10.6084/m9.figshare.7207514.v1
Pop 701	Data transformation	Pop 701 data	MacroPopGen_Database_final.xlsx; MacroPopGen_Database_final.xlsx[CombinedPopsSeparated]	figshare	doi:10.6084/m9.figshare.7207514.v1	https://doi.org/10.6084/m9.figshare.7207514.v1
Pop 702	Data transformation	Pop 702 data	MacroPopGen_Database_final.xlsx; MacroPopGen_Database_final.xlsx[CombinedPopsSeparated]	figshare	doi:10.6084/m9.figshare.7207514.v1	https://doi.org/10.6084/m9.figshare.7207514.v1
Pop 703	Data transformation	Pop 703 data	MacroPopGen_Database_final.xlsx; MacroPopGen_Database_final.xlsx[CombinedPopsSeparated]	figshare	doi:10.6084/m9.figshare.7207514.v1	https://doi.org/10.6084/m9.figshare.7207514.v1
Pop 704	Data transformation	Pop 704 data	MacroPopGen_Database_final.xlsx; MacroPopGen_Database_final.xlsx[CombinedPopsSeparated]	figshare	doi:10.6084/m9.figshare.7207514.v1	https://doi.org/10.6084/m9.figshare.7207514.v1
Pop 705	Data transformation	Pop 705 data	MacroPopGen_Database_final.xlsx; MacroPopGen_Database_final.xlsx[CombinedPopsSeparated]	figshare	doi:10.6084/m9.figshare.7207514.v1	https://doi.org/10.6084/m9.figshare.7207514.v1
Pop 706	Data transformation	Pop 706 data	MacroPopGen_Database_final.xlsx; MacroPopGen_Database_final.xlsx[CombinedPopsSeparated]	figshare	doi:10.6084/m9.figshare.7207514.v1	https://doi.org/10.6084/m9.figshare.7207514.v1
Pop 707	Data transformation	Pop 707 data	MacroPopGen_Database_final.xlsx; MacroPopGen_Database_final.xlsx[CombinedPopsSeparated]	figshare	doi:10.6084/m9.figshare.7207514.v1	https://doi.org/10.6084/m9.figshare.7207514.v1
Pop 708	Data transformation	Pop 708 data	MacroPopGen_Database_final.xlsx; MacroPopGen_Database_final.xlsx[CombinedPopsSeparated]	figshare	doi:10.6084/m9.figshare.7207514.v1	https://doi.org/10.6084/m9.figshare.7207514.v1
Pop 709	Data transformation	Pop 709 data	MacroPopGen_Database_final.xlsx; MacroPopGen_Database_final.xlsx[CombinedPopsSeparated]	figshare	doi:10.6084/m9.figshare.7207514.v1	https://doi.org/10.6084/m9.figshare.7207514.v1
Pop 710	Data transformation	Pop 710 data	MacroPopGen_Database_final.xlsx; MacroPopGen_Database_final.xlsx[CombinedPopsSeparated]	figshare	doi:10.6084/m9.figshare.7207514.v1	https://doi.org/10.6084/m9.figshare.7207514.v1
Pop 711	Data transformation	Pop 711 data	MacroPopGen_Database_final.xlsx; MacroPopGen_Database_final.xlsx[CombinedPopsSeparated]	figshare	doi:10.6084/m9.figshare.7207514.v1	https://doi.org/10.6084/m9.figshare.7207514.v1
Pop 712	Data transformation	Pop 712 data	MacroPopGen_Database_final.xlsx; MacroPopGen_Database_final.xlsx[CombinedPopsSeparated]	figshare	doi:10.6084/m9.figshare.7207514.v1	https://doi.org/10.6084/m9.figshare.7207514.v1
Pop 713	Data transformation	Pop 713 data	MacroPopGen_Database_final.xlsx; MacroPopGen_Database_final.xlsx[CombinedPopsSeparated]	figshare	doi:10.6084/m9.figshare.7207514.v1	https://doi.org/10.6084/m9.figshare.7207514.v1
Pop 714	Data transformation	Pop 714 data	MacroPopGen_Database_final.xlsx; MacroPopGen_Database_final.xlsx[CombinedPopsSeparated]	figshare	doi:10.6084/m9.figshare.7207514.v1	https://doi.org/10.6084/m9.figshare.7207514.v1
Pop 715	Data transformation	Pop 715 data	MacroPopGen_Database_final.xlsx; MacroPopGen_Database_final.xlsx[CombinedPopsSeparated]	figshare	doi:10.6084/m9.figshare.7207514.v1	https://doi.org/10.6084/m9.figshare.7207514.v1
Pop 716	Data transformation	Pop 716 data	MacroPopGen_Database_final.xlsx; MacroPopGen_Database_final.xlsx[CombinedPopsSeparated]	figshare	doi:10.6084/m9.figshare.7207514.v1	https://doi.org/10.6084/m9.figshare.7207514.v1
Pop 717	Data transformation	Pop 717 data	MacroPopGen_Database_final.xlsx; MacroPopGen_Database_final.xlsx[CombinedPopsSeparated]	figshare	doi:10.6084/m9.figshare.7207514.v1	https://doi.org/10.6084/m9.figshare.7207514.v1
Pop 718	Data transformation	Pop 718 data	MacroPopGen_Database_final.xlsx; MacroPopGen_Database_final.xlsx[CombinedPopsSeparated]	figshare	doi:10.6084/m9.figshare.7207514.v1	https://doi.org/10.6084/m9.figshare.7207514.v1
Pop 719	Data transformation	Pop 719 data	MacroPopGen_Database_final.xlsx; MacroPopGen_Database_final.xlsx[CombinedPopsSeparated]	figshare	doi:10.6084/m9.figshare.7207514.v1	https://doi.org/10.6084/m9.figshare.7207514.v1
Pop 720	Data transformation	Pop 720 data	MacroPopGen_Database_final.xlsx; MacroPopGen_Database_final.xlsx[CombinedPopsSeparated]	figshare	doi:10.6084/m9.figshare.7207514.v1	https://doi.org/10.6084/m9.figshare.7207514.v1
Pop 721	Data transformation	Pop 721 data	MacroPopGen_Database_final.xlsx; MacroPopGen_Database_final.xlsx[CombinedPopsSeparated]	figshare	doi:10.6084/m9.figshare.7207514.v1	https://doi.org/10.6084/m9.figshare.7207514.v1
Pop 722	Data transformation	Pop 722 data	MacroPopGen_Database_final.xlsx; MacroPopGen_Database_final.xlsx[CombinedPopsSeparated]	figshare	doi:10.6084/m9.figshare.7207514.v1	https://doi.org/10.6084/m9.figshare.7207514.v1
Pop 723	Data transformation	Pop 723 data	MacroPopGen_Database_final.xlsx; MacroPopGen_Database_final.xlsx[CombinedPopsSeparated]	figshare	doi:10.6084/m9.figshare.7207514.v1	https://doi.org/10.6084/m9.figshare.7207514.v1
Pop 724	Data transformation	Pop 724 data	MacroPopGen_Database_final.xlsx; MacroPopGen_Database_final.xlsx[CombinedPopsSeparated]	figshare	doi:10.6084/m9.figshare.7207514.v1	https://doi.org/10.6084/m9.figshare.7207514.v1
Pop 725	Data transformation	Pop 725 data	MacroPopGen_Database_final.xlsx; MacroPopGen_Database_final.xlsx[CombinedPopsSeparated]	figshare	doi:10.6084/m9.figshare.7207514.v1	https://doi.org/10.6084/m9.figshare.7207514.v1
Pop 726	Data transformation	Pop 726 data	MacroPopGen_Database_final.xlsx; MacroPopGen_Database_final.xlsx[CombinedPopsSeparated]	figshare	doi:10.6084/m9.figshare.7207514.v1	https://doi.org/10.6084/m9.figshare.7207514.v1
Pop 727	Data transformation	Pop 727 data	MacroPopGen_Database_final.xlsx; MacroPopGen_Database_final.xlsx[CombinedPopsSeparated]	figshare	doi:10.6084/m9.figshare.7207514.v1	https://doi.org/10.6084/m9.figshare.7207514.v1
Pop 728	Data transformation	Pop 728 data	MacroPopGen_Database_final.xlsx; MacroPopGen_Database_final.xlsx[CombinedPopsSeparated]	figshare	doi:10.6084/m9.figshare.7207514.v1	https://doi.org/10.6084/m9.figshare.7207514.v1
Pop 729	Data transformation	Pop 729 data	MacroPopGen_Database_final.xlsx; MacroPopGen_Database_final.xlsx[CombinedPopsSeparated]	figshare	doi:10.6084/m9.figshare.7207514.v1	https://doi.org/10.6084/m9.figshare.7207514.v1
Pop 730	Data transformation	Pop 730 data	MacroPopGen_Database_final.xlsx; MacroPopGen_Database_final.xlsx[CombinedPopsSeparated]	figshare	doi:10.6084/m9.figshare.7207514.v1	https://doi.org/10.6084/m9.figshare.7207514.v1
Pop 731	Data transformation	Pop 731 data	MacroPopGen_Database_final.xlsx; MacroPopGen_Database_final.xlsx[CombinedPopsSeparated]	figshare	doi:10.6084/m9.figshare.7207514.v1	https://doi.org/10.6084/m9.figshare.7207514.v1
Pop 732	Data transformation	Pop 732 data	MacroPopGen_Database_final.xlsx; MacroPopGen_Database_final.xlsx[CombinedPopsSeparated]	figshare	doi:10.6084/m9.figshare.7207514.v1	https://doi.org/10.6084/m9.figshare.7207514.v1
Pop 733	Data transformation	Pop 733 data	MacroPopGen_Database_final.xlsx; MacroPopGen_Database_final.xlsx[CombinedPopsSeparated]	figshare	doi:10.6084/m9.figshare.7207514.v1	https://doi.org/10.6084/m9.figshare.7207514.v1
Pop 734	Data transformation	Pop 734 data	MacroPopGen_Database_final.xlsx; MacroPopGen_Database_final.xlsx[CombinedPopsSeparated]	figshare	doi:10.6084/m9.figshare.7207514.v1	https://doi.org/10.6084/m9.figshare.7207514.v1
Pop 735	Data transformation	Pop 735 data	MacroPopGen_Database_final.xlsx; MacroPopGen_Database_final.xlsx[CombinedPopsSeparated]	figshare	doi:10.6084/m9.figshare.7207514.v1	https://doi.org/10.6084/m9.figshare.7207514.v1
Pop 736	Data transformation	Pop 736 data	MacroPopGen_Database_final.xlsx; MacroPopGen_Database_final.xlsx[CombinedPopsSeparated]	figshare	doi:10.6084/m9.figshare.7207514.v1	https://doi.org/10.6084/m9.figshare.7207514.v1
Pop 737	Data transformation	Pop 737 data	MacroPopGen_Database_final.xlsx; MacroPopGen_Database_final.xlsx[CombinedPopsSeparated]	figshare	doi:10.6084/m9.figshare.7207514.v1	https://doi.org/10.6084/m9.figshare.7207514.v1
Pop 738	Data transformation	Pop 738 data	MacroPopGen_Database_final.xlsx; MacroPopGen_Database_final.xlsx[CombinedPopsSeparated]	figshare	doi:10.6084/m9.figshare.7207514.v1	https://doi.org/10.6084/m9.figshare.7207514.v1
Pop 739	Data transformation	Pop 739 data	MacroPopGen_Database_final.xlsx; MacroPopGen_Database_final.xlsx[CombinedPopsSeparated]	figshare	doi:10.6084/m9.figshare.7207514.v1	https://doi.org/10.6084/m9.figshare.7207514.v1
Pop 740	Data transformation	Pop 740 data	MacroPopGen_Database_final.xlsx; MacroPopGen_Database_final.xlsx[CombinedPopsSeparated]	figshare	doi:10.6084/m9.figshare.7207514.v1	https://doi.org/10.6084/m9.figshare.7207514.v1
Pop 741	Data transformation	Pop 741 data	MacroPopGen_Database_final.xlsx; MacroPopGen_Database_final.xlsx[CombinedPopsSeparated]	figshare	doi:10.6084/m9.figshare.7207514.v1	https://doi.org/10.6084/m9.figshare.7207514.v1
Pop 742	Data transformation	Pop 742 data	MacroPopGen_Database_final.xlsx; MacroPopGen_Database_final.xlsx[CombinedPopsSeparated]	figshare	doi:10.6084/m9.figshare.7207514.v1	https://doi.org/10.6084/m9.figshare.7207514.v1
Pop 743	Data transformation	Pop 743 data	MacroPopGen_Database_final.xlsx; MacroPopGen_Database_final.xlsx[CombinedPopsSeparated]	figshare	doi:10.6084/m9.figshare.7207514.v1	https://doi.org/10.6084/m9.figshare.7207514.v1
Pop 744	Data transformation	Pop 744 data	MacroPopGen_Database_final.xlsx; MacroPopGen_Database_final.xlsx[CombinedPopsSeparated]	figshare	doi:10.6084/m9.figshare.7207514.v1	https://doi.org/10.6084/m9.figshare.7207514.v1
Pop 745	Data transformation	Pop 745 data	MacroPopGen_Database_final.xlsx; MacroPopGen_Database_final.xlsx[CombinedPopsSeparated]	figshare	doi:10.6084/m9.figshare.7207514.v1	https://doi.org/10.6084/m9.figshare.7207514.v1
Pop 746	Data transformation	Pop 746 data	MacroPopGen_Database_final.xlsx; MacroPopGen_Database_final.xlsx[CombinedPopsSeparated]	figshare	doi:10.6084/m9.figshare.7207514.v1	https://doi.org/10.6084/m9.figshare.7207514.v1
Pop 747	Data transformation	Pop 747 data	MacroPopGen_Database_final.xlsx; MacroPopGen_Database_final.xlsx[CombinedPopsSeparated]	figshare	doi:10.6084/m9.figshare.7207514.v1	https://doi.org/10.6084/m9.figshare.7207514.v1
Pop 748	Data transformation	Pop 748 data	MacroPopGen_Database_final.xlsx; MacroPopGen_Database_final.xlsx[CombinedPopsSeparated]	figshare	doi:10.6084/m9.figshare.7207514.v1	https://doi.org/10.6084/m9.figshare.7207514.v1
Pop 749	Data transformation	Pop 749 data	MacroPopGen_Database_final.xlsx; MacroPopGen_Database_final.xlsx[CombinedPopsSeparated]	figshare	doi:10.6084/m9.figshare.7207514.v1	https://doi.org/10.6084/m9.figshare.7207514.v1
Pop 750	Data transformation	Pop 750 data	MacroPopGen_Database_final.xlsx; MacroPopGen_Database_final.xlsx[CombinedPopsSeparated]	figshare	doi:10.6084/m9.figshare.7207514.v1	https://doi.org/10.6084/m9.figshare.7207514.v1
Pop 751	Data transformation	Pop 751 data	MacroPopGen_Database_final.xlsx; MacroPopGen_Database_final.xlsx[CombinedPopsSeparated]	figshare	doi:10.6084/m9.figshare.7207514.v1	https://doi.org/10.6084/m9.figshare.7207514.v1
Pop 752	Data transformation	Pop 752 data	MacroPopGen_Database_final.xlsx; MacroPopGen_Database_final.xlsx[CombinedPopsSeparated]	figshare	doi:10.6084/m9.figshare.7207514.v1	https://doi.org/10.6084/m9.figshare.7207514.v1
Pop 753	Data transformation	Pop 753 data	MacroPopGen_Database_final.xlsx; MacroPopGen_Database_final.xlsx[CombinedPopsSeparated]	figshare	doi:10.6084/m9.figshare.7207514.v1	https://doi.org/10.6084/m9.figshare.7207514.v1
Pop 754	Data transformation	Pop 754 data	MacroPopGen_Database_final.xlsx; MacroPopGen_Database_final.xlsx[CombinedPopsSeparated]	figshare	doi:10.6084/m9.figshare.7207514.v1	https://doi.org/10.6084/m9.figshare.7207514.v1
Pop 755	Data transformation	Pop 755 data	MacroPopGen_Database_final.xlsx; MacroPopGen_Database_final.xlsx[CombinedPopsSeparated]	figshare	doi:10.6084/m9.figshare.7207514.v1	https://doi.org/10.6084/m9.figshare.7207514.v1
Pop 756	Data transformation	Pop 756 data	MacroPopGen_Database_final.xlsx; MacroPopGen_Database_final.xlsx[CombinedPopsSeparated]	figshare	doi:10.6084/m9.figshare.7207514.v1	https://doi.org/10.6084/m9.figshare.7207514.v1
Pop 757	Data transformation	Pop 757 data	MacroPopGen_Database_final.xlsx; MacroPopGen_Database_final.xlsx[CombinedPopsSeparated]	figshare	doi:10.6084/m9.figshare.7207514.v1	https://doi.org/10.6084/m9.figshare.7207514.v1
Pop 758	Data transformation	Pop 758 data	MacroPopGen_Database_final.xlsx; MacroPopGen_Database_final.xlsx[CombinedPopsSeparated]	figshare	doi:10.6084/m9.figshare.7207514.v1	https://doi.org/10.6084/m9.figshare.7207514.v1
Pop 759	Data transformation	Pop 759 data	MacroPopGen_Database_final.xlsx; MacroPopGen_Database_final.xlsx[CombinedPopsSeparated]	figshare	doi:10.6084/m9.figshare.7207514.v1	https://doi.org/10.6084/m9.figshare.7207514.v1
Pop 760	Data transformation	Pop 760 data	MacroPopGen_Database_final.xlsx; MacroPopGen_Database_final.xlsx[CombinedPopsSeparated]	figshare	doi:10.6084/m9.figshare.7207514.v1	https://doi.org/10.6084/m9.figshare.7207514.v1
Pop 761	Data transformation	Pop 761 data	MacroPopGen_Database_final.xlsx; MacroPopGen_Database_final.xlsx[CombinedPopsSeparated]	figshare	doi:10.6084/m9.figshare.7207514.v1	https://doi.org/10.6084/m9.figshare.7207514.v1
Pop 762	Data transformation	Pop 762 data	MacroPopGen_Database_final.xlsx; MacroPopGen_Database_final.xlsx[CombinedPopsSeparated]	figshare	doi:10.6084/m9.figshare.7207514.v1	https://doi.org/10.6084/m9.figshare.7207514.v1
Pop 763	Data transformation	Pop 763 data	MacroPopGen_Database_final.xlsx; MacroPopGen_Database_final.xlsx[CombinedPopsSeparated]	figshare	doi:10.6084/m9.figshare.7207514.v1	https://doi.org/10.6084/m9.figshare.7207514.v1
Pop 764	Data transformation	Pop 764 data	MacroPopGen_Database_final.xlsx; MacroPopGen_Database_final.xlsx[CombinedPopsSeparated]	figshare	doi:10.6084/m9.figshare.7207514.v1	https://doi.org/10.6084/m9.figshare.7207514.v1
Pop 765	Data transformation	Pop 765 data	MacroPopGen_Database_final.xlsx; MacroPopGen_Database_final.xlsx[CombinedPopsSeparated]	figshare	doi:10.6084/m9.figshare.7207514.v1	https://doi.org/10.6084/m9.figshare.7207514.v1
Pop 766	Data transformation	Pop 766 data	MacroPopGen_Database_final.xlsx; MacroPopGen_Database_final.xlsx[CombinedPopsSeparated]	figshare	doi:10.6084/m9.figshare.7207514.v1	https://doi.org/10.6084/m9.figshare.7207514.v1
Pop 767	Data transformation	Pop 767 data	MacroPopGen_Database_final.xlsx; MacroPopGen_Database_final.xlsx[CombinedPopsSeparated]	figshare	doi:10.6084/m9.figshare.7207514.v1	https://doi.org/10.6084/m9.figshare.7207514.v1
Pop 771	Data transformation	Pop 771 data	MacroPopGen_Database_final.xlsx; MacroPopGen_Database_final.xlsx[CombinedPopsSeparated]	figshare	doi:10.6084/m9.figshare.7207514.v1	https://doi.org/10.6084/m9.figshare.7207514.v1
Pop 772	Data transformation	Pop 772 data	MacroPopGen_Database_final.xlsx; MacroPopGen_Database_final.xlsx[CombinedPopsSeparated]	figshare	doi:10.6084/m9.figshare.7207514.v1	https://doi.org/10.6084/m9.figshare.7207514.v1
Pop 773	Data transformation	Pop 773 data	MacroPopGen_Database_final.xlsx; MacroPopGen_Database_final.xlsx[CombinedPopsSeparated]	figshare	doi:10.6084/m9.figshare.7207514.v1	https://doi.org/10.6084/m9.figshare.7207514.v1
Pop 774	Data transformation	Pop 774 data	MacroPopGen_Database_final.xlsx; MacroPopGen_Database_final.xlsx[CombinedPopsSeparated]	figshare	doi:10.6084/m9.figshare.7207514.v1	https://doi.org/10.6084/m9.figshare.7207514.v1
Pop 775	Data transformation	Pop 775 data	MacroPopGen_Database_final.xlsx; MacroPopGen_Database_final.xlsx[CombinedPopsSeparated]	figshare	doi:10.6084/m9.figshare.7207514.v1	https://doi.org/10.6084/m9.figshare.7207514.v1
Pop 776	Data transformation	Pop 776 data	MacroPopGen_Database_final.xlsx; MacroPopGen_Database_final.xlsx[CombinedPopsSeparated]	figshare	doi:10.6084/m9.figshare.7207514.v1	https://doi.org/10.6084/m9.figshare.7207514.v1
Pop 777	Data transformation	Pop 777 data	MacroPopGen_Database_final.xlsx; MacroPopGen_Database_final.xlsx[CombinedPopsSeparated]	figshare	doi:10.6084/m9.figshare.7207514.v1	https://doi.org/10.6084/m9.figshare.7207514.v1
Pop 778	Data transformation	Pop 778 data	MacroPopGen_Database_final.xlsx; MacroPopGen_Database_final.xlsx[CombinedPopsSeparated]	figshare	doi:10.6084/m9.figshare.7207514.v1	https://doi.org/10.6084/m9.figshare.7207514.v1
Pop 779	Data transformation	Pop 779 data	MacroPopGen_Database_final.xlsx; MacroPopGen_Database_final.xlsx[CombinedPopsSeparated]	figshare	doi:10.6084/m9.figshare.7207514.v1	https://doi.org/10.6084/m9.figshare.7207514.v1
Pop 780	Data transformation	Pop 780 data	MacroPopGen_Database_final.xlsx; MacroPopGen_Database_final.xlsx[CombinedPopsSeparated]	figshare	doi:10.6084/m9.figshare.7207514.v1	https://doi.org/10.6084/m9.figshare.7207514.v1
Pop 781	Data transformation	Pop 781 data	MacroPopGen_Database_final.xlsx; MacroPopGen_Database_final.xlsx[CombinedPopsSeparated]	figshare	doi:10.6084/m9.figshare.7207514.v1	https://doi.org/10.6084/m9.figshare.7207514.v1
Pop 782	Data transformation	Pop 782 data	MacroPopGen_Database_final.xlsx; MacroPopGen_Database_final.xlsx[CombinedPopsSeparated]	figshare	doi:10.6084/m9.figshare.7207514.v1	https://doi.org/10.6084/m9.figshare.7207514.v1
Pop 783	Data transformation	Pop 783 data	MacroPopGen_Database_final.xlsx; MacroPopGen_Database_final.xlsx[CombinedPopsSeparated]	figshare	doi:10.6084/m9.figshare.7207514.v1	https://doi.org/10.6084/m9.figshare.7207514.v1
Pop 784	Data transformation	Pop 784 data	MacroPopGen_Database_final.xlsx; MacroPopGen_Database_final.xlsx[CombinedPopsSeparated]	figshare	doi:10.6084/m9.figshare.7207514.v1	https://doi.org/10.6084/m9.figshare.7207514.v1
Pop 785	Data transformation	Pop 785 data	MacroPopGen_Database_final.xlsx; MacroPopGen_Database_final.xlsx[CombinedPopsSeparated]	figshare	doi:10.6084/m9.figshare.7207514.v1	https://doi.org/10.6084/m9.figshare.7207514.v1
Pop 786	Data transformation	Pop 786 data	MacroPopGen_Database_final.xlsx; MacroPopGen_Database_final.xlsx[CombinedPopsSeparated]	figshare	doi:10.6084/m9.figshare.7207514.v1	https://doi.org/10.6084/m9.figshare.7207514.v1
Pop 787	Data transformation	Pop 787 data	MacroPopGen_Database_final.xlsx; MacroPopGen_Database_final.xlsx[CombinedPopsSeparated]	figshare	doi:10.6084/m9.figshare.7207514.v1	https://doi.org/10.6084/m9.figshare.7207514.v1
Pop 788	Data transformation	Pop 788 data	MacroPopGen_Database_final.xlsx; MacroPopGen_Database_final.xlsx[CombinedPopsSeparated]	figshare	doi:10.6084/m9.figshare.7207514.v1	https://doi.org/10.6084/m9.figshare.7207514.v1
Pop 789	Data transformation	Pop 789 data	MacroPopGen_Database_final.xlsx; MacroPopGen_Database_final.xlsx[CombinedPopsSeparated]	figshare	doi:10.6084/m9.figshare.7207514.v1	https://doi.org/10.6084/m9.figshare.7207514.v1
Pop 790	Data transformation	Pop 790 data	MacroPopGen_Database_final.xlsx; MacroPopGen_Database_final.xlsx[CombinedPopsSeparated]	figshare	doi:10.6084/m9.figshare.7207514.v1	https://doi.org/10.6084/m9.figshare.7207514.v1
Pop 791	Data transformation	Pop 791 data	MacroPopGen_Database_final.xlsx; MacroPopGen_Database_final.xlsx[CombinedPopsSeparated]	figshare	doi:10.6084/m9.figshare.7207514.v1	https://doi.org/10.6084/m9.figshare.7207514.v1
Pop 792	Data transformation	Pop 792 data	MacroPopGen_Database_final.xlsx; MacroPopGen_Database_final.xlsx[CombinedPopsSeparated]	figshare	doi:10.6084/m9.figshare.7207514.v1	https://doi.org/10.6084/m9.figshare.7207514.v1
Pop 793	Data transformation	Pop 793 data	MacroPopGen_Database_final.xlsx; MacroPopGen_Database_final.xlsx[CombinedPopsSeparated]	figshare	doi:10.6084/m9.figshare.7207514.v1	https://doi.org/10.6084/m9.figshare.7207514.v1
Pop 794	Data transformation	Pop 794 data	MacroPopGen_Database_final.xlsx; MacroPopGen_Database_final.xlsx[CombinedPopsSeparated]	figshare	doi:10.6084/m9.figshare.7207514.v1	https://doi.org/10.6084/m9.figshare.7207514.v1
Pop 795	Data transformation	Pop 795 data	MacroPopGen_Database_final.xlsx; MacroPopGen_Database_final.xlsx[CombinedPopsSeparated]	figshare	doi:10.6084/m9.figshare.7207514.v1	https://doi.org/10.6084/m9.figshare.7207514.v1
Pop 796	Data transformation	Pop 796 data	MacroPopGen_Database_final.xlsx; MacroPopGen_Database_final.xlsx[CombinedPopsSeparated]	figshare	doi:10.6084/m9.figshare.7207514.v1	https://doi.org/10.6084/m9.figshare.7207514.v1
Pop 797	Data transformation	Pop 797 data	MacroPopGen_Database_final.xlsx; MacroPopGen_Database_final.xlsx[CombinedPopsSeparated]	figshare	doi:10.6084/m9.figshare.7207514.v1	https://doi.org/10.6084/m9.figshare.7207514.v1
Pop 798	Data transformation	Pop 798 data	MacroPopGen_Database_final.xlsx; MacroPopGen_Database_final.xlsx[CombinedPopsSeparated]	figshare	doi:10.6084/m9.figshare.7207514.v1	https://doi.org/10.6084/m9.figshare.7207514.v1
Pop 799	Data transformation	Pop 799 data	MacroPopGen_Database_final.xlsx; MacroPopGen_Database_final.xlsx[CombinedPopsSeparated]	figshare	doi:10.6084/m9.figshare.7207514.v1	https://doi.org/10.6084/m9.figshare.7207514.v1
Pop 800	Data transformation	Pop 800 data	MacroPopGen_Database_final.xlsx; MacroPopGen_Database_final.xlsx[CombinedPopsSeparated]	figshare	doi:10.6084/m9.figshare.7207514.v1	https://doi.org/10.6084/m9.figshare.7207514.v1
Pop 801	Data transformation	Pop 801 data	MacroPopGen_Database_final.xlsx; MacroPopGen_Database_final.xlsx[CombinedPopsSeparated]	figshare	doi:10.6084/m9.figshare.7207514.v1	https://doi.org/10.6084/m9.figshare.7207514.v1
Pop 802	Data transformation	Pop 802 data	MacroPopGen_Database_final.xlsx; MacroPopGen_Database_final.xlsx[CombinedPopsSeparated]	figshare	doi:10.6084/m9.figshare.7207514.v1	https://doi.org/10.6084/m9.figshare.7207514.v1
Pop 803	Data transformation	Pop 803 data	MacroPopGen_Database_final.xlsx; MacroPopGen_Database_final.xlsx[CombinedPopsSeparated]	figshare	doi:10.6084/m9.figshare.7207514.v1	https://doi.org/10.6084/m9.figshare.7207514.v1
Pop 804	Data transformation	Pop 804 data	MacroPopGen_Database_final.xlsx; MacroPopGen_Database_final.xlsx[CombinedPopsSeparated]	figshare	doi:10.6084/m9.figshare.7207514.v1	https://doi.org/10.6084/m9.figshare.7207514.v1
Pop 805	Data transformation	Pop 805 data	MacroPopGen_Database_final.xlsx; MacroPopGen_Database_final.xlsx[CombinedPopsSeparated]	figshare	doi:10.6084/m9.figshare.7207514.v1	https://doi.org/10.6084/m9.figshare.7207514.v1
Pop 806	Data transformation	Pop 806 data	MacroPopGen_Database_final.xlsx; MacroPopGen_Database_final.xlsx[CombinedPopsSeparated]	figshare	doi:10.6084/m9.figshare.7207514.v1	https://doi.org/10.6084/m9.figshare.7207514.v1
Pop 807	Data transformation	Pop 807 data	MacroPopGen_Database_final.xlsx; MacroPopGen_Database_final.xlsx[CombinedPopsSeparated]	figshare	doi:10.6084/m9.figshare.7207514.v1	https://doi.org/10.6084/m9.figshare.7207514.v1
Pop 808	Data transformation	Pop 808 data	MacroPopGen_Database_final.xlsx; MacroPopGen_Database_final.xlsx[CombinedPopsSeparated]	figshare	doi:10.6084/m9.figshare.7207514.v1	https://doi.org/10.6084/m9.figshare.7207514.v1
Pop 809	Data transformation	Pop 809 data	MacroPopGen_Database_final.xlsx; MacroPopGen_Database_final.xlsx[CombinedPopsSeparated]	figshare	doi:10.6084/m9.figshare.7207514.v1	https://doi.org/10.6084/m9.figshare.7207514.v1
Pop 810	Data transformation	Pop 810 data	MacroPopGen_Database_final.xlsx; MacroPopGen_Database_final.xlsx[CombinedPopsSeparated]	figshare	doi:10.6084/m9.figshare.7207514.v1	https://doi.org/10.6084/m9.figshare.7207514.v1
Pop 811	Data transformation	Pop 811 data	MacroPopGen_Database_final.xlsx; MacroPopGen_Database_final.xlsx[CombinedPopsSeparated]	figshare	doi:10.6084/m9.figshare.7207514.v1	https://doi.org/10.6084/m9.figshare.7207514.v1
Pop 812	Data transformation	Pop 812 data	MacroPopGen_Database_final.xlsx; MacroPopGen_Database_final.xlsx[CombinedPopsSeparated]	figshare	doi:10.6084/m9.figshare.7207514.v1	https://doi.org/10.6084/m9.figshare.7207514.v1
Pop 813	Data transformation	Pop 813 data	MacroPopGen_Database_final.xlsx; MacroPopGen_Database_final.xlsx[CombinedPopsSeparated]	figshare	doi:10.6084/m9.figshare.7207514.v1	https://doi.org/10.6084/m9.figshare.7207514.v1
Pop 814	Data transformation	Pop 814 data	MacroPopGen_Database_final.xlsx; MacroPopGen_Database_final.xlsx[CombinedPopsSeparated]	figshare	doi:10.6084/m9.figshare.7207514.v1	https://doi.org/10.6084/m9.figshare.7207514.v1
Pop 815	Data transformation	Pop 815 data	MacroPopGen_Database_final.xlsx; MacroPopGen_Database_final.xlsx[CombinedPopsSeparated]	figshare	doi:10.6084/m9.figshare.7207514.v1	https://doi.org/10.6084/m9.figshare.7207514.v1
Pop 816	Data transformation	Pop 816 data	MacroPopGen_Database_final.xlsx; MacroPopGen_Database_final.xlsx[CombinedPopsSeparated]	figshare	doi:10.6084/m9.figshare.7207514.v1	https://doi.org/10.6084/m9.figshare.7207514.v1
Pop 817	Data transformation	Pop 817 data	MacroPopGen_Database_final.xlsx; MacroPopGen_Database_final.xlsx[CombinedPopsSeparated]	figshare	doi:10.6084/m9.figshare.7207514.v1	https://doi.org/10.6084/m9.figshare.7207514.v1
Pop 818	Data transformation	Pop 818 data	MacroPopGen_Database_final.xlsx; MacroPopGen_Database_final.xlsx[CombinedPopsSeparated]	figshare	doi:10.6084/m9.figshare.7207514.v1	https://doi.org/10.6084/m9.figshare.7207514.v1
Pop 819	Data transformation	Pop 819 data	MacroPopGen_Database_final.xlsx; MacroPopGen_Database_final.xlsx[CombinedPopsSeparated]	figshare	doi:10.6084/m9.figshare.7207514.v1	https://doi.org/10.6084/m9.figshare.7207514.v1
Pop 820	Data transformation	Pop 820 data	MacroPopGen_Database_final.xlsx; MacroPopGen_Database_final.xlsx[CombinedPopsSeparated]	figshare	doi:10.6084/m9.figshare.7207514.v1	https://doi.org/10.6084/m9.figshare.7207514.v1
Pop 821	Data transformation	Pop 821 data	MacroPopGen_Database_final.xlsx; MacroPopGen_Database_final.xlsx[CombinedPopsSeparated]	figshare	doi:10.6084/m9.figshare.7207514.v1	https://doi.org/10.6084/m9.figshare.7207514.v1
Pop 822	Data transformation	Pop 822 data	MacroPopGen_Database_final.xlsx; MacroPopGen_Database_final.xlsx[CombinedPopsSeparated]	figshare	doi:10.6084/m9.figshare.7207514.v1	https://doi.org/10.6084/m9.figshare.7207514.v1
Pop 823	Data transformation	Pop 823 data	MacroPopGen_Database_final.xlsx; MacroPopGen_Database_final.xlsx[CombinedPopsSeparated]	figshare	doi:10.6084/m9.figshare.7207514.v1	https://doi.org/10.6084/m9.figshare.7207514.v1
Pop 824	Data transformation	Pop 824 data	MacroPopGen_Database_final.xlsx; MacroPopGen_Database_final.xlsx[CombinedPopsSeparated]	figshare	doi:10.6084/m9.figshare.7207514.v1	https://doi.org/10.6084/m9.figshare.7207514.v1
Pop 825	Data transformation	Pop 825 data	MacroPopGen_Database_final.xlsx; MacroPopGen_Database_final.xlsx[CombinedPopsSeparated]	figshare	doi:10.6084/m9.figshare.7207514.v1	https://doi.org/10.6084/m9.figshare.7207514.v1
Pop 826	Data transformation	Pop 826 data	MacroPopGen_Database_final.xlsx; MacroPopGen_Database_final.xlsx[CombinedPopsSeparated]	figshare	doi:10.6084/m9.figshare.7207514.v1	https://doi.org/10.6084/m9.figshare.7207514.v1
Pop 827	Data transformation	Pop 827 data	MacroPopGen_Database_final.xlsx; MacroPopGen_Database_final.xlsx[CombinedPopsSeparated]	figshare	doi:10.6084/m9.figshare.7207514.v1	https://doi.org/10.6084/m9.figshare.7207514.v1
Pop 828	Data transformation	Pop 828 data	MacroPopGen_Database_final.xlsx; MacroPopGen_Database_final.xlsx[CombinedPopsSeparated]	figshare	doi:10.6084/m9.figshare.7207514.v1	https://doi.org/10.6084/m9.figshare.7207514.v1
Pop 829	Data transformation	Pop 829 data	MacroPopGen_Database_final.xlsx; MacroPopGen_Database_final.xlsx[CombinedPopsSeparated]	figshare	doi:10.6084/m9.figshare.7207514.v1	https://doi.org/10.6084/m9.figshare.7207514.v1
Pop 830	Data transformation	Pop 830 data	MacroPopGen_Database_final.xlsx; MacroPopGen_Database_final.xlsx[CombinedPopsSeparated]	figshare	doi:10.6084/m9.figshare.7207514.v1	https://doi.org/10.6084/m9.figshare.7207514.v1
Pop 831	Data transformation	Pop 831 data	MacroPopGen_Database_final.xlsx; MacroPopGen_Database_final.xlsx[CombinedPopsSeparated]	figshare	doi:10.6084/m9.figshare.7207514.v1	https://doi.org/10.6084/m9.figshare.7207514.v1
Pop 832	Data transformation	Pop 832 data	MacroPopGen_Database_final.xlsx; MacroPopGen_Database_final.xlsx[CombinedPopsSeparated]	figshare	doi:10.6084/m9.figshare.7207514.v1	https://doi.org/10.6084/m9.figshare.7207514.v1
Pop 833	Data transformation	Pop 833 data	MacroPopGen_Database_final.xlsx; MacroPopGen_Database_final.xlsx[CombinedPopsSeparated]	figshare	doi:10.6084/m9.figshare.7207514.v1	https://doi.org/10.6084/m9.figshare.7207514.v1
Pop 834	Data transformation	Pop 834 data	MacroPopGen_Database_final.xlsx; MacroPopGen_Database_final.xlsx[CombinedPopsSeparated]	figshare	doi:10.6084/m9.figshare.7207514.v1	https://doi.org/10.6084/m9.figshare.7207514.v1
Pop 835	Data transformation	Pop 835 data	MacroPopGen_Database_final.xlsx; MacroPopGen_Database_final.xlsx[CombinedPopsSeparated]	figshare	doi:10.6084/m9.figshare.7207514.v1	https://doi.org/10.6084/m9.figshare.7207514.v1
Pop 836	Data transformation	Pop 836 data	MacroPopGen_Database_final.xlsx; MacroPopGen_Database_final.xlsx[CombinedPopsSeparated]	figshare	doi:10.6084/m9.figshare.7207514.v1	https://doi.org/10.6084/m9.figshare.7207514.v1
Pop 837	Data transformation	Pop 837 data	MacroPopGen_Database_final.xlsx; MacroPopGen_Database_final.xlsx[CombinedPopsSeparated]	figshare	doi:10.6084/m9.figshare.7207514.v1	https://doi.org/10.6084/m9.figshare.7207514.v1
Pop 838	Data transformation	Pop 838 data	MacroPopGen_Database_final.xlsx; MacroPopGen_Database_final.xlsx[CombinedPopsSeparated]	figshare	doi:10.6084/m9.figshare.7207514.v1	https://doi.org/10.6084/m9.figshare.7207514.v1
Pop 839	Data transformation	Pop 839 data	MacroPopGen_Database_final.xlsx; MacroPopGen_Database_final.xlsx[CombinedPopsSeparated]	figshare	doi:10.6084/m9.figshare.7207514.v1	https://doi.org/10.6084/m9.figshare.7207514.v1
Pop 840	Data transformation	Pop 840 data	MacroPopGen_Database_final.xlsx; MacroPopGen_Database_final.xlsx[CombinedPopsSeparated]	figshare	doi:10.6084/m9.figshare.7207514.v1	https://doi.org/10.6084/m9.figshare.7207514.v1
Pop 841	Data transformation	Pop 841 data	MacroPopGen_Database_final.xlsx; MacroPopGen_Database_final.xlsx[CombinedPopsSeparated]	figshare	doi:10.6084/m9.figshare.7207514.v1	https://doi.org/10.6084/m9.figshare.7207514.v1
Pop 842	Data transformation	Pop 842 data	MacroPopGen_Database_final.xlsx; MacroPopGen_Database_final.xlsx[CombinedPopsSeparated]	figshare	doi:10.6084/m9.figshare.7207514.v1	https://doi.org/10.6084/m9.figshare.7207514.v1
Pop 843	Data transformation	Pop 843 data	MacroPopGen_Database_final.xlsx; MacroPopGen_Database_final.xlsx[CombinedPopsSeparated]	figshare	doi:10.6084/m9.figshare.7207514.v1	https://doi.org/10.6084/m9.figshare.7207514.v1
Pop 844	Data transformation	Pop 844 data	MacroPopGen_Database_final.xlsx; MacroPopGen_Database_final.xlsx[CombinedPopsSeparated]	figshare	doi:10.6084/m9.figshare.7207514.v1	https://doi.org/10.6084/m9.figshare.7207514.v1
Pop 845	Data transformation	Pop 845 data	MacroPopGen_Database_final.xlsx; MacroPopGen_Database_final.xlsx[CombinedPopsSeparated]	figshare	doi:10.6084/m9.figshare.7207514.v1	https://doi.org/10.6084/m9.figshare.7207514.v1
Pop 846	Data transformation	Pop 846 data	MacroPopGen_Database_final.xlsx; MacroPopGen_Database_final.xlsx[CombinedPopsSeparated]	figshare	doi:10.6084/m9.figshare.7207514.v1	https://doi.org/10.6084/m9.figshare.7207514.v1
Pop 847	Data transformation	Pop 847 data	MacroPopGen_Database_final.xlsx; MacroPopGen_Database_final.xlsx[CombinedPopsSeparated]	figshare	doi:10.6084/m9.figshare.7207514.v1	https://doi.org/10.6084/m9.figshare.7207514.v1
Pop 848	Data transformation	Pop 848 data	MacroPopGen_Database_final.xlsx; MacroPopGen_Database_final.xlsx[CombinedPopsSeparated]	figshare	doi:10.6084/m9.figshare.7207514.v1	https://doi.org/10.6084/m9.figshare.7207514.v1
Pop 849	Data transformation	Pop 849 data	MacroPopGen_Database_final.xlsx; MacroPopGen_Database_final.xlsx[CombinedPopsSeparated]	figshare	doi:10.6084/m9.figshare.7207514.v1	https://doi.org/10.6084/m9.figshare.7207514.v1
Pop 850	Data transformation	Pop 850 data	MacroPopGen_Database_final.xlsx; MacroPopGen_Database_final.xlsx[CombinedPopsSeparated]	figshare	doi:10.6084/m9.figshare.7207514.v1	https://doi.org/10.6084/m9.figshare.7207514.v1
Pop 851	Data transformation	Pop 851 data	MacroPopGen_Database_final.xlsx; MacroPopGen_Database_final.xlsx[CombinedPopsSeparated]	figshare	doi:10.6084/m9.figshare.7207514.v1	https://doi.org/10.6084/m9.figshare.7207514.v1
Pop 852	Data transformation	Pop 852 data	MacroPopGen_Database_final.xlsx; MacroPopGen_Database_final.xlsx[CombinedPopsSeparated]	figshare	doi:10.6084/m9.figshare.7207514.v1	https://doi.org/10.6084/m9.figshare.7207514.v1
Pop 853	Data transformation	Pop 853 data	MacroPopGen_Database_final.xlsx; MacroPopGen_Database_final.xlsx[CombinedPopsSeparated]	figshare	doi:10.6084/m9.figshare.7207514.v1	https://doi.org/10.6084/m9.figshare.7207514.v1
Pop 854	Data transformation	Pop 854 data	MacroPopGen_Database_final.xlsx; MacroPopGen_Database_final.xlsx[CombinedPopsSeparated]	figshare	doi:10.6084/m9.figshare.7207514.v1	https://doi.org/10.6084/m9.figshare.7207514.v1
Pop 855	Data transformation	Pop 855 data	MacroPopGen_Database_final.xlsx; MacroPopGen_Database_final.xlsx[CombinedPopsSeparated]	figshare	doi:10.6084/m9.figshare.7207514.v1	https://doi.org/10.6084/m9.figshare.7207514.v1
Pop 856	Data transformation	Pop 856 data	MacroPopGen_Database_final.xlsx; MacroPopGen_Database_final.xlsx[CombinedPopsSeparated]	figshare	doi:10.6084/m9.figshare.7207514.v1	https://doi.org/10.6084/m9.figshare.7207514.v1
Pop 857	Data transformation	Pop 857 data	MacroPopGen_Database_final.xlsx; MacroPopGen_Database_final.xlsx[CombinedPopsSeparated]	figshare	doi:10.6084/m9.figshare.7207514.v1	https://doi.org/10.6084/m9.figshare.7207514.v1
Pop 858	Data transformation	Pop 858 data	MacroPopGen_Database_final.xlsx; MacroPopGen_Database_final.xlsx[CombinedPopsSeparated]	figshare	doi:10.6084/m9.figshare.7207514.v1	https://doi.org/10.6084/m9.figshare.7207514.v1
Pop 859	Data transformation	Pop 859 data	MacroPopGen_Database_final.xlsx; MacroPopGen_Database_final.xlsx[CombinedPopsSeparated]	figshare	doi:10.6084/m9.figshare.7207514.v1	https://doi.org/10.6084/m9.figshare.7207514.v1
Pop 860	Data transformation	Pop 860 data	MacroPopGen_Database_final.xlsx; MacroPopGen_Database_final.xlsx[CombinedPopsSeparated]	figshare	doi:10.6084/m9.figshare.7207514.v1	https://doi.org/10.6084/m9.figshare.7207514.v1
Pop 861	Data transformation	Pop 861 data	MacroPopGen_Database_final.xlsx; MacroPopGen_Database_final.xlsx[CombinedPopsSeparated]	figshare	doi:10.6084/m9.figshare.7207514.v1	https://doi.org/10.6084/m9.figshare.7207514.v1
Pop 862	Data transformation	Pop 862 data	MacroPopGen_Database_final.xlsx; MacroPopGen_Database_final.xlsx[CombinedPopsSeparated]	figshare	doi:10.6084/m9.figshare.7207514.v1	https://doi.org/10.6084/m9.figshare.7207514.v1
Pop 863	Data transformation	Pop 863 data	MacroPopGen_Database_final.xlsx; MacroPopGen_Database_final.xlsx[CombinedPopsSeparated]	figshare	doi:10.6084/m9.figshare.7207514.v1	https://doi.org/10.6084/m9.figshare.7207514.v1
Pop 864	Data transformation	Pop 864 data	MacroPopGen_Database_final.xlsx; MacroPopGen_Database_final.xlsx[CombinedPopsSeparated]	figshare	doi:10.6084/m9.figshare.7207514.v1	https://doi.org/10.6084/m9.figshare.7207514.v1
Pop 865	Data transformation	Pop 865 data	MacroPopGen_Database_final.xlsx; MacroPopGen_Database_final.xlsx[CombinedPopsSeparated]	figshare	doi:10.6084/m9.figshare.7207514.v1	https://doi.org/10.6084/m9.figshare.7207514.v1
Pop 866	Data transformation	Pop 866 data	MacroPopGen_Database_final.xlsx; MacroPopGen_Database_final.xlsx[CombinedPopsSeparated]	figshare	doi:10.6084/m9.figshare.7207514.v1	https://doi.org/10.6084/m9.figshare.7207514.v1
Pop 867	Data transformation	Pop 867 data	MacroPopGen_Database_final.xlsx; MacroPopGen_Database_final.xlsx[CombinedPopsSeparated]	figshare	doi:10.6084/m9.figshare.7207514.v1	https://doi.org/10.6084/m9.figshare.7207514.v1
Pop 868	Data transformation	Pop 868 data	MacroPopGen_Database_final.xlsx; MacroPopGen_Database_final.xlsx[CombinedPopsSeparated]	figshare	doi:10.6084/m9.figshare.7207514.v1	https://doi.org/10.6084/m9.figshare.7207514.v1
Pop 869	Data transformation	Pop 869 data	MacroPopGen_Database_final.xlsx; MacroPopGen_Database_final.xlsx[CombinedPopsSeparated]	figshare	doi:10.6084/m9.figshare.7207514.v1	https://doi.org/10.6084/m9.figshare.7207514.v1
Pop 870	Data transformation	Pop 870 data	MacroPopGen_Database_final.xlsx; MacroPopGen_Database_final.xlsx[CombinedPopsSeparated]	figshare	doi:10.6084/m9.figshare.7207514.v1	https://doi.org/10.6084/m9.figshare.7207514.v1
Pop 871	Data transformation	Pop 871 data	MacroPopGen_Database_final.xlsx; MacroPopGen_Database_final.xlsx[CombinedPopsSeparated]	figshare	doi:10.6084/m9.figshare.7207514.v1	https://doi.org/10.6084/m9.figshare.7207514.v1
Pop 872	Data transformation	Pop 872 data	MacroPopGen_Database_final.xlsx; MacroPopGen_Database_final.xlsx[CombinedPopsSeparated]	figshare	doi:10.6084/m9.figshare.7207514.v1	https://doi.org/10.6084/m9.figshare.7207514.v1
Pop 873	Data transformation	Pop 873 data	MacroPopGen_Database_final.xlsx; MacroPopGen_Database_final.xlsx[CombinedPopsSeparated]	figshare	doi:10.6084/m9.figshare.7207514.v1	https://doi.org/10.6084/m9.figshare.7207514.v1
Pop 874	Data transformation	Pop 874 data	MacroPopGen_Database_final.xlsx; MacroPopGen_Database_final.xlsx[CombinedPopsSeparated]	figshare	doi:10.6084/m9.figshare.7207514.v1	https://doi.org/10.6084/m9.figshare.7207514.v1
Pop 875	Data transformation	Pop 875 data	MacroPopGen_Database_final.xlsx; MacroPopGen_Database_final.xlsx[CombinedPopsSeparated]	figshare	doi:10.6084/m9.figshare.7207514.v1	https://doi.org/10.6084/m9.figshare.7207514.v1
Pop 876	Data transformation	Pop 876 data	MacroPopGen_Database_final.xlsx; MacroPopGen_Database_final.xlsx[CombinedPopsSeparated]	figshare	doi:10.6084/m9.figshare.7207514.v1	https://doi.org/10.6084/m9.figshare.7207514.v1
Pop 877	Data transformation	Pop 877 data	MacroPopGen_Database_final.xlsx; MacroPopGen_Database_final.xlsx[CombinedPopsSeparated]	figshare	doi:10.6084/m9.figshare.7207514.v1	https://doi.org/10.6084/m9.figshare.7207514.v1
Pop 878	Data transformation	Pop 878 data	MacroPopGen_Database_final.xlsx; MacroPopGen_Database_final.xlsx[CombinedPopsSeparated]	figshare	doi:10.6084/m9.figshare.7207514.v1	https://doi.org/10.6084/m9.figshare.7207514.v1
Pop 879	Data transformation	Pop 879 data	MacroPopGen_Database_final.xlsx; MacroPopGen_Database_final.xlsx[CombinedPopsSeparated]	figshare	doi:10.6084/m9.figshare.7207514.v1	https://doi.org/10.6084/m9.figshare.7207514.v1
Pop 880	Data transformation	Pop 880 data	MacroPopGen_Database_final.xlsx; MacroPopGen_Database_final.xlsx[CombinedPopsSeparated]	figshare	doi:10.6084/m9.figshare.7207514.v1	https://doi.org/10.6084/m9.figshare.7207514.v1
Pop 881	Data transformation	Pop 881 data	MacroPopGen_Database_final.xlsx; MacroPopGen_Database_final.xlsx[CombinedPopsSeparated]	figshare	doi:10.6084/m9.figshare.7207514.v1	https://doi.org/10.6084/m9.figshare.7207514.v1
Pop 882	Data transformation	Pop 882 data	MacroPopGen_Database_final.xlsx; MacroPopGen_Database_final.xlsx[CombinedPopsSeparated]	figshare	doi:10.6084/m9.figshare.7207514.v1	https://doi.org/10.6084/m9.figshare.7207514.v1
Pop 883	Data transformation	Pop 883 data	MacroPopGen_Database_final.xlsx; MacroPopGen_Database_final.xlsx[CombinedPopsSeparated]	figshare	doi:10.6084/m9.figshare.7207514.v1	https://doi.org/10.6084/m9.figshare.7207514.v1
Pop 884	Data transformation	Pop 884 data	MacroPopGen_Database_final.xlsx; MacroPopGen_Database_final.xlsx[CombinedPopsSeparated]	figshare	doi:10.6084/m9.figshare.7207514.v1	https://doi.org/10.6084/m9.figshare.7207514.v1
Pop 885	Data transformation	Pop 885 data	MacroPopGen_Database_final.xlsx; MacroPopGen_Database_final.xlsx[CombinedPopsSeparated]	figshare	doi:10.6084/m9.figshare.7207514.v1	https://doi.org/10.6084/m9.figshare.7207514.v1
Pop 886	Data transformation	Pop 886 data	MacroPopGen_Database_final.xlsx; MacroPopGen_Database_final.xlsx[CombinedPopsSeparated]	figshare	doi:10.6084/m9.figshare.7207514.v1	https://doi.org/10.6084/m9.figshare.7207514.v1
Pop 887	Data transformation	Pop 887 data	MacroPopGen_Database_final.xlsx; MacroPopGen_Database_final.xlsx[CombinedPopsSeparated]	figshare	doi:10.6084/m9.figshare.7207514.v1	https://doi.org/10.6084/m9.figshare.7207514.v1
Pop 888	Data transformation	Pop 888 data	MacroPopGen_Database_final.xlsx; MacroPopGen_Database_final.xlsx[CombinedPopsSeparated]	figshare	doi:10.6084/m9.figshare.7207514.v1	https://doi.org/10.6084/m9.figshare.7207514.v1
Pop 889	Data transformation	Pop 889 data	MacroPopGen_Database_final.xlsx; MacroPopGen_Database_final.xlsx[CombinedPopsSeparated]	figshare	doi:10.6084/m9.figshare.7207514.v1	https://doi.org/10.6084/m9.figshare.7207514.v1
Pop 890	Data transformation	Pop 890 data	MacroPopGen_Database_final.xlsx; MacroPopGen_Database_final.xlsx[CombinedPopsSeparated]	figshare	doi:10.6084/m9.figshare.7207514.v1	https://doi.org/10.6084/m9.figshare.7207514.v1
Pop 891	Data transformation	Pop 891 data	MacroPopGen_Database_final.xlsx; MacroPopGen_Database_final.xlsx[CombinedPopsSeparated]	figshare	doi:10.6084/m9.figshare.7207514.v1	https://doi.org/10.6084/m9.figshare.7207514.v1
Pop 892	Data transformation	Pop 892 data	MacroPopGen_Database_final.xlsx; MacroPopGen_Database_final.xlsx[CombinedPopsSeparated]	figshare	doi:10.6084/m9.figshare.7207514.v1	https://doi.org/10.6084/m9.figshare.7207514.v1
Pop 893	Data transformation	Pop 893 data	MacroPopGen_Database_final.xlsx; MacroPopGen_Database_final.xlsx[CombinedPopsSeparated]	figshare	doi:10.6084/m9.figshare.7207514.v1	https://doi.org/10.6084/m9.figshare.7207514.v1
Pop 894	Data transformation	Pop 894 data	MacroPopGen_Database_final.xlsx; MacroPopGen_Database_final.xlsx[CombinedPopsSeparated]	figshare	doi:10.6084/m9.figshare.7207514.v1	https://doi.org/10.6084/m9.figshare.7207514.v1
Pop 895	Data transformation	Pop 895 data	MacroPopGen_Database_final.xlsx; MacroPopGen_Database_final.xlsx[CombinedPopsSeparated]	figshare	doi:10.6084/m9.figshare.7207514.v1	https://doi.org/10.6084/m9.figshare.7207514.v1
Pop 896	Data transformation	Pop 896 data	MacroPopGen_Database_final.xlsx; MacroPopGen_Database_final.xlsx[CombinedPopsSeparated]	figshare	doi:10.6084/m9.figshare.7207514.v1	https://doi.org/10.6084/m9.figshare.7207514.v1
Pop 897	Data transformation	Pop 897 data	MacroPopGen_Database_final.xlsx; MacroPopGen_Database_final.xlsx[CombinedPopsSeparated]	figshare	doi:10.6084/m9.figshare.7207514.v1	https://doi.org/10.6084/m9.figshare.7207514.v1
Pop 898	Data transformation	Pop 898 data	MacroPopGen_Database_final.xlsx; MacroPopGen_Database_final.xlsx[CombinedPopsSeparated]	figshare	doi:10.6084/m9.figshare.7207514.v1	https://doi.org/10.6084/m9.figshare.7207514.v1
Pop 899	Data transformation	Pop 899 data	MacroPopGen_Database_final.xlsx; MacroPopGen_Database_final.xlsx[CombinedPopsSeparated]	figshare	doi:10.6084/m9.figshare.7207514.v1	https://doi.org/10.6084/m9.figshare.7207514.v1
Pop 900	Data transformation	Pop 900 data	MacroPopGen_Database_final.xlsx; MacroPopGen_Database_final.xlsx[CombinedPopsSeparated]	figshare	doi:10.6084/m9.figshare.7207514.v1	https://doi.org/10.6084/m9.figshare.7207514.v1
Pop 901	Data transformation	Pop 901 data	MacroPopGen_Database_final.xlsx; MacroPopGen_Database_final.xlsx[CombinedPopsSeparated]	figshare	doi:10.6084/m9.figshare.7207514.v1	https://doi.org/10.6084/m9.figshare.7207514.v1
Pop 902	Data transformation	Pop 902 data	MacroPopGen_Database_final.xlsx; MacroPopGen_Database_final.xlsx[CombinedPopsSeparated]	figshare	doi:10.6084/m9.figshare.7207514.v1	https://doi.org/10.6084/m9.figshare.7207514.v1
Pop 903	Data transformation	Pop 903 data	MacroPopGen_Database_final.xlsx; MacroPopGen_Database_final.xlsx[CombinedPopsSeparated]	figshare	doi:10.6084/m9.figshare.7207514.v1	https://doi.org/10.6084/m9.figshare.7207514.v1
Pop 904	Data transformation	Pop 904 data	MacroPopGen_Database_final.xlsx; MacroPopGen_Database_final.xlsx[CombinedPopsSeparated]	figshare	doi:10.6084/m9.figshare.7207514.v1	https://doi.org/10.6084/m9.figshare.7207514.v1
Pop 905	Data transformation	Pop 905 data	MacroPopGen_Database_final.xlsx; MacroPopGen_Database_final.xlsx[CombinedPopsSeparated]	figshare	doi:10.6084/m9.figshare.7207514.v1	https://doi.org/10.6084/m9.figshare.7207514.v1
Pop 906	Data transformation	Pop 906 data	MacroPopGen_Database_final.xlsx; MacroPopGen_Database_final.xlsx[CombinedPopsSeparated]	figshare	doi:10.6084/m9.figshare.7207514.v1	https://doi.org/10.6084/m9.figshare.7207514.v1
Pop 907	Data transformation	Pop 907 data	MacroPopGen_Database_final.xlsx; MacroPopGen_Database_final.xlsx[CombinedPopsSeparated]	figshare	doi:10.6084/m9.figshare.7207514.v1	https://doi.org/10.6084/m9.figshare.7207514.v1
Pop 908	Data transformation	Pop 908 data	MacroPopGen_Database_final.xlsx; MacroPopGen_Database_final.xlsx[CombinedPopsSeparated]	figshare	doi:10.6084/m9.figshare.7207514.v1	https://doi.org/10.6084/m9.figshare.7207514.v1
Pop 909	Data transformation	Pop 909 data	MacroPopGen_Database_final.xlsx; MacroPopGen_Database_final.xlsx[CombinedPopsSeparated]	figshare	doi:10.6084/m9.figshare.7207514.v1	https://doi.org/10.6084/m9.figshare.7207514.v1
Pop 910	Data transformation	Pop 910 data	MacroPopGen_Database_final.xlsx; MacroPopGen_Database_final.xlsx[CombinedPopsSeparated]	figshare	doi:10.6084/m9.figshare.7207514.v1	https://doi.org/10.6084/m9.figshare.7207514.v1
Pop 911	Data transformation	Pop 911 data	MacroPopGen_Database_final.xlsx; MacroPopGen_Database_final.xlsx[CombinedPopsSeparated]	figshare	doi:10.6084/m9.figshare.7207514.v1	https://doi.org/10.6084/m9.figshare.7207514.v1
Pop 912	Data transformation	Pop 912 data	MacroPopGen_Database_final.xlsx; MacroPopGen_Database_final.xlsx[CombinedPopsSeparated]	figshare	doi:10.6084/m9.figshare.7207514.v1	https://doi.org/10.6084/m9.figshare.7207514.v1
Pop 913	Data transformation	Pop 913 data	MacroPopGen_Database_final.xlsx; MacroPopGen_Database_final.xlsx[CombinedPopsSeparated]	figshare	doi:10.6084/m9.figshare.7207514.v1	https://doi.org/10.6084/m9.figshare.7207514.v1
Pop 914	Data transformation	Pop 914 data	MacroPopGen_Database_final.xlsx; MacroPopGen_Database_final.xlsx[CombinedPopsSeparated]	figshare	doi:10.6084/m9.figshare.7207514.v1	https://doi.org/10.6084/m9.figshare.7207514.v1
Pop 915	Data transformation	Pop 915 data	MacroPopGen_Database_final.xlsx; MacroPopGen_Database_final.xlsx[CombinedPopsSeparated]	figshare	doi:10.6084/m9.figshare.7207514.v1	https://doi.org/10.6084/m9.figshare.7207514.v1
Pop 916	Data transformation	Pop 916 data	MacroPopGen_Database_final.xlsx; MacroPopGen_Database_final.xlsx[CombinedPopsSeparated]	figshare	doi:10.6084/m9.figshare.7207514.v1	https://doi.org/10.6084/m9.figshare.7207514.v1
Pop 917	Data transformation	Pop 917 data	MacroPopGen_Database_final.xlsx; MacroPopGen_Database_final.xlsx[CombinedPopsSeparated]	figshare	doi:10.6084/m9.figshare.7207514.v1	https://doi.org/10.6084/m9.figshare.7207514.v1
Pop 918	Data transformation	Pop 918 data	MacroPopGen_Database_final.xlsx; MacroPopGen_Database_final.xlsx[CombinedPopsSeparated]	figshare	doi:10.6084/m9.figshare.7207514.v1	https://doi.org/10.6084/m9.figshare.7207514.v1
Pop 919	Data transformation	Pop 919 data	MacroPopGen_Database_final.xlsx; MacroPopGen_Database_final.xlsx[CombinedPopsSeparated]	figshare	doi:10.6084/m9.figshare.7207514.v1	https://doi.org/10.6084/m9.figshare.7207514.v1
Pop 920	Data transformation	Pop 920 data	MacroPopGen_Database_final.xlsx; MacroPopGen_Database_final.xlsx[CombinedPopsSeparated]	figshare	doi:10.6084/m9.figshare.7207514.v1	https://doi.org/10.6084/m9.figshare.7207514.v1
Pop 921	Data transformation	Pop 921 data	MacroPopGen_Database_final.xlsx; MacroPopGen_Database_final.xlsx[CombinedPopsSeparated]	figshare	doi:10.6084/m9.figshare.7207514.v1	https://doi.org/10.6084/m9.figshare.7207514.v1
Pop 922	Data transformation	Pop 922 data	MacroPopGen_Database_final.xlsx; MacroPopGen_Database_final.xlsx[CombinedPopsSeparated]	figshare	doi:10.6084/m9.figshare.7207514.v1	https://doi.org/10.6084/m9.figshare.7207514.v1
Pop 923	Data transformation	Pop 923 data	MacroPopGen_Database_final.xlsx; MacroPopGen_Database_final.xlsx[CombinedPopsSeparated]	figshare	doi:10.6084/m9.figshare.7207514.v1	https://doi.org/10.6084/m9.figshare.7207514.v1
Pop 924	Data transformation	Pop 924 data	MacroPopGen_Database_final.xlsx; MacroPopGen_Database_final.xlsx[CombinedPopsSeparated]	figshare	doi:10.6084/m9.figshare.7207514.v1	https://doi.org/10.6084/m9.figshare.7207514.v1
Pop 925	Data transformation	Pop 925 data	MacroPopGen_Database_final.xlsx; MacroPopGen_Database_final.xlsx[CombinedPopsSeparated]	figshare	doi:10.6084/m9.figshare.7207514.v1	https://doi.org/10.6084/m9.figshare.7207514.v1
Pop 926	Data transformation	Pop 926 data	MacroPopGen_Database_final.xlsx; MacroPopGen_Database_final.xlsx[CombinedPopsSeparated]	figshare	doi:10.6084/m9.figshare.7207514.v1	https://doi.org/10.6084/m9.figshare.7207514.v1
Pop 927	Data transformation	Pop 927 data	MacroPopGen_Database_final.xlsx; MacroPopGen_Database_final.xlsx[CombinedPopsSeparated]	figshare	doi:10.6084/m9.figshare.7207514.v1	https://doi.org/10.6084/m9.figshare.7207514.v1
Pop 928	Data transformation	Pop 928 data	MacroPopGen_Database_final.xlsx; MacroPopGen_Database_final.xlsx[CombinedPopsSeparated]	figshare	doi:10.6084/m9.figshare.7207514.v1	https://doi.org/10.6084/m9.figshare.7207514.v1
Pop 929	Data transformation	Pop 929 data	MacroPopGen_Database_final.xlsx; MacroPopGen_Database_final.xlsx[CombinedPopsSeparated]	figshare	doi:10.6084/m9.figshare.7207514.v1	https://doi.org/10.6084/m9.figshare.7207514.v1
Pop 930	Data transformation	Pop 930 data	MacroPopGen_Database_final.xlsx; MacroPopGen_Database_final.xlsx[CombinedPopsSeparated]	figshare	doi:10.6084/m9.figshare.7207514.v1	https://doi.org/10.6084/m9.figshare.7207514.v1
Pop 931	Data transformation	Pop 931 data	MacroPopGen_Database_final.xlsx; MacroPopGen_Database_final.xlsx[CombinedPopsSeparated]	figshare	doi:10.6084/m9.figshare.7207514.v1	https://doi.org/10.6084/m9.figshare.7207514.v1
Pop 932	Data transformation	Pop 932 data	MacroPopGen_Database_final.xlsx; MacroPopGen_Database_final.xlsx[CombinedPopsSeparated]	figshare	doi:10.6084/m9.figshare.7207514.v1	https://doi.org/10.6084/m9.figshare.7207514.v1
Pop 933	Data transformation	Pop 933 data	MacroPopGen_Database_final.xlsx; MacroPopGen_Database_final.xlsx[CombinedPopsSeparated]	figshare	doi:10.6084/m9.figshare.7207514.v1	https://doi.org/10.6084/m9.figshare.7207514.v1
Pop 934	Data transformation	Pop 934 data	MacroPopGen_Database_final.xlsx; MacroPopGen_Database_final.xlsx[CombinedPopsSeparated]	figshare	doi:10.6084/m9.figshare.7207514.v1	https://doi.org/10.6084/m9.figshare.7207514.v1
Pop 935	Data transformation	Pop 935 data	MacroPopGen_Database_final.xlsx; MacroPopGen_Database_final.xlsx[CombinedPopsSeparated]	figshare	doi:10.6084/m9.figshare.7207514.v1	https://doi.org/10.6084/m9.figshare.7207514.v1
Pop 936	Data transformation	Pop 936 data	MacroPopGen_Database_final.xlsx; MacroPopGen_Database_final.xlsx[CombinedPopsSeparated]	figshare	doi:10.6084/m9.figshare.7207514.v1	https://doi.org/10.6084/m9.figshare.7207514.v1
Pop 937	Data transformation	Pop 937 data	MacroPopGen_Database_final.xlsx; MacroPopGen_Database_final.xlsx[CombinedPopsSeparated]	figshare	doi:10.6084/m9.figshare.7207514.v1	https://doi.org/10.6084/m9.figshare.7207514.v1
Pop 938	Data transformation	Pop 938 data	MacroPopGen_Database_final.xlsx; MacroPopGen_Database_final.xlsx[CombinedPopsSeparated]	figshare	doi:10.6084/m9.figshare.7207514.v1	https://doi.org/10.6084/m9.figshare.7207514.v1
Pop 939	Data transformation	Pop 939 data	MacroPopGen_Database_final.xlsx; MacroPopGen_Database_final.xlsx[CombinedPopsSeparated]	figshare	doi:10.6084/m9.figshare.7207514.v1	https://doi.org/10.6084/m9.figshare.7207514.v1
Pop 940	Data transformation	Pop 940 data	MacroPopGen_Database_final.xlsx; MacroPopGen_Database_final.xlsx[CombinedPopsSeparated]	figshare	doi:10.6084/m9.figshare.7207514.v1	https://doi.org/10.6084/m9.figshare.7207514.v1
Pop 941	Data transformation	Pop 941 data	MacroPopGen_Database_final.xlsx; MacroPopGen_Database_final.xlsx[CombinedPopsSeparated]	figshare	doi:10.6084/m9.figshare.7207514.v1	https://doi.org/10.6084/m9.figshare.7207514.v1
Pop 942	Data transformation	Pop 942 data	MacroPopGen_Database_final.xlsx; MacroPopGen_Database_final.xlsx[CombinedPopsSeparated]	figshare	doi:10.6084/m9.figshare.7207514.v1	https://doi.org/10.6084/m9.figshare.7207514.v1
Pop 943	Data transformation	Pop 943 data	MacroPopGen_Database_final.xlsx; MacroPopGen_Database_final.xlsx[CombinedPopsSeparated]	figshare	doi:10.6084/m9.figshare.7207514.v1	https://doi.org/10.6084/m9.figshare.7207514.v1
Pop 944	Data transformation	Pop 944 data	MacroPopGen_Database_final.xlsx; MacroPopGen_Database_final.xlsx[CombinedPopsSeparated]	figshare	doi:10.6084/m9.figshare.7207514.v1	https://doi.org/10.6084/m9.figshare.7207514.v1
Pop 945	Data transformation	Pop 945 data	MacroPopGen_Database_final.xlsx; MacroPopGen_Database_final.xlsx[CombinedPopsSeparated]	figshare	doi:10.6084/m9.figshare.7207514.v1	https://doi.org/10.6084/m9.figshare.7207514.v1
Pop 946	Data transformation	Pop 946 data	MacroPopGen_Database_final.xlsx; MacroPopGen_Database_final.xlsx[CombinedPopsSeparated]	figshare	doi:10.6084/m9.figshare.7207514.v1	https://doi.org/10.6084/m9.figshare.7207514.v1
Pop 947	Data transformation	Pop 947 data	MacroPopGen_Database_final.xlsx; MacroPopGen_Database_final.xlsx[CombinedPopsSeparated]	figshare	doi:10.6084/m9.figshare.7207514.v1	https://doi.org/10.6084/m9.figshare.7207514.v1
Pop 948	Data transformation	Pop 948 data	MacroPopGen_Database_final.xlsx; MacroPopGen_Database_final.xlsx[CombinedPopsSeparated]	figshare	doi:10.6084/m9.figshare.7207514.v1	https://doi.org/10.6084/m9.figshare.7207514.v1
Pop 949	Data transformation	Pop 949 data	MacroPopGen_Database_final.xlsx; MacroPopGen_Database_final.xlsx[CombinedPopsSeparated]	figshare	doi:10.6084/m9.figshare.7207514.v1	https://doi.org/10.6084/m9.figshare.7207514.v1
Pop 950	Data transformation	Pop 950 data	MacroPopGen_Database_final.xlsx; MacroPopGen_Database_final.xlsx[CombinedPopsSeparated]	figshare	doi:10.6084/m9.figshare.7207514.v1	https://doi.org/10.6084/m9.figshare.7207514.v1
Pop 951	Data transformation	Pop 951 data	MacroPopGen_Database_final.xlsx; MacroPopGen_Database_final.xlsx[CombinedPopsSeparated]	figshare	doi:10.6084/m9.figshare.7207514.v1	https://doi.org/10.6084/m9.figshare.7207514.v1
Pop 952	Data transformation	Pop 952 data	MacroPopGen_Database_final.xlsx; MacroPopGen_Database_final.xlsx[CombinedPopsSeparated]	figshare	doi:10.6084/m9.figshare.7207514.v1	https://doi.org/10.6084/m9.figshare.7207514.v1
Pop 953	Data transformation	Pop 953 data	MacroPopGen_Database_final.xlsx; MacroPopGen_Database_final.xlsx[CombinedPopsSeparated]	figshare	doi:10.6084/m9.figshare.7207514.v1	https://doi.org/10.6084/m9.figshare.7207514.v1
Pop 954	Data transformation	Pop 954 data	MacroPopGen_Database_final.xlsx; MacroPopGen_Database_final.xlsx[CombinedPopsSeparated]	figshare	doi:10.6084/m9.figshare.7207514.v1	https://doi.org/10.6084/m9.figshare.7207514.v1
Pop 955	Data transformation	Pop 955 data	MacroPopGen_Database_final.xlsx; MacroPopGen_Database_final.xlsx[CombinedPopsSeparated]	figshare	doi:10.6084/m9.figshare.7207514.v1	https://doi.org/10.6084/m9.figshare.7207514.v1
Pop 956	Data transformation	Pop 956 data	MacroPopGen_Database_final.xlsx; MacroPopGen_Database_final.xlsx[CombinedPopsSeparated]	figshare	doi:10.6084/m9.figshare.7207514.v1	https://doi.org/10.6084/m9.figshare.7207514.v1
Pop 957	Data transformation	Pop 957 data	MacroPopGen_Database_final.xlsx; MacroPopGen_Database_final.xlsx[CombinedPopsSeparated]	figshare	doi:10.6084/m9.figshare.7207514.v1	https://doi.org/10.6084/m9.figshare.7207514.v1
Pop 958	Data transformation	Pop 958 data	MacroPopGen_Database_final.xlsx; MacroPopGen_Database_final.xlsx[CombinedPopsSeparated]	figshare	doi:10.6084/m9.figshare.7207514.v1	https://doi.org/10.6084/m9.figshare.7207514.v1
Pop 959	Data transformation	Pop 959 data	MacroPopGen_Database_final.xlsx; MacroPopGen_Database_final.xlsx[CombinedPopsSeparated]	figshare	doi:10.6084/m9.figshare.7207514.v1	https://doi.org/10.6084/m9.figshare.7207514.v1
Pop 960	Data transformation	Pop 960 data	MacroPopGen_Database_final.xlsx; MacroPopGen_Database_final.xlsx[CombinedPopsSeparated]	figshare	doi:10.6084/m9.figshare.7207514.v1	https://doi.org/10.6084/m9.figshare.7207514.v1
Pop 961	Data transformation	Pop 961 data	MacroPopGen_Database_final.xlsx; MacroPopGen_Database_final.xlsx[CombinedPopsSeparated]	figshare	doi:10.6084/m9.figshare.7207514.v1	https://doi.org/10.6084/m9.figshare.7207514.v1
Pop 962	Data transformation	Pop 962 data	MacroPopGen_Database_final.xlsx; MacroPopGen_Database_final.xlsx[CombinedPopsSeparated]	figshare	doi:10.6084/m9.figshare.7207514.v1	https://doi.org/10.6084/m9.figshare.7207514.v1
Pop 963	Data transformation	Pop 963 data	MacroPopGen_Database_final.xlsx; MacroPopGen_Database_final.xlsx[CombinedPopsSeparated]	figshare	doi:10.6084/m9.figshare.7207514.v1	https://doi.org/10.6084/m9.figshare.7207514.v1
Pop 964	Data transformation	Pop 964 data	MacroPopGen_Database_final.xlsx; MacroPopGen_Database_final.xlsx[CombinedPopsSeparated]	figshare	doi:10.6084/m9.figshare.7207514.v1	https://doi.org/10.6084/m9.figshare.7207514.v1
Pop 965	Data transformation	Pop 965 data	MacroPopGen_Database_final.xlsx; MacroPopGen_Database_final.xlsx[CombinedPopsSeparated]	figshare	doi:10.6084/m9.figshare.7207514.v1	https://doi.org/10.6084/m9.figshare.7207514.v1
Pop 966	Data transformation	Pop 966 data	MacroPopGen_Database_final.xlsx; MacroPopGen_Database_final.xlsx[CombinedPopsSeparated]	figshare	doi:10.6084/m9.figshare.7207514.v1	https://doi.org/10.6084/m9.figshare.7207514.v1
Pop 967	Data transformation	Pop 967 data	MacroPopGen_Database_final.xlsx; MacroPopGen_Database_final.xlsx[CombinedPopsSeparated]	figshare	doi:10.6084/m9.figshare.7207514.v1	https://doi.org/10.6084/m9.figshare.7207514.v1
Pop 968	Data transformation	Pop 968 data	MacroPopGen_Database_final.xlsx; MacroPopGen_Database_final.xlsx[CombinedPopsSeparated]	figshare	doi:10.6084/m9.figshare.7207514.v1	https://doi.org/10.6084/m9.figshare.7207514.v1
Pop 969	Data transformation	Pop 969 data	MacroPopGen_Database_final.xlsx; MacroPopGen_Database_final.xlsx[CombinedPopsSeparated]	figshare	doi:10.6084/m9.figshare.7207514.v1	https://doi.org/10.6084/m9.figshare.7207514.v1
Pop 970	Data transformation	Pop 970 data	MacroPopGen_Database_final.xlsx; MacroPopGen_Database_final.xlsx[CombinedPopsSeparated]	figshare	doi:10.6084/m9.figshare.7207514.v1	https://doi.org/10.6084/m9.figshare.7207514.v1
Pop 971	Data transformation	Pop 971 data	MacroPopGen_Database_final.xlsx; MacroPopGen_Database_final.xlsx[CombinedPopsSeparated]	figshare	doi:10.6084/m9.figshare.7207514.v1	https://doi.org/10.6084/m9.figshare.7207514.v1
Pop 972	Data transformation	Pop 972 data	MacroPopGen_Database_final.xlsx; MacroPopGen_Database_final.xlsx[CombinedPopsSeparated]	figshare	doi:10.6084/m9.figshare.7207514.v1	https://doi.org/10.6084/m9.figshare.7207514.v1
Pop 973	Data transformation	Pop 973 data	MacroPopGen_Database_final.xlsx; MacroPopGen_Database_final.xlsx[CombinedPopsSeparated]	figshare	doi:10.6084/m9.figshare.7207514.v1	https://doi.org/10.6084/m9.figshare.7207514.v1
Pop 974	Data transformation	Pop 974 data	MacroPopGen_Database_final.xlsx; MacroPopGen_Database_final.xlsx[CombinedPopsSeparated]	figshare	doi:10.6084/m9.figshare.7207514.v1	https://doi.org/10.6084/m9.figshare.7207514.v1
Pop 975	Data transformation	Pop 975 data	MacroPopGen_Database_final.xlsx; MacroPopGen_Database_final.xlsx[CombinedPopsSeparated]	figshare	doi:10.6084/m9.figshare.7207514.v1	https://doi.org/10.6084/m9.figshare.7207514.v1
Pop 976	Data transformation	Pop 976 data	MacroPopGen_Database_final.xlsx; MacroPopGen_Database_final.xlsx[CombinedPopsSeparated]	figshare	doi:10.6084/m9.figshare.7207514.v1	https://doi.org/10.6084/m9.figshare.7207514.v1
Pop 977	Data transformation	Pop 977 data	MacroPopGen_Database_final.xlsx; MacroPopGen_Database_final.xlsx[CombinedPopsSeparated]	figshare	doi:10.6084/m9.figshare.7207514.v1	https://doi.org/10.6084/m9.figshare.7207514.v1
Pop 978	Data transformation	Pop 978 data	MacroPopGen_Database_final.xlsx; MacroPopGen_Database_final.xlsx[CombinedPopsSeparated]	figshare	doi:10.6084/m9.figshare.7207514.v1	https://doi.org/10.6084/m9.figshare.7207514.v1
Pop 979	Data transformation	Pop 979 data	MacroPopGen_Database_final.xlsx; MacroPopGen_Database_final.xlsx[CombinedPopsSeparated]	figshare	doi:10.6084/m9.figshare.7207514.v1	https://doi.org/10.6084/m9.figshare.7207514.v1
Pop 980	Data transformation	Pop 980 data	MacroPopGen_Database_final.xlsx; MacroPopGen_Database_final.xlsx[CombinedPopsSeparated]	figshare	doi:10.6084/m9.figshare.7207514.v1	https://doi.org/10.6084/m9.figshare.7207514.v1
Pop 981	Data transformation	Pop 981 data	MacroPopGen_Database_final.xlsx; MacroPopGen_Database_final.xlsx[CombinedPopsSeparated]	figshare	doi:10.6084/m9.figshare.7207514.v1	https://doi.org/10.6084/m9.figshare.7207514.v1
Pop 982	Data transformation	Pop 982 data	MacroPopGen_Database_final.xlsx; MacroPopGen_Database_final.xlsx[CombinedPopsSeparated]	figshare	doi:10.6084/m9.figshare.7207514.v1	https://doi.org/10.6084/m9.figshare.7207514.v1
Pop 983	Data transformation	Pop 983 data	MacroPopGen_Database_final.xlsx; MacroPopGen_Database_final.xlsx[CombinedPopsSeparated]	figshare	doi:10.6084/m9.figshare.7207514.v1	https://doi.org/10.6084/m9.figshare.7207514.v1
Pop 984	Data transformation	Pop 984 data	MacroPopGen_Database_final.xlsx; MacroPopGen_Database_final.xlsx[CombinedPopsSeparated]	figshare	doi:10.6084/m9.figshare.7207514.v1	https://doi.org/10.6084/m9.figshare.7207514.v1
Pop 985	Data transformation	Pop 985 data	MacroPopGen_Database_final.xlsx; MacroPopGen_Database_final.xlsx[CombinedPopsSeparated]	figshare	doi:10.6084/m9.figshare.7207514.v1	https://doi.org/10.6084/m9.figshare.7207514.v1
Pop 986	Data transformation	Pop 986 data	MacroPopGen_Database_final.xlsx; MacroPopGen_Database_final.xlsx[CombinedPopsSeparated]	figshare	doi:10.6084/m9.figshare.7207514.v1	https://doi.org/10.6084/m9.figshare.7207514.v1
Pop 987	Data transformation	Pop 987 data	MacroPopGen_Database_final.xlsx; MacroPopGen_Database_final.xlsx[CombinedPopsSeparated]	figshare	doi:10.6084/m9.figshare.7207514.v1	https://doi.org/10.6084/m9.figshare.7207514.v1
Pop 988	Data transformation	Pop 988 data	MacroPopGen_Database_final.xlsx; MacroPopGen_Database_final.xlsx[CombinedPopsSeparated]	figshare	doi:10.6084/m9.figshare.7207514.v1	https://doi.org/10.6084/m9.figshare.7207514.v1
Pop 989	Data transformation	Pop 989 data	MacroPopGen_Database_final.xlsx; MacroPopGen_Database_final.xlsx[CombinedPopsSeparated]	figshare	doi:10.6084/m9.figshare.7207514.v1	https://doi.org/10.6084/m9.figshare.7207514.v1
Pop 990	Data transformation	Pop 990 data	MacroPopGen_Database_final.xlsx; MacroPopGen_Database_final.xlsx[CombinedPopsSeparated]	figshare	doi:10.6084/m9.figshare.7207514.v1	https://doi.org/10.6084/m9.figshare.7207514.v1
Pop 991	Data transformation	Pop 991 data	MacroPopGen_Database_final.xlsx; MacroPopGen_Database_final.xlsx[CombinedPopsSeparated]	figshare	doi:10.6084/m9.figshare.7207514.v1	https://doi.org/10.6084/m9.figshare.7207514.v1
Pop 992	Data transformation	Pop 992 data	MacroPopGen_Database_final.xlsx; MacroPopGen_Database_final.xlsx[CombinedPopsSeparated]	figshare	doi:10.6084/m9.figshare.7207514.v1	https://doi.org/10.6084/m9.figshare.7207514.v1
Pop 993	Data transformation	Pop 993 data	MacroPopGen_Database_final.xlsx; MacroPopGen_Database_final.xlsx[CombinedPopsSeparated]	figshare	doi:10.6084/m9.figshare.7207514.v1	https://doi.org/10.6084/m9.figshare.7207514.v1
Pop 994	Data transformation	Pop 994 data	MacroPopGen_Database_final.xlsx; MacroPopGen_Database_final.xlsx[CombinedPopsSeparated]	figshare	doi:10.6084/m9.figshare.7207514.v1	https://doi.org/10.6084/m9.figshare.7207514.v1
Pop 995	Data transformation	Pop 995 data	MacroPopGen_Database_final.xlsx; MacroPopGen_Database_final.xlsx[CombinedPopsSeparated]	figshare	doi:10.6084/m9.figshare.7207514.v1	https://doi.org/10.6084/m9.figshare.7207514.v1
Pop 996	Data transformation	Pop 996 data	MacroPopGen_Database_final.xlsx; MacroPopGen_Database_final.xlsx[CombinedPopsSeparated]	figshare	doi:10.6084/m9.figshare.7207514.v1	https://doi.org/10.6084/m9.figshare.7207514.v1
Pop 997	Data transformation	Pop 997 data	MacroPopGen_Database_final.xlsx; MacroPopGen_Database_final.xlsx[CombinedPopsSeparated]	figshare	doi:10.6084/m9.figshare.7207514.v1	https://doi.org/10.6084/m9.figshare.7207514.v1
Pop 998	Data transformation	Pop 998 data	MacroPopGen_Database_final.xlsx; MacroPopGen_Database_final.xlsx[CombinedPopsSeparated]	figshare	doi:10.6084/m9.figshare.7207514.v1	https://doi.org/10.6084/m9.figshare.7207514.v1
Pop 999	Data transformation	Pop 999 data	MacroPopGen_Database_final.xlsx; MacroPopGen_Database_final.xlsx[CombinedPopsSeparated]	figshare	doi:10.6084/m9.figshare.7207514.v1	https://doi.org/10.6084/m9.figshare.7207514.v1
Pop 1000	Data transformation	Pop 1000 data	MacroPopGen_Database_final.xlsx; MacroPopGen_Database_final.xlsx[CombinedPopsSeparated]	figshare	doi:10.6084/m9.figshare.7207514.v1	https://doi.org/10.6084/m9.figshare.7207514.v1
Pop 1001	Data transformation	Pop 1001 data	MacroPopGen_Database_final.xlsx; MacroPopGen_Database_final.xlsx[CombinedPopsSeparated]	figshare	doi:10.6084/m9.figshare.7207514.v1	https://doi.org/10.6084/m9.figshare.7207514.v1
Pop 1002	Data transformation	Pop 1002 data	MacroPopGen_Database_final.xlsx; MacroPopGen_Database_final.xlsx[CombinedPopsSeparated]	figshare	doi:10.6084/m9.figshare.7207514.v1	https://doi.org/10.6084/m9.figshare.7207514.v1
Pop 1003	Data transformation	Pop 1003 data	MacroPopGen_Database_final.xlsx; MacroPopGen_Database_final.xlsx[CombinedPopsSeparated]	figshare	doi:10.6084/m9.figshare.7207514.v1	https://doi.org/10.6084/m9.figshare.7207514.v1
Pop 1004	Data transformation	Pop 1004 data	MacroPopGen_Database_final.xlsx; MacroPopGen_Database_final.xlsx[CombinedPopsSeparated]	figshare	doi:10.6084/m9.figshare.7207514.v1	https://doi.org/10.6084/m9.figshare.7207514.v1
Pop 1005	Data transformation	Pop 1005 data	MacroPopGen_Database_final.xlsx; MacroPopGen_Database_final.xlsx[CombinedPopsSeparated]	figshare	doi:10.6084/m9.figshare.7207514.v1	https://doi.org/10.6084/m9.figshare.7207514.v1
Pop 1006	Data transformation	Pop 1006 data	MacroPopGen_Database_final.xlsx; MacroPopGen_Database_final.xlsx[CombinedPopsSeparated]	figshare	doi:10.6084/m9.figshare.7207514.v1	https://doi.org/10.6084/m9.figshare.7207514.v1
Pop 1007	Data transformation	Pop 1007 data	MacroPopGen_Database_final.xlsx; MacroPopGen_Database_final.xlsx[CombinedPopsSeparated]	figshare	doi:10.6084/m9.figshare.7207514.v1	https://doi.org/10.6084/m9.figshare.7207514.v1
Pop 1008	Data transformation	Pop 1008 data	MacroPopGen_Database_final.xlsx; MacroPopGen_Database_final.xlsx[CombinedPopsSeparated]	figshare	doi:10.6084/m9.figshare.7207514.v1	https://doi.org/10.6084/m9.figshare.7207514.v1
Pop 1009	Data transformation	Pop 1009 data	MacroPopGen_Database_final.xlsx; MacroPopGen_Database_final.xlsx[CombinedPopsSeparated]	figshare	doi:10.6084/m9.figshare.7207514.v1	https://doi.org/10.6084/m9.figshare.7207514.v1
Pop 1010	Data transformation	Pop 1010 data	MacroPopGen_Database_final.xlsx; MacroPopGen_Database_final.xlsx[CombinedPopsSeparated]	figshare	doi:10.6084/m9.figshare.7207514.v1	https://doi.org/10.6084/m9.figshare.7207514.v1
Pop 1011	Data transformation	Pop 1011 data	MacroPopGen_Database_final.xlsx; MacroPopGen_Database_final.xlsx[CombinedPopsSeparated]	figshare	doi:10.6084/m9.figshare.7207514.v1	https://doi.org/10.6084/m9.figshare.7207514.v1
Pop 1012	Data transformation	Pop 1012 data	MacroPopGen_Database_final.xlsx; MacroPopGen_Database_final.xlsx[CombinedPopsSeparated]	figshare	doi:10.6084/m9.figshare.7207514.v1	https://doi.org/10.6084/m9.figshare.7207514.v1
Pop 1013	Data transformation	Pop 1013 data	MacroPopGen_Database_final.xlsx; MacroPopGen_Database_final.xlsx[CombinedPopsSeparated]	figshare	doi:10.6084/m9.figshare.7207514.v1	https://doi.org/10.6084/m9.figshare.7207514.v1
Pop 1014	Data transformation	Pop 1014 data	MacroPopGen_Database_final.xlsx; MacroPopGen_Database_final.xlsx[CombinedPopsSeparated]	figshare	doi:10.6084/m9.figshare.7207514.v1	https://doi.org/10.6084/m9.figshare.7207514.v1
Pop 1015	Data transformation	Pop 1015 data	MacroPopGen_Database_final.xlsx; MacroPopGen_Database_final.xlsx[CombinedPopsSeparated]	figshare	doi:10.6084/m9.figshare.7207514.v1	https://doi.org/10.6084/m9.figshare.7207514.v1
Pop 1016	Data transformation	Pop 1016 data	MacroPopGen_Database_final.xlsx; MacroPopGen_Database_final.xlsx[CombinedPopsSeparated]	figshare	doi:10.6084/m9.figshare.7207514.v1	https://doi.org/10.6084/m9.figshare.7207514.v1
Pop 1017	Data transformation	Pop 1017 data	MacroPopGen_Database_final.xlsx; MacroPopGen_Database_final.xlsx[CombinedPopsSeparated]	figshare	doi:10.6084/m9.figshare.7207514.v1	https://doi.org/10.6084/m9.figshare.7207514.v1
Pop 1018	Data transformation	Pop 1018 data	MacroPopGen_Database_final.xlsx; MacroPopGen_Database_final.xlsx[CombinedPopsSeparated]	figshare	doi:10.6084/m9.figshare.7207514.v1	https://doi.org/10.6084/m9.figshare.7207514.v1
Pop 1019	Data transformation	Pop 1019 data	MacroPopGen_Database_final.xlsx; MacroPopGen_Database_final.xlsx[CombinedPopsSeparated]	figshare	doi:10.6084/m9.figshare.7207514.v1	https://doi.org/10.6084/m9.figshare.7207514.v1
Pop 1020	Data transformation	Pop 1020 data	MacroPopGen_Database_final.xlsx; MacroPopGen_Database_final.xlsx[CombinedPopsSeparated]	figshare	doi:10.6084/m9.figshare.7207514.v1	https://doi.org/10.6084/m9.figshare.7207514.v1
Pop 1021	Data transformation	Pop 1021 data	MacroPopGen_Database_final.xlsx; MacroPopGen_Database_final.xlsx[CombinedPopsSeparated]	figshare	doi:10.6084/m9.figshare.7207514.v1	https://doi.org/10.6084/m9.figshare.7207514.v1
Pop 1022	Data transformation	Pop 1022 data	MacroPopGen_Database_final.xlsx; MacroPopGen_Database_final.xlsx[CombinedPopsSeparated]	figshare	doi:10.6084/m9.figshare.7207514.v1	https://doi.org/10.6084/m9.figshare.7207514.v1
Pop 1023	Data transformation	Pop 1023 data	MacroPopGen_Database_final.xlsx; MacroPopGen_Database_final.xlsx[CombinedPopsSeparated]	figshare	doi:10.6084/m9.figshare.7207514.v1	https://doi.org/10.6084/m9.figshare.7207514.v1
Pop 1024	Data transformation	Pop 1024 data	MacroPopGen_Database_final.xlsx; MacroPopGen_Database_final.xlsx[CombinedPopsSeparated]	figshare	doi:10.6084/m9.figshare.7207514.v1	https://doi.org/10.6084/m9.figshare.7207514.v1
Pop 1025	Data transformation	Pop 1025 data	MacroPopGen_Database_final.xlsx; MacroPopGen_Database_final.xlsx[CombinedPopsSeparated]	figshare	doi:10.6084/m9.figshare.7207514.v1	https://doi.org/10.6084/m9.figshare.7207514.v1
Pop 1026	Data transformation	Pop 1026 data	MacroPopGen_Database_final.xlsx; MacroPopGen_Database_final.xlsx[CombinedPopsSeparated]	figshare	doi:10.6084/m9.figshare.7207514.v1	https://doi.org/10.6084/m9.figshare.7207514.v1
Pop 1027	Data transformation	Pop 1027 data	MacroPopGen_Database_final.xlsx; MacroPopGen_Database_final.xlsx[CombinedPopsSeparated]	figshare	doi:10.6084/m9.figshare.7207514.v1	https://doi.org/10.6084/m9.figshare.7207514.v1
Pop 1028	Data transformation	Pop 1028 data	MacroPopGen_Database_final.xlsx; MacroPopGen_Database_final.xlsx[CombinedPopsSeparated]	figshare	doi:10.6084/m9.figshare.7207514.v1	https://doi.org/10.6084/m9.figshare.7207514.v1
Pop 1029	Data transformation	Pop 1029 data	MacroPopGen_Database_final.xlsx; MacroPopGen_Database_final.xlsx[CombinedPopsSeparated]	figshare	doi:10.6084/m9.figshare.7207514.v1	https://doi.org/10.6084/m9.figshare.7207514.v1
Pop 1030	Data transformation	Pop 1030 data	MacroPopGen_Database_final.xlsx; MacroPopGen_Database_final.xlsx[CombinedPopsSeparated]	figshare	doi:10.6084/m9.figshare.7207514.v1	https://doi.org/10.6084/m9.figshare.7207514.v1
Pop 1031	Data transformation	Pop 1031 data	MacroPopGen_Database_final.xlsx; MacroPopGen_Database_final.xlsx[CombinedPopsSeparated]	figshare	doi:10.6084/m9.figshare.7207514.v1	https://doi.org/10.6084/m9.figshare.7207514.v1
Pop 1032	Data transformation	Pop 1032 data	MacroPopGen_Database_final.xlsx; MacroPopGen_Database_final.xlsx[CombinedPopsSeparated]	figshare	doi:10.6084/m9.figshare.7207514.v1	https://doi.org/10.6084/m9.figshare.7207514.v1
Pop 1033	Data transformation	Pop 1033 data	MacroPopGen_Database_final.xlsx; MacroPopGen_Database_final.xlsx[CombinedPopsSeparated]	figshare	doi:10.6084/m9.figshare.7207514.v1	https://doi.org/10.6084/m9.figshare.7207514.v1
Pop 1034	Data transformation	Pop 1034 data	MacroPopGen_Database_final.xlsx; MacroPopGen_Database_final.xlsx[CombinedPopsSeparated]	figshare	doi:10.6084/m9.figshare.7207514.v1	https://doi.org/10.6084/m9.figshare.7207514.v1
Pop 1035	Data transformation	Pop 1035 data	MacroPopGen_Database_final.xlsx; MacroPopGen_Database_final.xlsx[CombinedPopsSeparated]	figshare	doi:10.6084/m9.figshare.7207514.v1	https://doi.org/10.6084/m9.figshare.7207514.v1
Pop 1036	Data transformation	Pop 1036 data	MacroPopGen_Database_final.xlsx; MacroPopGen_Database_final.xlsx[CombinedPopsSeparated]	figshare	doi:10.6084/m9.figshare.7207514.v1	https://doi.org/10.6084/m9.figshare.7207514.v1
Pop 1037	Data transformation	Pop 1037 data	MacroPopGen_Database_final.xlsx; MacroPopGen_Database_final.xlsx[CombinedPopsSeparated]	figshare	doi:10.6084/m9.figshare.7207514.v1	https://doi.org/10.6084/m9.figshare.7207514.v1
Pop 1038	Data transformation	Pop 1038 data	MacroPopGen_Database_final.xlsx; MacroPopGen_Database_final.xlsx[CombinedPopsSeparated]	figshare	doi:10.6084/m9.figshare.7207514.v1	https://doi.org/10.6084/m9.figshare.7207514.v1
Pop 1039	Data transformation	Pop 1039 data	MacroPopGen_Database_final.xlsx; MacroPopGen_Database_final.xlsx[CombinedPopsSeparated]	figshare	doi:10.6084/m9.figshare.7207514.v1	https://doi.org/10.6084/m9.figshare.7207514.v1
Pop 1040	Data transformation	Pop 1040 data	MacroPopGen_Database_final.xlsx; MacroPopGen_Database_final.xlsx[CombinedPopsSeparated]	figshare	doi:10.6084/m9.figshare.7207514.v1	https://doi.org/10.6084/m9.figshare.7207514.v1
Pop 1041	Data transformation	Pop 1041 data	MacroPopGen_Database_final.xlsx; MacroPopGen_Database_final.xlsx[CombinedPopsSeparated]	figshare	doi:10.6084/m9.figshare.7207514.v1	https://doi.org/10.6084/m9.figshare.7207514.v1
Pop 1042	Data transformation	Pop 1042 data	MacroPopGen_Database_final.xlsx; MacroPopGen_Database_final.xlsx[CombinedPopsSeparated]	figshare	doi:10.6084/m9.figshare.7207514.v1	https://doi.org/10.6084/m9.figshare.7207514.v1
Pop 1043	Data transformation	Pop 1043 data	MacroPopGen_Database_final.xlsx; MacroPopGen_Database_final.xlsx[CombinedPopsSeparated]	figshare	doi:10.6084/m9.figshare.7207514.v1	https://doi.org/10.6084/m9.figshare.7207514.v1
Pop 1044	Data transformation	Pop 1044 data	MacroPopGen_Database_final.xlsx; MacroPopGen_Database_final.xlsx[CombinedPopsSeparated]	figshare	doi:10.6084/m9.figshare.7207514.v1	https://doi.org/10.6084/m9.figshare.7207514.v1
Pop 1045	Data transformation	Pop 1045 data	MacroPopGen_Database_final.xlsx; MacroPopGen_Database_final.xlsx[CombinedPopsSeparated]	figshare	doi:10.6084/m9.figshare.7207514.v1	https://doi.org/10.6084/m9.figshare.7207514.v1
Pop 1046	Data transformation	Pop 1046 data	MacroPopGen_Database_final.xlsx; MacroPopGen_Database_final.xlsx[CombinedPopsSeparated]	figshare	doi:10.6084/m9.figshare.7207514.v1	https://doi.org/10.6084/m9.figshare.7207514.v1
Pop 1047	Data transformation	Pop 1047 data	MacroPopGen_Database_final.xlsx; MacroPopGen_Database_final.xlsx[CombinedPopsSeparated]	figshare	doi:10.6084/m9.figshare.7207514.v1	https://doi.org/10.6084/m9.figshare.7207514.v1
Pop 1048	Data transformation	Pop 1048 data	MacroPopGen_Database_final.xlsx; MacroPopGen_Database_final.xlsx[CombinedPopsSeparated]	figshare	doi:10.6084/m9.figshare.7207514.v1	https://doi.org/10.6084/m9.figshare.7207514.v1
Pop 1049	Data transformation	Pop 1049 data	MacroPopGen_Database_final.xlsx; MacroPopGen_Database_final.xlsx[CombinedPopsSeparated]	figshare	doi:10.6084/m9.figshare.7207514.v1	https://doi.org/10.6084/m9.figshare.7207514.v1
Pop 1050	Data transformation	Pop 1050 data	MacroPopGen_Database_final.xlsx; MacroPopGen_Database_final.xlsx[CombinedPopsSeparated]	figshare	doi:10.6084/m9.figshare.7207514.v1	https://doi.org/10.6084/m9.figshare.7207514.v1
Pop 1051	Data transformation	Pop 1051 data	MacroPopGen_Database_final.xlsx; MacroPopGen_Database_final.xlsx[CombinedPopsSeparated]	figshare	doi:10.6084/m9.figshare.7207514.v1	https://doi.org/10.6084/m9.figshare.7207514.v1
Pop 1052	Data transformation	Pop 1052 data	MacroPopGen_Database_final.xlsx; MacroPopGen_Database_final.xlsx[CombinedPopsSeparated]	figshare	doi:10.6084/m9.figshare.7207514.v1	https://doi.org/10.6084/m9.figshare.7207514.v1
Pop 1053	Data transformation	Pop 1053 data	MacroPopGen_Database_final.xlsx; MacroPopGen_Database_final.xlsx[CombinedPopsSeparated]	figshare	doi:10.6084/m9.figshare.7207514.v1	https://doi.org/10.6084/m9.figshare.7207514.v1
Pop 1054	Data transformation	Pop 1054 data	MacroPopGen_Database_final.xlsx; MacroPopGen_Database_final.xlsx[CombinedPopsSeparated]	figshare	doi:10.6084/m9.figshare.7207514.v1	https://doi.org/10.6084/m9.figshare.7207514.v1
Pop 1055	Data transformation	Pop 1055 data	MacroPopGen_Database_final.xlsx; MacroPopGen_Database_final.xlsx[CombinedPopsSeparated]	figshare	doi:10.6084/m9.figshare.7207514.v1	https://doi.org/10.6084/m9.figshare.7207514.v1
Pop 1056	Data transformation	Pop 1056 data	MacroPopGen_Database_final.xlsx; MacroPopGen_Database_final.xlsx[CombinedPopsSeparated]	figshare	doi:10.6084/m9.figshare.7207514.v1	https://doi.org/10.6084/m9.figshare.7207514.v1
Pop 1057	Data transformation	Pop 1057 data	MacroPopGen_Database_final.xlsx; MacroPopGen_Database_final.xlsx[CombinedPopsSeparated]	figshare	doi:10.6084/m9.figshare.7207514.v1	https://doi.org/10.6084/m9.figshare.7207514.v1
Pop 1058	Data transformation	Pop 1058 data	MacroPopGen_Database_final.xlsx; MacroPopGen_Database_final.xlsx[CombinedPopsSeparated]	figshare	doi:10.6084/m9.figshare.7207514.v1	https://doi.org/10.6084/m9.figshare.7207514.v1
Pop 1059	Data transformation	Pop 1059 data	MacroPopGen_Database_final.xlsx; MacroPopGen_Database_final.xlsx[CombinedPopsSeparated]	figshare	doi:10.6084/m9.figshare.7207514.v1	https://doi.org/10.6084/m9.figshare.7207514.v1
Pop 1060	Data transformation	Pop 1060 data	MacroPopGen_Database_final.xlsx; MacroPopGen_Database_final.xlsx[CombinedPopsSeparated]	figshare	doi:10.6084/m9.figshare.7207514.v1	https://doi.org/10.6084/m9.figshare.7207514.v1
Pop 1061	Data transformation	Pop 1061 data	MacroPopGen_Database_final.xlsx; MacroPopGen_Database_final.xlsx[CombinedPopsSeparated]	figshare	doi:10.6084/m9.figshare.7207514.v1	https://doi.org/10.6084/m9.figshare.7207514.v1
Pop 1062	Data transformation	Pop 1062 data	MacroPopGen_Database_final.xlsx; MacroPopGen_Database_final.xlsx[CombinedPopsSeparated]	figshare	doi:10.6084/m9.figshare.7207514.v1	https://doi.org/10.6084/m9.figshare.7207514.v1
Pop 1063	Data transformation	Pop 1063 data	MacroPopGen_Database_final.xlsx; MacroPopGen_Database_final.xlsx[CombinedPopsSeparated]	figshare	doi:10.6084/m9.figshare.7207514.v1	https://doi.org/10.6084/m9.figshare.7207514.v1
Pop 1064	Data transformation	Pop 1064 data	MacroPopGen_Database_final.xlsx; MacroPopGen_Database_final.xlsx[CombinedPopsSeparated]	figshare	doi:10.6084/m9.figshare.7207514.v1	https://doi.org/10.6084/m9.figshare.7207514.v1
Pop 1065	Data transformation	Pop 1065 data	MacroPopGen_Database_final.xlsx; MacroPopGen_Database_final.xlsx[CombinedPopsSeparated]	figshare	doi:10.6084/m9.figshare.7207514.v1	https://doi.org/10.6084/m9.figshare.7207514.v1
Pop 1066	Data transformation	Pop 1066 data	MacroPopGen_Database_final.xlsx; MacroPopGen_Database_final.xlsx[CombinedPopsSeparated]	figshare	doi:10.6084/m9.figshare.7207514.v1	https://doi.org/10.6084/m9.figshare.7207514.v1
Pop 1067	Data transformation	Pop 1067 data	MacroPopGen_Database_final.xlsx; MacroPopGen_Database_final.xlsx[CombinedPopsSeparated]	figshare	doi:10.6084/m9.figshare.7207514.v1	https://doi.org/10.6084/m9.figshare.7207514.v1
Pop 1068	Data transformation	Pop 1068 data	MacroPopGen_Database_final.xlsx; MacroPopGen_Database_final.xlsx[CombinedPopsSeparated]	figshare	doi:10.6084/m9.figshare.7207514.v1	https://doi.org/10.6084/m9.figshare.7207514.v1
Pop 1069	Data transformation	Pop 1069 data	MacroPopGen_Database_final.xlsx; MacroPopGen_Database_final.xlsx[CombinedPopsSeparated]	figshare	doi:10.6084/m9.figshare.7207514.v1	https://doi.org/10.6084/m9.figshare.7207514.v1
Pop 1070	Data transformation	Pop 1070 data	MacroPopGen_Database_final.xlsx; MacroPopGen_Database_final.xlsx[CombinedPopsSeparated]	figshare	doi:10.6084/m9.figshare.7207514.v1	https://doi.org/10.6084/m9.figshare.7207514.v1
Pop 1071	Data transformation	Pop 1071 data	MacroPopGen_Database_final.xlsx; MacroPopGen_Database_final.xlsx[CombinedPopsSeparated]	figshare	doi:10.6084/m9.figshare.7207514.v1	https://doi.org/10.6084/m9.figshare.7207514.v1
Pop 1072	Data transformation	Pop 1072 data	MacroPopGen_Database_final.xlsx; MacroPopGen_Database_final.xlsx[CombinedPopsSeparated]	figshare	doi:10.6084/m9.figshare.7207514.v1	https://doi.org/10.6084/m9.figshare.7207514.v1
Pop 1073	Data transformation	Pop 1073 data	MacroPopGen_Database_final.xlsx; MacroPopGen_Database_final.xlsx[CombinedPopsSeparated]	figshare	doi:10.6084/m9.figshare.7207514.v1	https://doi.org/10.6084/m9.figshare.7207514.v1
Pop 1074	Data transformation	Pop 1074 data	MacroPopGen_Database_final.xlsx; MacroPopGen_Database_final.xlsx[CombinedPopsSeparated]	figshare	doi:10.6084/m9.figshare.7207514.v1	https://doi.org/10.6084/m9.figshare.7207514.v1
Pop 1075	Data transformation	Pop 1075 data	MacroPopGen_Database_final.xlsx; MacroPopGen_Database_final.xlsx[CombinedPopsSeparated]	figshare	doi:10.6084/m9.figshare.7207514.v1	https://doi.org/10.6084/m9.figshare.7207514.v1
Pop 1076	Data transformation	Pop 1076 data	MacroPopGen_Database_final.xlsx; MacroPopGen_Database_final.xlsx[CombinedPopsSeparated]	figshare	doi:10.6084/m9.figshare.7207514.v1	https://doi.org/10.6084/m9.figshare.7207514.v1
Pop 1077	Data transformation	Pop 1077 data	MacroPopGen_Database_final.xlsx; MacroPopGen_Database_final.xlsx[CombinedPopsSeparated]	figshare	doi:10.6084/m9.figshare.7207514.v1	https://doi.org/10.6084/m9.figshare.7207514.v1
Pop 1078	Data transformation	Pop 1078 data	MacroPopGen_Database_final.xlsx; MacroPopGen_Database_final.xlsx[CombinedPopsSeparated]	figshare	doi:10.6084/m9.figshare.7207514.v1	https://doi.org/10.6084/m9.figshare.7207514.v1
Pop 1079	Data transformation	Pop 1079 data	MacroPopGen_Database_final.xlsx; MacroPopGen_Database_final.xlsx[CombinedPopsSeparated]	figshare	doi:10.6084/m9.figshare.7207514.v1	https://doi.org/10.6084/m9.figshare.7207514.v1
Pop 1080	Data transformation	Pop 1080 data	MacroPopGen_Database_final.xlsx; MacroPopGen_Database_final.xlsx[CombinedPopsSeparated]	figshare	doi:10.6084/m9.figshare.7207514.v1	https://doi.org/10.6084/m9.figshare.7207514.v1
Pop 1081	Data transformation	Pop 1081 data	MacroPopGen_Database_final.xlsx; MacroPopGen_Database_final.xlsx[CombinedPopsSeparated]	figshare	doi:10.6084/m9.figshare.7207514.v1	https://doi.org/10.6084/m9.figshare.7207514.v1
Pop 1082	Data transformation	Pop 1082 data	MacroPopGen_Database_final.xlsx; MacroPopGen_Database_final.xlsx[CombinedPopsSeparated]	figshare	doi:10.6084/m9.figshare.7207514.v1	https://doi.org/10.6084/m9.figshare.7207514.v1
Pop 1083	Data transformation	Pop 1083 data	MacroPopGen_Database_final.xlsx; MacroPopGen_Database_final.xlsx[CombinedPopsSeparated]	figshare	doi:10.6084/m9.figshare.7207514.v1	https://doi.org/10.6084/m9.figshare.7207514.v1
Pop 1084	Data transformation	Pop 1084 data	MacroPopGen_Database_final.xlsx; MacroPopGen_Database_final.xlsx[CombinedPopsSeparated]	figshare	doi:10.6084/m9.figshare.7207514.v1	https://doi.org/10.6084/m9.figshare.7207514.v1
Pop 1085	Data transformation	Pop 1085 data	MacroPopGen_Database_final.xlsx; MacroPopGen_Database_final.xlsx[CombinedPopsSeparated]	figshare	doi:10.6084/m9.figshare.7207514.v1	https://doi.org/10.6084/m9.figshare.7207514.v1
Pop 1086	Data transformation	Pop 1086 data	MacroPopGen_Database_final.xlsx; MacroPopGen_Database_final.xlsx[CombinedPopsSeparated]	figshare	doi:10.6084/m9.figshare.7207514.v1	https://doi.org/10.6084/m9.figshare.7207514.v1
Pop 1087	Data transformation	Pop 1087 data	MacroPopGen_Database_final.xlsx; MacroPopGen_Database_final.xlsx[CombinedPopsSeparated]	figshare	doi:10.6084/m9.figshare.7207514.v1	https://doi.org/10.6084/m9.figshare.7207514.v1
Pop 1088	Data transformation	Pop 1088 data	MacroPopGen_Database_final.xlsx; MacroPopGen_Database_final.xlsx[CombinedPopsSeparated]	figshare	doi:10.6084/m9.figshare.7207514.v1	https://doi.org/10.6084/m9.figshare.7207514.v1
Pop 1089	Data transformation	Pop 1089 data	MacroPopGen_Database_final.xlsx; MacroPopGen_Database_final.xlsx[CombinedPopsSeparated]	figshare	doi:10.6084/m9.figshare.7207514.v1	https://doi.org/10.6084/m9.figshare.7207514.v1
Pop 1090	Data transformation	Pop 1090 data	MacroPopGen_Database_final.xlsx; MacroPopGen_Database_final.xlsx[CombinedPopsSeparated]	figshare	doi:10.6084/m9.figshare.7207514.v1	https://doi.org/10.6084/m9.figshare.7207514.v1
Pop 1091	Data transformation	Pop 1091 data	MacroPopGen_Database_final.xlsx; MacroPopGen_Database_final.xlsx[CombinedPopsSeparated]	figshare	doi:10.6084/m9.figshare.7207514.v1	https://doi.org/10.6084/m9.figshare.7207514.v1
Pop 1092	Data transformation	Pop 1092 data	MacroPopGen_Database_final.xlsx; MacroPopGen_Database_final.xlsx[CombinedPopsSeparated]	figshare	doi:10.6084/m9.figshare.7207514.v1	https://doi.org/10.6084/m9.figshare.7207514.v1
Pop 1093	Data transformation	Pop 1093 data	MacroPopGen_Database_final.xlsx; MacroPopGen_Database_final.xlsx[CombinedPopsSeparated]	figshare	doi:10.6084/m9.figshare.7207514.v1	https://doi.org/10.6084/m9.figshare.7207514.v1
Pop 1094	Data transformation	Pop 1094 data	MacroPopGen_Database_final.xlsx; MacroPopGen_Database_final.xlsx[CombinedPopsSeparated]	figshare	doi:10.6084/m9.figshare.7207514.v1	https://doi.org/10.6084/m9.figshare.7207514.v1
Pop 1095	Data transformation	Pop 1095 data	MacroPopGen_Database_final.xlsx; MacroPopGen_Database_final.xlsx[CombinedPopsSeparated]	figshare	doi:10.6084/m9.figshare.7207514.v1	https://doi.org/10.6084/m9.figshare.7207514.v1
Pop 1096	Data transformation	Pop 1096 data	MacroPopGen_Database_final.xlsx; MacroPopGen_Database_final.xlsx[CombinedPopsSeparated]	figshare	doi:10.6084/m9.figshare.7207514.v1	https://doi.org/10.6084/m9.figshare.7207514.v1
Pop 1097	Data transformation	Pop 1097 data	MacroPopGen_Database_final.xlsx; MacroPopGen_Database_final.xlsx[CombinedPopsSeparated]	figshare	doi:10.6084/m9.figshare.7207514.v1	https://doi.org/10.6084/m9.figshare.7207514.v1
Pop 1098	Data transformation	Pop 1098 data	MacroPopGen_Database_final.xlsx; MacroPopGen_Database_final.xlsx[CombinedPopsSeparated]	figshare	doi:10.6084/m9.figshare.7207514.v1	https://doi.org/10.6084/m9.figshare.7207514.v1
Pop 1099	Data transformation	Pop 1099 data	MacroPopGen_Database_final.xlsx; MacroPopGen_Database_final.xlsx[CombinedPopsSeparated]	figshare	doi:10.6084/m9.figshare.7207514.v1	https://doi.org/10.6084/m9.figshare.7207514.v1
Pop 1100	Data transformation	Pop 1100 data	MacroPopGen_Database_final.xlsx; MacroPopGen_Database_final.xlsx[CombinedPopsSeparated]	figshare	doi:10.6084/m9.figshare.7207514.v1	https://doi.org/10.6084/m9.figshare.7207514.v1
Pop 1101	Data transformation	Pop 1101 data	MacroPopGen_Database_final.xlsx; MacroPopGen_Database_final.xlsx[CombinedPopsSeparated]	figshare	doi:10.6084/m9.figshare.7207514.v1	https://doi.org/10.6084/m9.figshare.7207514.v1
Pop 1102	Data transformation	Pop 1102 data	MacroPopGen_Database_final.xlsx; MacroPopGen_Database_final.xlsx[CombinedPopsSeparated]	figshare	doi:10.6084/m9.figshare.7207514.v1	https://doi.org/10.6084/m9.figshare.7207514.v1
Pop 1103	Data transformation	Pop 1103 data	MacroPopGen_Database_final.xlsx; MacroPopGen_Database_final.xlsx[CombinedPopsSeparated]	figshare	doi:10.6084/m9.figshare.7207514.v1	https://doi.org/10.6084/m9.figshare.7207514.v1
Pop 1104	Data transformation	Pop 1104 data	MacroPopGen_Database_final.xlsx; MacroPopGen_Database_final.xlsx[CombinedPopsSeparated]	figshare	doi:10.6084/m9.figshare.7207514.v1	https://doi.org/10.6084/m9.figshare.7207514.v1
Pop 1105	Data transformation	Pop 1105 data	MacroPopGen_Database_final.xlsx; MacroPopGen_Database_final.xlsx[CombinedPopsSeparated]	figshare	doi:10.6084/m9.figshare.7207514.v1	https://doi.org/10.6084/m9.figshare.7207514.v1
Pop 1106	Data transformation	Pop 1106 data	MacroPopGen_Database_final.xlsx; MacroPopGen_Database_final.xlsx[CombinedPopsSeparated]	figshare	doi:10.6084/m9.figshare.7207514.v1	https://doi.org/10.6084/m9.figshare.7207514.v1
Pop 1107	Data transformation	Pop 1107 data	MacroPopGen_Database_final.xlsx; MacroPopGen_Database_final.xlsx[CombinedPopsSeparated]	figshare	doi:10.6084/m9.figshare.7207514.v1	https://doi.org/10.6084/m9.figshare.7207514.v1
Pop 1108	Data transformation	Pop 1108 data	MacroPopGen_Database_final.xlsx; MacroPopGen_Database_final.xlsx[CombinedPopsSeparated]	figshare	doi:10.6084/m9.figshare.7207514.v1	https://doi.org/10.6084/m9.figshare.7207514.v1
Pop 1109	Data transformation	Pop 1109 data	MacroPopGen_Database_final.xlsx; MacroPopGen_Database_final.xlsx[CombinedPopsSeparated]	figshare	doi:10.6084/m9.figshare.7207514.v1	https://doi.org/10.6084/m9.figshare.7207514.v1
Pop 1110	Data transformation	Pop 1110 data	MacroPopGen_Database_final.xlsx; MacroPopGen_Database_final.xlsx[CombinedPopsSeparated]	figshare	doi:10.6084/m9.figshare.7207514.v1	https://doi.org/10.6084/m9.figshare.7207514.v1
Pop 1111	Data transformation	Pop 1111 data	MacroPopGen_Database_final.xlsx; MacroPopGen_Database_final.xlsx[CombinedPopsSeparated]	figshare	doi:10.6084/m9.figshare.7207514.v1	https://doi.org/10.6084/m9.figshare.7207514.v1
Pop 1112	Data transformation	Pop 1112 data	MacroPopGen_Database_final.xlsx; MacroPopGen_Database_final.xlsx[CombinedPopsSeparated]	figshare	doi:10.6084/m9.figshare.7207514.v1	https://doi.org/10.6084/m9.figshare.7207514.v1
Pop 1113	Data transformation	Pop 1113 data	MacroPopGen_Database_final.xlsx; MacroPopGen_Database_final.xlsx[CombinedPopsSeparated]	figshare	doi:10.6084/m9.figshare.7207514.v1	https://doi.org/10.6084/m9.figshare.7207514.v1
Pop 1114	Data transformation	Pop 1114 data	MacroPopGen_Database_final.xlsx; MacroPopGen_Database_final.xlsx[CombinedPopsSeparated]	figshare	doi:10.6084/m9.figshare.7207514.v1	https://doi.org/10.6084/m9.figshare.7207514.v1
Pop 1115	Data transformation	Pop 1115 data	MacroPopGen_Database_final.xlsx; MacroPopGen_Database_final.xlsx[CombinedPopsSeparated]	figshare	doi:10.6084/m9.figshare.7207514.v1	https://doi.org/10.6084/m9.figshare.7207514.v1
Pop 1116	Data transformation	Pop 1116 data	MacroPopGen_Database_final.xlsx; MacroPopGen_Database_final.xlsx[CombinedPopsSeparated]	figshare	doi:10.6084/m9.figshare.7207514.v1	https://doi.org/10.6084/m9.figshare.7207514.v1
Pop 1117	Data transformation	Pop 1117 data	MacroPopGen_Database_final.xlsx; MacroPopGen_Database_final.xlsx[CombinedPopsSeparated]	figshare	doi:10.6084/m9.figshare.7207514.v1	https://doi.org/10.6084/m9.figshare.7207514.v1
Pop 1118	Data transformation	Pop 1118 data	MacroPopGen_Database_final.xlsx; MacroPopGen_Database_final.xlsx[CombinedPopsSeparated]	figshare	doi:10.6084/m9.figshare.7207514.v1	https://doi.org/10.6084/m9.figshare.7207514.v1
Pop 1119	Data transformation	Pop 1119 data	MacroPopGen_Database_final.xlsx; MacroPopGen_Database_final.xlsx[CombinedPopsSeparated]	figshare	doi:10.6084/m9.figshare.7207514.v1	https://doi.org/10.6084/m9.figshare.7207514.v1
Pop 1120	Data transformation	Pop 1120 data	MacroPopGen_Database_final.xlsx; MacroPopGen_Database_final.xlsx[CombinedPopsSeparated]	figshare	doi:10.6084/m9.figshare.7207514.v1	https://doi.org/10.6084/m9.figshare.7207514.v1
Pop 1121	Data transformation	Pop 1121 data	MacroPopGen_Database_final.xlsx; MacroPopGen_Database_final.xlsx[CombinedPopsSeparated]	figshare	doi:10.6084/m9.figshare.7207514.v1	https://doi.org/10.6084/m9.figshare.7207514.v1
Pop 1122	Data transformation	Pop 1122 data	MacroPopGen_Database_final.xlsx; MacroPopGen_Database_final.xlsx[CombinedPopsSeparated]	figshare	doi:10.6084/m9.figshare.7207514.v1	https://doi.org/10.6084/m9.figshare.7207514.v1
Pop 1123	Data transformation	Pop 1123 data	MacroPopGen_Database_final.xlsx; MacroPopGen_Database_final.xlsx[CombinedPopsSeparated]	figshare	doi:10.6084/m9.figshare.7207514.v1	https://doi.org/10.6084/m9.figshare.7207514.v1
Pop 1124	Data transformation	Pop 1124 data	MacroPopGen_Database_final.xlsx; MacroPopGen_Database_final.xlsx[CombinedPopsSeparated]	figshare	doi:10.6084/m9.figshare.7207514.v1	https://doi.org/10.6084/m9.figshare.7207514.v1
Pop 1125	Data transformation	Pop 1125 data	MacroPopGen_Database_final.xlsx; MacroPopGen_Database_final.xlsx[CombinedPopsSeparated]	figshare	doi:10.6084/m9.figshare.7207514.v1	https://doi.org/10.6084/m9.figshare.7207514.v1
Pop 1126	Data transformation	Pop 1126 data	MacroPopGen_Database_final.xlsx; MacroPopGen_Database_final.xlsx[CombinedPopsSeparated]	figshare	doi:10.6084/m9.figshare.7207514.v1	https://doi.org/10.6084/m9.figshare.7207514.v1
Pop 1127	Data transformation	Pop 1127 data	MacroPopGen_Database_final.xlsx; MacroPopGen_Database_final.xlsx[CombinedPopsSeparated]	figshare	doi:10.6084/m9.figshare.7207514.v1	https://doi.org/10.6084/m9.figshare.7207514.v1
Pop 1128	Data transformation	Pop 1128 data	MacroPopGen_Database_final.xlsx; MacroPopGen_Database_final.xlsx[CombinedPopsSeparated]	figshare	doi:10.6084/m9.figshare.7207514.v1	https://doi.org/10.6084/m9.figshare.7207514.v1
Pop 1129	Data transformation	Pop 1129 data	MacroPopGen_Database_final.xlsx; MacroPopGen_Database_final.xlsx[CombinedPopsSeparated]	figshare	doi:10.6084/m9.figshare.7207514.v1	https://doi.org/10.6084/m9.figshare.7207514.v1
Pop 1130	Data transformation	Pop 1130 data	MacroPopGen_Database_final.xlsx; MacroPopGen_Database_final.xlsx[CombinedPopsSeparated]	figshare	doi:10.6084/m9.figshare.7207514.v1	https://doi.org/10.6084/m9.figshare.7207514.v1
Pop 1131	Data transformation	Pop 1131 data	MacroPopGen_Database_final.xlsx; MacroPopGen_Database_final.xlsx[CombinedPopsSeparated]	figshare	doi:10.6084/m9.figshare.7207514.v1	https://doi.org/10.6084/m9.figshare.7207514.v1
Pop 1132	Data transformation	Pop 1132 data	MacroPopGen_Database_final.xlsx; MacroPopGen_Database_final.xlsx[CombinedPopsSeparated]	figshare	doi:10.6084/m9.figshare.7207514.v1	https://doi.org/10.6084/m9.figshare.7207514.v1
Pop 1133	Data transformation	Pop 1133 data	MacroPopGen_Database_final.xlsx; MacroPopGen_Database_final.xlsx[CombinedPopsSeparated]	figshare	doi:10.6084/m9.figshare.7207514.v1	https://doi.org/10.6084/m9.figshare.7207514.v1
Pop 1134	Data transformation	Pop 1134 data	MacroPopGen_Database_final.xlsx; MacroPopGen_Database_final.xlsx[CombinedPopsSeparated]	figshare	doi:10.6084/m9.figshare.7207514.v1	https://doi.org/10.6084/m9.figshare.7207514.v1
Pop 1135	Data transformation	Pop 1135 data	MacroPopGen_Database_final.xlsx; MacroPopGen_Database_final.xlsx[CombinedPopsSeparated]	figshare	doi:10.6084/m9.figshare.7207514.v1	https://doi.org/10.6084/m9.figshare.7207514.v1
Pop 1136	Data transformation	Pop 1136 data	MacroPopGen_Database_final.xlsx; MacroPopGen_Database_final.xlsx[CombinedPopsSeparated]	figshare	doi:10.6084/m9.figshare.7207514.v1	https://doi.org/10.6084/m9.figshare.7207514.v1
Pop 1137	Data transformation	Pop 1137 data	MacroPopGen_Database_final.xlsx; MacroPopGen_Database_final.xlsx[CombinedPopsSeparated]	figshare	doi:10.6084/m9.figshare.7207514.v1	https://doi.org/10.6084/m9.figshare.7207514.v1
Pop 1138	Data transformation	Pop 1138 data	MacroPopGen_Database_final.xlsx; MacroPopGen_Database_final.xlsx[CombinedPopsSeparated]	figshare	doi:10.6084/m9.figshare.7207514.v1	https://doi.org/10.6084/m9.figshare.7207514.v1
Pop 1139	Data transformation	Pop 1139 data	MacroPopGen_Database_final.xlsx; MacroPopGen_Database_final.xlsx[CombinedPopsSeparated]	figshare	doi:10.6084/m9.figshare.7207514.v1	https://doi.org/10.6084/m9.figshare.7207514.v1
Pop 1140	Data transformation	Pop 1140 data	MacroPopGen_Database_final.xlsx; MacroPopGen_Database_final.xlsx[CombinedPopsSeparated]	figshare	doi:10.6084/m9.figshare.7207514.v1	https://doi.org/10.6084/m9.figshare.7207514.v1
Pop 1141	Data transformation	Pop 1141 data	MacroPopGen_Database_final.xlsx; MacroPopGen_Database_final.xlsx[CombinedPopsSeparated]	figshare	doi:10.6084/m9.figshare.7207514.v1	https://doi.org/10.6084/m9.figshare.7207514.v1
Pop 1142	Data transformation	Pop 1142 data	MacroPopGen_Database_final.xlsx; MacroPopGen_Database_final.xlsx[CombinedPopsSeparated]	figshare	doi:10.6084/m9.figshare.7207514.v1	https://doi.org/10.6084/m9.figshare.7207514.v1
Pop 1143	Data transformation	Pop 1143 data	MacroPopGen_Database_final.xlsx; MacroPopGen_Database_final.xlsx[CombinedPopsSeparated]	figshare	doi:10.6084/m9.figshare.7207514.v1	https://doi.org/10.6084/m9.figshare.7207514.v1
Pop 1144	Data transformation	Pop 1144 data	MacroPopGen_Database_final.xlsx; MacroPopGen_Database_final.xlsx[CombinedPopsSeparated]	figshare	doi:10.6084/m9.figshare.7207514.v1	https://doi.org/10.6084/m9.figshare.7207514.v1
Pop 1145	Data transformation	Pop 1145 data	MacroPopGen_Database_final.xlsx; MacroPopGen_Database_final.xlsx[CombinedPopsSeparated]	figshare	doi:10.6084/m9.figshare.7207514.v1	https://doi.org/10.6084/m9.figshare.7207514.v1
Pop 1146	Data transformation	Pop 1146 data	MacroPopGen_Database_final.xlsx; MacroPopGen_Database_final.xlsx[CombinedPopsSeparated]	figshare	doi:10.6084/m9.figshare.7207514.v1	https://doi.org/10.6084/m9.figshare.7207514.v1
Pop 1147	Data transformation	Pop 1147 data	MacroPopGen_Database_final.xlsx; MacroPopGen_Database_final.xlsx[CombinedPopsSeparated]	figshare	doi:10.6084/m9.figshare.7207514.v1	https://doi.org/10.6084/m9.figshare.7207514.v1
Pop 1148	Data transformation	Pop 1148 data	MacroPopGen_Database_final.xlsx; MacroPopGen_Database_final.xlsx[CombinedPopsSeparated]	figshare	doi:10.6084/m9.figshare.7207514.v1	https://doi.org/10.6084/m9.figshare.7207514.v1
Pop 1149	Data transformation	Pop 1149 data	MacroPopGen_Database_final.xlsx; MacroPopGen_Database_final.xlsx[CombinedPopsSeparated]	figshare	doi:10.6084/m9.figshare.7207514.v1	https://doi.org/10.6084/m9.figshare.7207514.v1
Pop 1150	Data transformation	Pop 1150 data	MacroPopGen_Database_final.xlsx; MacroPopGen_Database_final.xlsx[CombinedPopsSeparated]	figshare	doi:10.6084/m9.figshare.7207514.v1	https://doi.org/10.6084/m9.figshare.7207514.v1
Pop 1151	Data transformation	Pop 1151 data	MacroPopGen_Database_final.xlsx; MacroPopGen_Database_final.xlsx[CombinedPopsSeparated]	figshare	doi:10.6084/m9.figshare.7207514.v1	https://doi.org/10.6084/m9.figshare.7207514.v1
Pop 1152	Data transformation	Pop 1152 data	MacroPopGen_Database_final.xlsx; MacroPopGen_Database_final.xlsx[CombinedPopsSeparated]	figshare	doi:10.6084/m9.figshare.7207514.v1	https://doi.org/10.6084/m9.figshare.7207514.v1
Pop 1153	Data transformation	Pop 1153 data	MacroPopGen_Database_final.xlsx; MacroPopGen_Database_final.xlsx[CombinedPopsSeparated]	figshare	doi:10.6084/m9.figshare.7207514.v1	https://doi.org/10.6084/m9.figshare.7207514.v1
Pop 1154	Data transformation	Pop 1154 data	MacroPopGen_Database_final.xlsx; MacroPopGen_Database_final.xlsx[CombinedPopsSeparated]	figshare	doi:10.6084/m9.figshare.7207514.v1	https://doi.org/10.6084/m9.figshare.7207514.v1
Pop 1155	Data transformation	Pop 1155 data	MacroPopGen_Database_final.xlsx; MacroPopGen_Database_final.xlsx[CombinedPopsSeparated]	figshare	doi:10.6084/m9.figshare.7207514.v1	https://doi.org/10.6084/m9.figshare.7207514.v1
Pop 1156	Data transformation	Pop 1156 data	MacroPopGen_Database_final.xlsx; MacroPopGen_Database_final.xlsx[CombinedPopsSeparated]	figshare	doi:10.6084/m9.figshare.7207514.v1	https://doi.org/10.6084/m9.figshare.7207514.v1
Pop 1157	Data transformation	Pop 1157 data	MacroPopGen_Database_final.xlsx; MacroPopGen_Database_final.xlsx[CombinedPopsSeparated]	figshare	doi:10.6084/m9.figshare.7207514.v1	https://doi.org/10.6084/m9.figshare.7207514.v1
Pop 1158	Data transformation	Pop 1158 data	MacroPopGen_Database_final.xlsx; MacroPopGen_Database_final.xlsx[CombinedPopsSeparated]	figshare	doi:10.6084/m9.figshare.7207514.v1	https://doi.org/10.6084/m9.figshare.7207514.v1
Pop 1159	Data transformation	Pop 1159 data	MacroPopGen_Database_final.xlsx; MacroPopGen_Database_final.xlsx[CombinedPopsSeparated]	figshare	doi:10.6084/m9.figshare.7207514.v1	https://doi.org/10.6084/m9.figshare.7207514.v1
Pop 1160	Data transformation	Pop 1160 data	MacroPopGen_Database_final.xlsx; MacroPopGen_Database_final.xlsx[CombinedPopsSeparated]	figshare	doi:10.6084/m9.figshare.7207514.v1	https://doi.org/10.6084/m9.figshare.7207514.v1
Pop 1161	Data transformation	Pop 1161 data	MacroPopGen_Database_final.xlsx; MacroPopGen_Database_final.xlsx[CombinedPopsSeparated]	figshare	doi:10.6084/m9.figshare.7207514.v1	https://doi.org/10.6084/m9.figshare.7207514.v1
Pop 1162	Data transformation	Pop 1162 data	MacroPopGen_Database_final.xlsx; MacroPopGen_Database_final.xlsx[CombinedPopsSeparated]	figshare	doi:10.6084/m9.figshare.7207514.v1	https://doi.org/10.6084/m9.figshare.7207514.v1
Pop 1163	Data transformation	Pop 1163 data	MacroPopGen_Database_final.xlsx; MacroPopGen_Database_final.xlsx[CombinedPopsSeparated]	figshare	doi:10.6084/m9.figshare.7207514.v1	https://doi.org/10.6084/m9.figshare.7207514.v1
Pop 1164	Data transformation	Pop 1164 data	MacroPopGen_Database_final.xlsx; MacroPopGen_Database_final.xlsx[CombinedPopsSeparated]	figshare	doi:10.6084/m9.figshare.7207514.v1	https://doi.org/10.6084/m9.figshare.7207514.v1
Pop 1165	Data transformation	Pop 1165 data	MacroPopGen_Database_final.xlsx; MacroPopGen_Database_final.xlsx[CombinedPopsSeparated]	figshare	doi:10.6084/m9.figshare.7207514.v1	https://doi.org/10.6084/m9.figshare.7207514.v1
Pop 1166	Data transformation	Pop 1166 data	MacroPopGen_Database_final.xlsx; MacroPopGen_Database_final.xlsx[CombinedPopsSeparated]	figshare	doi:10.6084/m9.figshare.7207514.v1	https://doi.org/10.6084/m9.figshare.7207514.v1
Pop 1167	Data transformation	Pop 1167 data	MacroPopGen_Database_final.xlsx; MacroPopGen_Database_final.xlsx[CombinedPopsSeparated]	figshare	doi:10.6084/m9.figshare.7207514.v1	https://doi.org/10.6084/m9.figshare.7207514.v1
Pop 1168	Data transformation	Pop 1168 data	MacroPopGen_Database_final.xlsx; MacroPopGen_Database_final.xlsx[CombinedPopsSeparated]	figshare	doi:10.6084/m9.figshare.7207514.v1	https://doi.org/10.6084/m9.figshare.7207514.v1
Pop 1169	Data transformation	Pop 1169 data	MacroPopGen_Database_final.xlsx; MacroPopGen_Database_final.xlsx[CombinedPopsSeparated]	figshare	doi:10.6084/m9.figshare.7207514.v1	https://doi.org/10.6084/m9.figshare.7207514.v1
Pop 1170	Data transformation	Pop 1170 data	MacroPopGen_Database_final.xlsx; MacroPopGen_Database_final.xlsx[CombinedPopsSeparated]	figshare	doi:10.6084/m9.figshare.7207514.v1	https://doi.org/10.6084/m9.figshare.7207514.v1
Pop 1171	Data transformation	Pop 1171 data	MacroPopGen_Database_final.xlsx; MacroPopGen_Database_final.xlsx[CombinedPopsSeparated]	figshare	doi:10.6084/m9.figshare.7207514.v1	https://doi.org/10.6084/m9.figshare.7207514.v1
Pop 1172	Data transformation	Pop 1172 data	MacroPopGen_Database_final.xlsx; MacroPopGen_Database_final.xlsx[CombinedPopsSeparated]	figshare	doi:10.6084/m9.figshare.7207514.v1	https://doi.org/10.6084/m9.figshare.7207514.v1
Pop 1173	Data transformation	Pop 1173 data	MacroPopGen_Database_final.xlsx; MacroPopGen_Database_final.xlsx[CombinedPopsSeparated]	figshare	doi:10.6084/m9.figshare.7207514.v1	https://doi.org/10.6084/m9.figshare.7207514.v1
Pop 1174	Data transformation	Pop 1174 data	MacroPopGen_Database_final.xlsx; MacroPopGen_Database_final.xlsx[CombinedPopsSeparated]	figshare	doi:10.6084/m9.figshare.7207514.v1	https://doi.org/10.6084/m9.figshare.7207514.v1
Pop 1175	Data transformation	Pop 1175 data	MacroPopGen_Database_final.xlsx; MacroPopGen_Database_final.xlsx[CombinedPopsSeparated]	figshare	doi:10.6084/m9.figshare.7207514.v1	https://doi.org/10.6084/m9.figshare.7207514.v1
Pop 1176	Data transformation	Pop 1176 data	MacroPopGen_Database_final.xlsx; MacroPopGen_Database_final.xlsx[CombinedPopsSeparated]	figshare	doi:10.6084/m9.figshare.7207514.v1	https://doi.org/10.6084/m9.figshare.7207514.v1
Pop 1177	Data transformation	Pop 1177 data	MacroPopGen_Database_final.xlsx; MacroPopGen_Database_final.xlsx[CombinedPopsSeparated]	figshare	doi:10.6084/m9.figshare.7207514.v1	https://doi.org/10.6084/m9.figshare.7207514.v1
Pop 1178	Data transformation	Pop 1178 data	MacroPopGen_Database_final.xlsx; MacroPopGen_Database_final.xlsx[CombinedPopsSeparated]	figshare	doi:10.6084/m9.figshare.7207514.v1	https://doi.org/10.6084/m9.figshare.7207514.v1
Pop 1179	Data transformation	Pop 1179 data	MacroPopGen_Database_final.xlsx; MacroPopGen_Database_final.xlsx[CombinedPopsSeparated]	figshare	doi:10.6084/m9.figshare.7207514.v1	https://doi.org/10.6084/m9.figshare.7207514.v1
Pop 1180	Data transformation	Pop 1180 data	MacroPopGen_Database_final.xlsx; MacroPopGen_Database_final.xlsx[CombinedPopsSeparated]	figshare	doi:10.6084/m9.figshare.7207514.v1	https://doi.org/10.6084/m9.figshare.7207514.v1
Pop 1181	Data transformation	Pop 1181 data	MacroPopGen_Database_final.xlsx; MacroPopGen_Database_final.xlsx[CombinedPopsSeparated]	figshare	doi:10.6084/m9.figshare.7207514.v1	https://doi.org/10.6084/m9.figshare.7207514.v1
Pop 1182	Data transformation	Pop 1182 data	MacroPopGen_Database_final.xlsx; MacroPopGen_Database_final.xlsx[CombinedPopsSeparated]	figshare	doi:10.6084/m9.figshare.7207514.v1	https://doi.org/10.6084/m9.figshare.7207514.v1
Pop 1183	Data transformation	Pop 1183 data	MacroPopGen_Database_final.xlsx; MacroPopGen_Database_final.xlsx[CombinedPopsSeparated]	figshare	doi:10.6084/m9.figshare.7207514.v1	https://doi.org/10.6084/m9.figshare.7207514.v1
Pop 1184	Data transformation	Pop 1184 data	MacroPopGen_Database_final.xlsx; MacroPopGen_Database_final.xlsx[CombinedPopsSeparated]	figshare	doi:10.6084/m9.figshare.7207514.v1	https://doi.org/10.6084/m9.figshare.7207514.v1
Pop 1185	Data transformation	Pop 1185 data	MacroPopGen_Database_final.xlsx; MacroPopGen_Database_final.xlsx[CombinedPopsSeparated]	figshare	doi:10.6084/m9.figshare.7207514.v1	https://doi.org/10.6084/m9.figshare.7207514.v1
Pop 1186	Data transformation	Pop 1186 data	MacroPopGen_Database_final.xlsx; MacroPopGen_Database_final.xlsx[CombinedPopsSeparated]	figshare	doi:10.6084/m9.figshare.7207514.v1	https://doi.org/10.6084/m9.figshare.7207514.v1
Pop 1187	Data transformation	Pop 1187 data	MacroPopGen_Database_final.xlsx; MacroPopGen_Database_final.xlsx[CombinedPopsSeparated]	figshare	doi:10.6084/m9.figshare.7207514.v1	https://doi.org/10.6084/m9.figshare.7207514.v1
Pop 1188	Data transformation	Pop 1188 data	MacroPopGen_Database_final.xlsx; MacroPopGen_Database_final.xlsx[CombinedPopsSeparated]	figshare	doi:10.6084/m9.figshare.7207514.v1	https://doi.org/10.6084/m9.figshare.7207514.v1
Pop 1189	Data transformation	Pop 1189 data	MacroPopGen_Database_final.xlsx; MacroPopGen_Database_final.xlsx[CombinedPopsSeparated]	figshare	doi:10.6084/m9.figshare.7207514.v1	https://doi.org/10.6084/m9.figshare.7207514.v1
Pop 1190	Data transformation	Pop 1190 data	MacroPopGen_Database_final.xlsx; MacroPopGen_Database_final.xlsx[CombinedPopsSeparated]	figshare	doi:10.6084/m9.figshare.7207514.v1	https://doi.org/10.6084/m9.figshare.7207514.v1
Pop 1191	Data transformation	Pop 1191 data	MacroPopGen_Database_final.xlsx; MacroPopGen_Database_final.xlsx[CombinedPopsSeparated]	figshare	doi:10.6084/m9.figshare.7207514.v1	https://doi.org/10.6084/m9.figshare.7207514.v1
Pop 1192	Data transformation	Pop 1192 data	MacroPopGen_Database_final.xlsx; MacroPopGen_Database_final.xlsx[CombinedPopsSeparated]	figshare	doi:10.6084/m9.figshare.7207514.v1	https://doi.org/10.6084/m9.figshare.7207514.v1
Pop 1193	Data transformation	Pop 1193 data	MacroPopGen_Database_final.xlsx; MacroPopGen_Database_final.xlsx[CombinedPopsSeparated]	figshare	doi:10.6084/m9.figshare.7207514.v1	https://doi.org/10.6084/m9.figshare.7207514.v1
Pop 1194	Data transformation	Pop 1194 data	MacroPopGen_Database_final.xlsx; MacroPopGen_Database_final.xlsx[CombinedPopsSeparated]	figshare	doi:10.6084/m9.figshare.7207514.v1	https://doi.org/10.6084/m9.figshare.7207514.v1
Pop 1195	Data transformation	Pop 1195 data	MacroPopGen_Database_final.xlsx; MacroPopGen_Database_final.xlsx[CombinedPopsSeparated]	figshare	doi:10.6084/m9.figshare.7207514.v1	https://doi.org/10.6084/m9.figshare.7207514.v1
Pop 1196	Data transformation	Pop 1196 data	MacroPopGen_Database_final.xlsx; MacroPopGen_Database_final.xlsx[CombinedPopsSeparated]	figshare	doi:10.6084/m9.figshare.7207514.v1	https://doi.org/10.6084/m9.figshare.7207514.v1
Pop 1197	Data transformation	Pop 1197 data	MacroPopGen_Database_final.xlsx; MacroPopGen_Database_final.xlsx[CombinedPopsSeparated]	figshare	doi:10.6084/m9.figshare.7207514.v1	https://doi.org/10.6084/m9.figshare.7207514.v1
Pop 1198	Data transformation	Pop 1198 data	MacroPopGen_Database_final.xlsx; MacroPopGen_Database_final.xlsx[CombinedPopsSeparated]	figshare	doi:10.6084/m9.figshare.7207514.v1	https://doi.org/10.6084/m9.figshare.7207514.v1
Pop 1199	Data transformation	Pop 1199 data	MacroPopGen_Database_final.xlsx; MacroPopGen_Database_final.xlsx[CombinedPopsSeparated]	figshare	doi:10.6084/m9.figshare.7207514.v1	https://doi.org/10.6084/m9.figshare.7207514.v1
Pop 1200	Data transformation	Pop 1200 data	MacroPopGen_Database_final.xlsx; MacroPopGen_Database_final.xlsx[CombinedPopsSeparated]	figshare	doi:10.6084/m9.figshare.7207514.v1	https://doi.org/10.6084/m9.figshare.7207514.v1
Pop 1201	Data transformation	Pop 1201 data	MacroPopGen_Database_final.xlsx; MacroPopGen_Database_final.xlsx[CombinedPopsSeparated]	figshare	doi:10.6084/m9.figshare.7207514.v1	https://doi.org/10.6084/m9.figshare.7207514.v1
Pop 1202	Data transformation	Pop 1202 data	MacroPopGen_Database_final.xlsx; MacroPopGen_Database_final.xlsx[CombinedPopsSeparated]	figshare	doi:10.6084/m9.figshare.7207514.v1	https://doi.org/10.6084/m9.figshare.7207514.v1
Pop 1203	Data transformation	Pop 1203 data	MacroPopGen_Database_final.xlsx; MacroPopGen_Database_final.xlsx[CombinedPopsSeparated]	figshare	doi:10.6084/m9.figshare.7207514.v1	https://doi.org/10.6084/m9.figshare.7207514.v1
Pop 1204	Data transformation	Pop 1204 data	MacroPopGen_Database_final.xlsx; MacroPopGen_Database_final.xlsx[CombinedPopsSeparated]	figshare	doi:10.6084/m9.figshare.7207514.v1	https://doi.org/10.6084/m9.figshare.7207514.v1
Pop 1205	Data transformation	Pop 1205 data	MacroPopGen_Database_final.xlsx; MacroPopGen_Database_final.xlsx[CombinedPopsSeparated]	figshare	doi:10.6084/m9.figshare.7207514.v1	https://doi.org/10.6084/m9.figshare.7207514.v1
Pop 1207	Data transformation	Pop 1207 data	MacroPopGen_Database_final.xlsx; MacroPopGen_Database_final.xlsx[CombinedPopsSeparated]	figshare	doi:10.6084/m9.figshare.7207514.v1	https://doi.org/10.6084/m9.figshare.7207514.v1
Pop 1208	Data transformation	Pop 1208 data	MacroPopGen_Database_final.xlsx; MacroPopGen_Database_final.xlsx[CombinedPopsSeparated]	figshare	doi:10.6084/m9.figshare.7207514.v1	https://doi.org/10.6084/m9.figshare.7207514.v1
Pop 1209	Data transformation	Pop 1209 data	MacroPopGen_Database_final.xlsx; MacroPopGen_Database_final.xlsx[CombinedPopsSeparated]	figshare	doi:10.6084/m9.figshare.7207514.v1	https://doi.org/10.6084/m9.figshare.7207514.v1
Pop 1210	Data transformation	Pop 1210 data	MacroPopGen_Database_final.xlsx; MacroPopGen_Database_final.xlsx[CombinedPopsSeparated]	figshare	doi:10.6084/m9.figshare.7207514.v1	https://doi.org/10.6084/m9.figshare.7207514.v1
Pop 1211	Data transformation	Pop 1211 data	MacroPopGen_Database_final.xlsx; MacroPopGen_Database_final.xlsx[CombinedPopsSeparated]	figshare	doi:10.6084/m9.figshare.7207514.v1	https://doi.org/10.6084/m9.figshare.7207514.v1
Pop 1212	Data transformation	Pop 1212 data	MacroPopGen_Database_final.xlsx; MacroPopGen_Database_final.xlsx[CombinedPopsSeparated]	figshare	doi:10.6084/m9.figshare.7207514.v1	https://doi.org/10.6084/m9.figshare.7207514.v1
Pop 1213	Data transformation	Pop 1213 data	MacroPopGen_Database_final.xlsx; MacroPopGen_Database_final.xlsx[CombinedPopsSeparated]	figshare	doi:10.6084/m9.figshare.7207514.v1	https://doi.org/10.6084/m9.figshare.7207514.v1
Pop 1214	Data transformation	Pop 1214 data	MacroPopGen_Database_final.xlsx; MacroPopGen_Database_final.xlsx[CombinedPopsSeparated]	figshare	doi:10.6084/m9.figshare.7207514.v1	https://doi.org/10.6084/m9.figshare.7207514.v1
Pop 1215	Data transformation	Pop 1215 data	MacroPopGen_Database_final.xlsx; MacroPopGen_Database_final.xlsx[CombinedPopsSeparated]	figshare	doi:10.6084/m9.figshare.7207514.v1	https://doi.org/10.6084/m9.figshare.7207514.v1
Pop 1216	Data transformation	Pop 1216 data	MacroPopGen_Database_final.xlsx; MacroPopGen_Database_final.xlsx[CombinedPopsSeparated]	figshare	doi:10.6084/m9.figshare.7207514.v1	https://doi.org/10.6084/m9.figshare.7207514.v1
Pop 1217	Data transformation	Pop 1217 data	MacroPopGen_Database_final.xlsx; MacroPopGen_Database_final.xlsx[CombinedPopsSeparated]	figshare	doi:10.6084/m9.figshare.7207514.v1	https://doi.org/10.6084/m9.figshare.7207514.v1
Pop 1218	Data transformation	Pop 1218 data	MacroPopGen_Database_final.xlsx; MacroPopGen_Database_final.xlsx[CombinedPopsSeparated]	figshare	doi:10.6084/m9.figshare.7207514.v1	https://doi.org/10.6084/m9.figshare.7207514.v1
Pop 1219	Data transformation	Pop 1219 data	MacroPopGen_Database_final.xlsx; MacroPopGen_Database_final.xlsx[CombinedPopsSeparated]	figshare	doi:10.6084/m9.figshare.7207514.v1	https://doi.org/10.6084/m9.figshare.7207514.v1
Pop 1220	Data transformation	Pop 1220 data	MacroPopGen_Database_final.xlsx; MacroPopGen_Database_final.xlsx[CombinedPopsSeparated]	figshare	doi:10.6084/m9.figshare.7207514.v1	https://doi.org/10.6084/m9.figshare.7207514.v1
Pop 1221	Data transformation	Pop 1221 data	MacroPopGen_Database_final.xlsx; MacroPopGen_Database_final.xlsx[CombinedPopsSeparated]	figshare	doi:10.6084/m9.figshare.7207514.v1	https://doi.org/10.6084/m9.figshare.7207514.v1
Pop 1222	Data transformation	Pop 1222 data	MacroPopGen_Database_final.xlsx; MacroPopGen_Database_final.xlsx[CombinedPopsSeparated]	figshare	doi:10.6084/m9.figshare.7207514.v1	https://doi.org/10.6084/m9.figshare.7207514.v1
Pop 1223	Data transformation	Pop 1223 data	MacroPopGen_Database_final.xlsx; MacroPopGen_Database_final.xlsx[CombinedPopsSeparated]	figshare	doi:10.6084/m9.figshare.7207514.v1	https://doi.org/10.6084/m9.figshare.7207514.v1
Pop 1224	Data transformation	Pop 1224 data	MacroPopGen_Database_final.xlsx; MacroPopGen_Database_final.xlsx[CombinedPopsSeparated]	figshare	doi:10.6084/m9.figshare.7207514.v1	https://doi.org/10.6084/m9.figshare.7207514.v1
Pop 1225	Data transformation	Pop 1225 data	MacroPopGen_Database_final.xlsx; MacroPopGen_Database_final.xlsx[CombinedPopsSeparated]	figshare	doi:10.6084/m9.figshare.7207514.v1	https://doi.org/10.6084/m9.figshare.7207514.v1
Pop 1226	Data transformation	Pop 1226 data	MacroPopGen_Database_final.xlsx; MacroPopGen_Database_final.xlsx[CombinedPopsSeparated]	figshare	doi:10.6084/m9.figshare.7207514.v1	https://doi.org/10.6084/m9.figshare.7207514.v1
Pop 1227	Data transformation	Pop 1227 data	MacroPopGen_Database_final.xlsx; MacroPopGen_Database_final.xlsx[CombinedPopsSeparated]	figshare	doi:10.6084/m9.figshare.7207514.v1	https://doi.org/10.6084/m9.figshare.7207514.v1
Pop 1228	Data transformation	Pop 1228 data	MacroPopGen_Database_final.xlsx; MacroPopGen_Database_final.xlsx[CombinedPopsSeparated]	figshare	doi:10.6084/m9.figshare.7207514.v1	https://doi.org/10.6084/m9.figshare.7207514.v1
Pop 1229	Data transformation	Pop 1229 data	MacroPopGen_Database_final.xlsx; MacroPopGen_Database_final.xlsx[CombinedPopsSeparated]	figshare	doi:10.6084/m9.figshare.7207514.v1	https://doi.org/10.6084/m9.figshare.7207514.v1
Pop 1230	Data transformation	Pop 1230 data	MacroPopGen_Database_final.xlsx; MacroPopGen_Database_final.xlsx[CombinedPopsSeparated]	figshare	doi:10.6084/m9.figshare.7207514.v1	https://doi.org/10.6084/m9.figshare.7207514.v1
Pop 1231	Data transformation	Pop 1231 data	MacroPopGen_Database_final.xlsx; MacroPopGen_Database_final.xlsx[CombinedPopsSeparated]	figshare	doi:10.6084/m9.figshare.7207514.v1	https://doi.org/10.6084/m9.figshare.7207514.v1
Pop 1232	Data transformation	Pop 1232 data	MacroPopGen_Database_final.xlsx; MacroPopGen_Database_final.xlsx[CombinedPopsSeparated]	figshare	doi:10.6084/m9.figshare.7207514.v1	https://doi.org/10.6084/m9.figshare.7207514.v1
Pop 1233	Data transformation	Pop 1233 data	MacroPopGen_Database_final.xlsx; MacroPopGen_Database_final.xlsx[CombinedPopsSeparated]	figshare	doi:10.6084/m9.figshare.7207514.v1	https://doi.org/10.6084/m9.figshare.7207514.v1
Pop 1234	Data transformation	Pop 1234 data	MacroPopGen_Database_final.xlsx; MacroPopGen_Database_final.xlsx[CombinedPopsSeparated]	figshare	doi:10.6084/m9.figshare.7207514.v1	https://doi.org/10.6084/m9.figshare.7207514.v1
Pop 1235	Data transformation	Pop 1235 data	MacroPopGen_Database_final.xlsx; MacroPopGen_Database_final.xlsx[CombinedPopsSeparated]	figshare	doi:10.6084/m9.figshare.7207514.v1	https://doi.org/10.6084/m9.figshare.7207514.v1
Pop 1236	Data transformation	Pop 1236 data	MacroPopGen_Database_final.xlsx; MacroPopGen_Database_final.xlsx[CombinedPopsSeparated]	figshare	doi:10.6084/m9.figshare.7207514.v1	https://doi.org/10.6084/m9.figshare.7207514.v1
Pop 1237	Data transformation	Pop 1237 data	MacroPopGen_Database_final.xlsx; MacroPopGen_Database_final.xlsx[CombinedPopsSeparated]	figshare	doi:10.6084/m9.figshare.7207514.v1	https://doi.org/10.6084/m9.figshare.7207514.v1
Pop 1238	Data transformation	Pop 1238 data	MacroPopGen_Database_final.xlsx; MacroPopGen_Database_final.xlsx[CombinedPopsSeparated]	figshare	doi:10.6084/m9.figshare.7207514.v1	https://doi.org/10.6084/m9.figshare.7207514.v1
Pop 1239	Data transformation	Pop 1239 data	MacroPopGen_Database_final.xlsx; MacroPopGen_Database_final.xlsx[CombinedPopsSeparated]	figshare	doi:10.6084/m9.figshare.7207514.v1	https://doi.org/10.6084/m9.figshare.7207514.v1
Pop 1240	Data transformation	Pop 1240 data	MacroPopGen_Database_final.xlsx; MacroPopGen_Database_final.xlsx[CombinedPopsSeparated]	figshare	doi:10.6084/m9.figshare.7207514.v1	https://doi.org/10.6084/m9.figshare.7207514.v1
Pop 1241	Data transformation	Pop 1241 data	MacroPopGen_Database_final.xlsx; MacroPopGen_Database_final.xlsx[CombinedPopsSeparated]	figshare	doi:10.6084/m9.figshare.7207514.v1	https://doi.org/10.6084/m9.figshare.7207514.v1
Pop 1242	Data transformation	Pop 1242 data	MacroPopGen_Database_final.xlsx; MacroPopGen_Database_final.xlsx[CombinedPopsSeparated]	figshare	doi:10.6084/m9.figshare.7207514.v1	https://doi.org/10.6084/m9.figshare.7207514.v1
Pop 1243	Data transformation	Pop 1243 data	MacroPopGen_Database_final.xlsx; MacroPopGen_Database_final.xlsx[CombinedPopsSeparated]	figshare	doi:10.6084/m9.figshare.7207514.v1	https://doi.org/10.6084/m9.figshare.7207514.v1
Pop 1244	Data transformation	Pop 1244 data	MacroPopGen_Database_final.xlsx; MacroPopGen_Database_final.xlsx[CombinedPopsSeparated]	figshare	doi:10.6084/m9.figshare.7207514.v1	https://doi.org/10.6084/m9.figshare.7207514.v1
Pop 1245	Data transformation	Pop 1245 data	MacroPopGen_Database_final.xlsx; MacroPopGen_Database_final.xlsx[CombinedPopsSeparated]	figshare	doi:10.6084/m9.figshare.7207514.v1	https://doi.org/10.6084/m9.figshare.7207514.v1
Pop 1246	Data transformation	Pop 1246 data	MacroPopGen_Database_final.xlsx; MacroPopGen_Database_final.xlsx[CombinedPopsSeparated]	figshare	doi:10.6084/m9.figshare.7207514.v1	https://doi.org/10.6084/m9.figshare.7207514.v1
Pop 1247	Data transformation	Pop 1247 data	MacroPopGen_Database_final.xlsx; MacroPopGen_Database_final.xlsx[CombinedPopsSeparated]	figshare	doi:10.6084/m9.figshare.7207514.v1	https://doi.org/10.6084/m9.figshare.7207514.v1
Pop 1248	Data transformation	Pop 1248 data	MacroPopGen_Database_final.xlsx; MacroPopGen_Database_final.xlsx[CombinedPopsSeparated]	figshare	doi:10.6084/m9.figshare.7207514.v1	https://doi.org/10.6084/m9.figshare.7207514.v1
Pop 1249	Data transformation	Pop 1249 data	MacroPopGen_Database_final.xlsx; MacroPopGen_Database_final.xlsx[CombinedPopsSeparated]	figshare	doi:10.6084/m9.figshare.7207514.v1	https://doi.org/10.6084/m9.figshare.7207514.v1
Pop 1250	Data transformation	Pop 1250 data	MacroPopGen_Database_final.xlsx; MacroPopGen_Database_final.xlsx[CombinedPopsSeparated]	figshare	doi:10.6084/m9.figshare.7207514.v1	https://doi.org/10.6084/m9.figshare.7207514.v1
Pop 1251	Data transformation	Pop 1251 data	MacroPopGen_Database_final.xlsx; MacroPopGen_Database_final.xlsx[CombinedPopsSeparated]	figshare	doi:10.6084/m9.figshare.7207514.v1	https://doi.org/10.6084/m9.figshare.7207514.v1
Pop 1252	Data transformation	Pop 1252 data	MacroPopGen_Database_final.xlsx; MacroPopGen_Database_final.xlsx[CombinedPopsSeparated]	figshare	doi:10.6084/m9.figshare.7207514.v1	https://doi.org/10.6084/m9.figshare.7207514.v1
Pop 1253	Data transformation	Pop 1253 data	MacroPopGen_Database_final.xlsx; MacroPopGen_Database_final.xlsx[CombinedPopsSeparated]	figshare	doi:10.6084/m9.figshare.7207514.v1	https://doi.org/10.6084/m9.figshare.7207514.v1
Pop 1254	Data transformation	Pop 1254 data	MacroPopGen_Database_final.xlsx; MacroPopGen_Database_final.xlsx[CombinedPopsSeparated]	figshare	doi:10.6084/m9.figshare.7207514.v1	https://doi.org/10.6084/m9.figshare.7207514.v1
Pop 1255	Data transformation	Pop 1255 data	MacroPopGen_Database_final.xlsx; MacroPopGen_Database_final.xlsx[CombinedPopsSeparated]	figshare	doi:10.6084/m9.figshare.7207514.v1	https://doi.org/10.6084/m9.figshare.7207514.v1
Pop 1256	Data transformation	Pop 1256 data	MacroPopGen_Database_final.xlsx; MacroPopGen_Database_final.xlsx[CombinedPopsSeparated]	figshare	doi:10.6084/m9.figshare.7207514.v1	https://doi.org/10.6084/m9.figshare.7207514.v1
Pop 1257	Data transformation	Pop 1257 data	MacroPopGen_Database_final.xlsx; MacroPopGen_Database_final.xlsx[CombinedPopsSeparated]	figshare	doi:10.6084/m9.figshare.7207514.v1	https://doi.org/10.6084/m9.figshare.7207514.v1
Pop 1258	Data transformation	Pop 1258 data	MacroPopGen_Database_final.xlsx; MacroPopGen_Database_final.xlsx[CombinedPopsSeparated]	figshare	doi:10.6084/m9.figshare.7207514.v1	https://doi.org/10.6084/m9.figshare.7207514.v1
Pop 1259	Data transformation	Pop 1259 data	MacroPopGen_Database_final.xlsx; MacroPopGen_Database_final.xlsx[CombinedPopsSeparated]	figshare	doi:10.6084/m9.figshare.7207514.v1	https://doi.org/10.6084/m9.figshare.7207514.v1
Pop 1260	Data transformation	Pop 1260 data	MacroPopGen_Database_final.xlsx; MacroPopGen_Database_final.xlsx[CombinedPopsSeparated]	figshare	doi:10.6084/m9.figshare.7207514.v1	https://doi.org/10.6084/m9.figshare.7207514.v1
Pop 1261	Data transformation	Pop 1261 data	MacroPopGen_Database_final.xlsx; MacroPopGen_Database_final.xlsx[CombinedPopsSeparated]	figshare	doi:10.6084/m9.figshare.7207514.v1	https://doi.org/10.6084/m9.figshare.7207514.v1
Pop 1262	Data transformation	Pop 1262 data	MacroPopGen_Database_final.xlsx; MacroPopGen_Database_final.xlsx[CombinedPopsSeparated]	figshare	doi:10.6084/m9.figshare.7207514.v1	https://doi.org/10.6084/m9.figshare.7207514.v1
Pop 1263	Data transformation	Pop 1263 data	MacroPopGen_Database_final.xlsx; MacroPopGen_Database_final.xlsx[CombinedPopsSeparated]	figshare	doi:10.6084/m9.figshare.7207514.v1	https://doi.org/10.6084/m9.figshare.7207514.v1
Pop 1264	Data transformation	Pop 1264 data	MacroPopGen_Database_final.xlsx; MacroPopGen_Database_final.xlsx[CombinedPopsSeparated]	figshare	doi:10.6084/m9.figshare.7207514.v1	https://doi.org/10.6084/m9.figshare.7207514.v1
Pop 1265	Data transformation	Pop 1265 data	MacroPopGen_Database_final.xlsx; MacroPopGen_Database_final.xlsx[CombinedPopsSeparated]	figshare	doi:10.6084/m9.figshare.7207514.v1	https://doi.org/10.6084/m9.figshare.7207514.v1
Pop 1266	Data transformation	Pop 1266 data	MacroPopGen_Database_final.xlsx; MacroPopGen_Database_final.xlsx[CombinedPopsSeparated]	figshare	doi:10.6084/m9.figshare.7207514.v1	https://doi.org/10.6084/m9.figshare.7207514.v1
Pop 1267	Data transformation	Pop 1267 data	MacroPopGen_Database_final.xlsx; MacroPopGen_Database_final.xlsx[CombinedPopsSeparated]	figshare	doi:10.6084/m9.figshare.7207514.v1	https://doi.org/10.6084/m9.figshare.7207514.v1
Pop 1268	Data transformation	Pop 1268 data	MacroPopGen_Database_final.xlsx; MacroPopGen_Database_final.xlsx[CombinedPopsSeparated]	figshare	doi:10.6084/m9.figshare.7207514.v1	https://doi.org/10.6084/m9.figshare.7207514.v1
Pop 1269	Data transformation	Pop 1269 data	MacroPopGen_Database_final.xlsx; MacroPopGen_Database_final.xlsx[CombinedPopsSeparated]	figshare	doi:10.6084/m9.figshare.7207514.v1	https://doi.org/10.6084/m9.figshare.7207514.v1
Pop 1270	Data transformation	Pop 1270 data	MacroPopGen_Database_final.xlsx; MacroPopGen_Database_final.xlsx[CombinedPopsSeparated]	figshare	doi:10.6084/m9.figshare.7207514.v1	https://doi.org/10.6084/m9.figshare.7207514.v1
Pop 1271	Data transformation	Pop 1271 data	MacroPopGen_Database_final.xlsx; MacroPopGen_Database_final.xlsx[CombinedPopsSeparated]	figshare	doi:10.6084/m9.figshare.7207514.v1	https://doi.org/10.6084/m9.figshare.7207514.v1
Pop 1272	Data transformation	Pop 1272 data	MacroPopGen_Database_final.xlsx; MacroPopGen_Database_final.xlsx[CombinedPopsSeparated]	figshare	doi:10.6084/m9.figshare.7207514.v1	https://doi.org/10.6084/m9.figshare.7207514.v1
Pop 1273	Data transformation	Pop 1273 data	MacroPopGen_Database_final.xlsx; MacroPopGen_Database_final.xlsx[CombinedPopsSeparated]	figshare	doi:10.6084/m9.figshare.7207514.v1	https://doi.org/10.6084/m9.figshare.7207514.v1
Pop 1274	Data transformation	Pop 1274 data	MacroPopGen_Database_final.xlsx; MacroPopGen_Database_final.xlsx[CombinedPopsSeparated]	figshare	doi:10.6084/m9.figshare.7207514.v1	https://doi.org/10.6084/m9.figshare.7207514.v1
Pop 1275	Data transformation	Pop 1275 data	MacroPopGen_Database_final.xlsx; MacroPopGen_Database_final.xlsx[CombinedPopsSeparated]	figshare	doi:10.6084/m9.figshare.7207514.v1	https://doi.org/10.6084/m9.figshare.7207514.v1
Pop 1276	Data transformation	Pop 1276 data	MacroPopGen_Database_final.xlsx; MacroPopGen_Database_final.xlsx[CombinedPopsSeparated]	figshare	doi:10.6084/m9.figshare.7207514.v1	https://doi.org/10.6084/m9.figshare.7207514.v1
Pop 1277	Data transformation	Pop 1277 data	MacroPopGen_Database_final.xlsx; MacroPopGen_Database_final.xlsx[CombinedPopsSeparated]	figshare	doi:10.6084/m9.figshare.7207514.v1	https://doi.org/10.6084/m9.figshare.7207514.v1
Pop 1278	Data transformation	Pop 1278 data	MacroPopGen_Database_final.xlsx; MacroPopGen_Database_final.xlsx[CombinedPopsSeparated]	figshare	doi:10.6084/m9.figshare.7207514.v1	https://doi.org/10.6084/m9.figshare.7207514.v1
Pop 1279	Data transformation	Pop 1279 data	MacroPopGen_Database_final.xlsx; MacroPopGen_Database_final.xlsx[CombinedPopsSeparated]	figshare	doi:10.6084/m9.figshare.7207514.v1	https://doi.org/10.6084/m9.figshare.7207514.v1
Pop 1280	Data transformation	Pop 1280 data	MacroPopGen_Database_final.xlsx; MacroPopGen_Database_final.xlsx[CombinedPopsSeparated]	figshare	doi:10.6084/m9.figshare.7207514.v1	https://doi.org/10.6084/m9.figshare.7207514.v1
Pop 1281	Data transformation	Pop 1281 data	MacroPopGen_Database_final.xlsx; MacroPopGen_Database_final.xlsx[CombinedPopsSeparated]	figshare	doi:10.6084/m9.figshare.7207514.v1	https://doi.org/10.6084/m9.figshare.7207514.v1
Pop 1282	Data transformation	Pop 1282 data	MacroPopGen_Database_final.xlsx; MacroPopGen_Database_final.xlsx[CombinedPopsSeparated]	figshare	doi:10.6084/m9.figshare.7207514.v1	https://doi.org/10.6084/m9.figshare.7207514.v1
Pop 1283	Data transformation	Pop 1283 data	MacroPopGen_Database_final.xlsx; MacroPopGen_Database_final.xlsx[CombinedPopsSeparated]	figshare	doi:10.6084/m9.figshare.7207514.v1	https://doi.org/10.6084/m9.figshare.7207514.v1
Pop 1284	Data transformation	Pop 1284 data	MacroPopGen_Database_final.xlsx; MacroPopGen_Database_final.xlsx[CombinedPopsSeparated]	figshare	doi:10.6084/m9.figshare.7207514.v1	https://doi.org/10.6084/m9.figshare.7207514.v1
Pop 1285	Data transformation	Pop 1285 data	MacroPopGen_Database_final.xlsx; MacroPopGen_Database_final.xlsx[CombinedPopsSeparated]	figshare	doi:10.6084/m9.figshare.7207514.v1	https://doi.org/10.6084/m9.figshare.7207514.v1
Pop 1286	Data transformation	Pop 1286 data	MacroPopGen_Database_final.xlsx; MacroPopGen_Database_final.xlsx[CombinedPopsSeparated]	figshare	doi:10.6084/m9.figshare.7207514.v1	https://doi.org/10.6084/m9.figshare.7207514.v1
Pop 1287	Data transformation	Pop 1287 data	MacroPopGen_Database_final.xlsx; MacroPopGen_Database_final.xlsx[CombinedPopsSeparated]	figshare	doi:10.6084/m9.figshare.7207514.v1	https://doi.org/10.6084/m9.figshare.7207514.v1
Pop 1288	Data transformation	Pop 1288 data	MacroPopGen_Database_final.xlsx; MacroPopGen_Database_final.xlsx[CombinedPopsSeparated]	figshare	doi:10.6084/m9.figshare.7207514.v1	https://doi.org/10.6084/m9.figshare.7207514.v1
Pop 1289	Data transformation	Pop 1289 data	MacroPopGen_Database_final.xlsx; MacroPopGen_Database_final.xlsx[CombinedPopsSeparated]	figshare	doi:10.6084/m9.figshare.7207514.v1	https://doi.org/10.6084/m9.figshare.7207514.v1
Pop 1290	Data transformation	Pop 1290 data	MacroPopGen_Database_final.xlsx; MacroPopGen_Database_final.xlsx[CombinedPopsSeparated]	figshare	doi:10.6084/m9.figshare.7207514.v1	https://doi.org/10.6084/m9.figshare.7207514.v1
Pop 1291	Data transformation	Pop 1291 data	MacroPopGen_Database_final.xlsx; MacroPopGen_Database_final.xlsx[CombinedPopsSeparated]	figshare	doi:10.6084/m9.figshare.7207514.v1	https://doi.org/10.6084/m9.figshare.7207514.v1
Pop 1292	Data transformation	Pop 1292 data	MacroPopGen_Database_final.xlsx; MacroPopGen_Database_final.xlsx[CombinedPopsSeparated]	figshare	doi:10.6084/m9.figshare.7207514.v1	https://doi.org/10.6084/m9.figshare.7207514.v1
Pop 1293	Data transformation	Pop 1293 data	MacroPopGen_Database_final.xlsx; MacroPopGen_Database_final.xlsx[CombinedPopsSeparated]	figshare	doi:10.6084/m9.figshare.7207514.v1	https://doi.org/10.6084/m9.figshare.7207514.v1
Pop 1294	Data transformation	Pop 1294 data	MacroPopGen_Database_final.xlsx; MacroPopGen_Database_final.xlsx[CombinedPopsSeparated]	figshare	doi:10.6084/m9.figshare.7207514.v1	https://doi.org/10.6084/m9.figshare.7207514.v1
Pop 1295	Data transformation	Pop 1295 data	MacroPopGen_Database_final.xlsx; MacroPopGen_Database_final.xlsx[CombinedPopsSeparated]	figshare	doi:10.6084/m9.figshare.7207514.v1	https://doi.org/10.6084/m9.figshare.7207514.v1
Pop 1296	Data transformation	Pop 1296 data	MacroPopGen_Database_final.xlsx; MacroPopGen_Database_final.xlsx[CombinedPopsSeparated]	figshare	doi:10.6084/m9.figshare.7207514.v1	https://doi.org/10.6084/m9.figshare.7207514.v1
Pop 1297	Data transformation	Pop 1297 data	MacroPopGen_Database_final.xlsx; MacroPopGen_Database_final.xlsx[CombinedPopsSeparated]	figshare	doi:10.6084/m9.figshare.7207514.v1	https://doi.org/10.6084/m9.figshare.7207514.v1
Pop 1298	Data transformation	Pop 1298 data	MacroPopGen_Database_final.xlsx; MacroPopGen_Database_final.xlsx[CombinedPopsSeparated]	figshare	doi:10.6084/m9.figshare.7207514.v1	https://doi.org/10.6084/m9.figshare.7207514.v1
Pop 1299	Data transformation	Pop 1299 data	MacroPopGen_Database_final.xlsx; MacroPopGen_Database_final.xlsx[CombinedPopsSeparated]	figshare	doi:10.6084/m9.figshare.7207514.v1	https://doi.org/10.6084/m9.figshare.7207514.v1
Pop 1300	Data transformation	Pop 1300 data	MacroPopGen_Database_final.xlsx; MacroPopGen_Database_final.xlsx[CombinedPopsSeparated]	figshare	doi:10.6084/m9.figshare.7207514.v1	https://doi.org/10.6084/m9.figshare.7207514.v1
Pop 1301	Data transformation	Pop 1301 data	MacroPopGen_Database_final.xlsx; MacroPopGen_Database_final.xlsx[CombinedPopsSeparated]	figshare	doi:10.6084/m9.figshare.7207514.v1	https://doi.org/10.6084/m9.figshare.7207514.v1
Pop 1302	Data transformation	Pop 1302 data	MacroPopGen_Database_final.xlsx; MacroPopGen_Database_final.xlsx[CombinedPopsSeparated]	figshare	doi:10.6084/m9.figshare.7207514.v1	https://doi.org/10.6084/m9.figshare.7207514.v1
Pop 1303	Data transformation	Pop 1303 data	MacroPopGen_Database_final.xlsx; MacroPopGen_Database_final.xlsx[CombinedPopsSeparated]	figshare	doi:10.6084/m9.figshare.7207514.v1	https://doi.org/10.6084/m9.figshare.7207514.v1
Pop 1304	Data transformation	Pop 1304 data	MacroPopGen_Database_final.xlsx; MacroPopGen_Database_final.xlsx[CombinedPopsSeparated]	figshare	doi:10.6084/m9.figshare.7207514.v1	https://doi.org/10.6084/m9.figshare.7207514.v1
Pop 1305	Data transformation	Pop 1305 data	MacroPopGen_Database_final.xlsx; MacroPopGen_Database_final.xlsx[CombinedPopsSeparated]	figshare	doi:10.6084/m9.figshare.7207514.v1	https://doi.org/10.6084/m9.figshare.7207514.v1
Pop 1306	Data transformation	Pop 1306 data	MacroPopGen_Database_final.xlsx; MacroPopGen_Database_final.xlsx[CombinedPopsSeparated]	figshare	doi:10.6084/m9.figshare.7207514.v1	https://doi.org/10.6084/m9.figshare.7207514.v1
Pop 1307	Data transformation	Pop 1307 data	MacroPopGen_Database_final.xlsx; MacroPopGen_Database_final.xlsx[CombinedPopsSeparated]	figshare	doi:10.6084/m9.figshare.7207514.v1	https://doi.org/10.6084/m9.figshare.7207514.v1
Pop 1308	Data transformation	Pop 1308 data	MacroPopGen_Database_final.xlsx; MacroPopGen_Database_final.xlsx[CombinedPopsSeparated]	figshare	doi:10.6084/m9.figshare.7207514.v1	https://doi.org/10.6084/m9.figshare.7207514.v1
Pop 1309	Data transformation	Pop 1309 data	MacroPopGen_Database_final.xlsx; MacroPopGen_Database_final.xlsx[CombinedPopsSeparated]	figshare	doi:10.6084/m9.figshare.7207514.v1	https://doi.org/10.6084/m9.figshare.7207514.v1
Pop 1310	Data transformation	Pop 1310 data	MacroPopGen_Database_final.xlsx; MacroPopGen_Database_final.xlsx[CombinedPopsSeparated]	figshare	doi:10.6084/m9.figshare.7207514.v1	https://doi.org/10.6084/m9.figshare.7207514.v1
Pop 1311	Data transformation	Pop 1311 data	MacroPopGen_Database_final.xlsx; MacroPopGen_Database_final.xlsx[CombinedPopsSeparated]	figshare	doi:10.6084/m9.figshare.7207514.v1	https://doi.org/10.6084/m9.figshare.7207514.v1
Pop 1312	Data transformation	Pop 1312 data	MacroPopGen_Database_final.xlsx; MacroPopGen_Database_final.xlsx[CombinedPopsSeparated]	figshare	doi:10.6084/m9.figshare.7207514.v1	https://doi.org/10.6084/m9.figshare.7207514.v1
Pop 1313	Data transformation	Pop 1313 data	MacroPopGen_Database_final.xlsx; MacroPopGen_Database_final.xlsx[CombinedPopsSeparated]	figshare	doi:10.6084/m9.figshare.7207514.v1	https://doi.org/10.6084/m9.figshare.7207514.v1
Pop 1314	Data transformation	Pop 1314 data	MacroPopGen_Database_final.xlsx; MacroPopGen_Database_final.xlsx[CombinedPopsSeparated]	figshare	doi:10.6084/m9.figshare.7207514.v1	https://doi.org/10.6084/m9.figshare.7207514.v1
Pop 1315	Data transformation	Pop 1315 data	MacroPopGen_Database_final.xlsx; MacroPopGen_Database_final.xlsx[CombinedPopsSeparated]	figshare	doi:10.6084/m9.figshare.7207514.v1	https://doi.org/10.6084/m9.figshare.7207514.v1
Pop 1316	Data transformation	Pop 1316 data	MacroPopGen_Database_final.xlsx; MacroPopGen_Database_final.xlsx[CombinedPopsSeparated]	figshare	doi:10.6084/m9.figshare.7207514.v1	https://doi.org/10.6084/m9.figshare.7207514.v1
Pop 1317	Data transformation	Pop 1317 data	MacroPopGen_Database_final.xlsx; MacroPopGen_Database_final.xlsx[CombinedPopsSeparated]	figshare	doi:10.6084/m9.figshare.7207514.v1	https://doi.org/10.6084/m9.figshare.7207514.v1
Pop 1318	Data transformation	Pop 1318 data	MacroPopGen_Database_final.xlsx; MacroPopGen_Database_final.xlsx[CombinedPopsSeparated]	figshare	doi:10.6084/m9.figshare.7207514.v1	https://doi.org/10.6084/m9.figshare.7207514.v1
Pop 1319	Data transformation	Pop 1319 data	MacroPopGen_Database_final.xlsx; MacroPopGen_Database_final.xlsx[CombinedPopsSeparated]	figshare	doi:10.6084/m9.figshare.7207514.v1	https://doi.org/10.6084/m9.figshare.7207514.v1
Pop 1320	Data transformation	Pop 1320 data	MacroPopGen_Database_final.xlsx; MacroPopGen_Database_final.xlsx[CombinedPopsSeparated]	figshare	doi:10.6084/m9.figshare.7207514.v1	https://doi.org/10.6084/m9.figshare.7207514.v1
Pop 1321	Data transformation	Pop 1321 data	MacroPopGen_Database_final.xlsx; MacroPopGen_Database_final.xlsx[CombinedPopsSeparated]	figshare	doi:10.6084/m9.figshare.7207514.v1	https://doi.org/10.6084/m9.figshare.7207514.v1
Pop 1322	Data transformation	Pop 1322 data	MacroPopGen_Database_final.xlsx; MacroPopGen_Database_final.xlsx[CombinedPopsSeparated]	figshare	doi:10.6084/m9.figshare.7207514.v1	https://doi.org/10.6084/m9.figshare.7207514.v1
Pop 1323	Data transformation	Pop 1323 data	MacroPopGen_Database_final.xlsx; MacroPopGen_Database_final.xlsx[CombinedPopsSeparated]	figshare	doi:10.6084/m9.figshare.7207514.v1	https://doi.org/10.6084/m9.figshare.7207514.v1
Pop 1324	Data transformation	Pop 1324 data	MacroPopGen_Database_final.xlsx; MacroPopGen_Database_final.xlsx[CombinedPopsSeparated]	figshare	doi:10.6084/m9.figshare.7207514.v1	https://doi.org/10.6084/m9.figshare.7207514.v1
Pop 1325	Data transformation	Pop 1325 data	MacroPopGen_Database_final.xlsx; MacroPopGen_Database_final.xlsx[CombinedPopsSeparated]	figshare	doi:10.6084/m9.figshare.7207514.v1	https://doi.org/10.6084/m9.figshare.7207514.v1
Pop 1326	Data transformation	Pop 1326 data	MacroPopGen_Database_final.xlsx; MacroPopGen_Database_final.xlsx[CombinedPopsSeparated]	figshare	doi:10.6084/m9.figshare.7207514.v1	https://doi.org/10.6084/m9.figshare.7207514.v1
Pop 1327	Data transformation	Pop 1327 data	MacroPopGen_Database_final.xlsx; MacroPopGen_Database_final.xlsx[CombinedPopsSeparated]	figshare	doi:10.6084/m9.figshare.7207514.v1	https://doi.org/10.6084/m9.figshare.7207514.v1
Pop 1328	Data transformation	Pop 1328 data	MacroPopGen_Database_final.xlsx; MacroPopGen_Database_final.xlsx[CombinedPopsSeparated]	figshare	doi:10.6084/m9.figshare.7207514.v1	https://doi.org/10.6084/m9.figshare.7207514.v1
Pop 1329	Data transformation	Pop 1329 data	MacroPopGen_Database_final.xlsx; MacroPopGen_Database_final.xlsx[CombinedPopsSeparated]	figshare	doi:10.6084/m9.figshare.7207514.v1	https://doi.org/10.6084/m9.figshare.7207514.v1
Pop 1330	Data transformation	Pop 1330 data	MacroPopGen_Database_final.xlsx; MacroPopGen_Database_final.xlsx[CombinedPopsSeparated]	figshare	doi:10.6084/m9.figshare.7207514.v1	https://doi.org/10.6084/m9.figshare.7207514.v1
Pop 1331	Data transformation	Pop 1331 data	MacroPopGen_Database_final.xlsx; MacroPopGen_Database_final.xlsx[CombinedPopsSeparated]	figshare	doi:10.6084/m9.figshare.7207514.v1	https://doi.org/10.6084/m9.figshare.7207514.v1
Pop 1332	Data transformation	Pop 1332 data	MacroPopGen_Database_final.xlsx; MacroPopGen_Database_final.xlsx[CombinedPopsSeparated]	figshare	doi:10.6084/m9.figshare.7207514.v1	https://doi.org/10.6084/m9.figshare.7207514.v1
Pop 1333	Data transformation	Pop 1333 data	MacroPopGen_Database_final.xlsx; MacroPopGen_Database_final.xlsx[CombinedPopsSeparated]	figshare	doi:10.6084/m9.figshare.7207514.v1	https://doi.org/10.6084/m9.figshare.7207514.v1
Pop 1334	Data transformation	Pop 1334 data	MacroPopGen_Database_final.xlsx; MacroPopGen_Database_final.xlsx[CombinedPopsSeparated]	figshare	doi:10.6084/m9.figshare.7207514.v1	https://doi.org/10.6084/m9.figshare.7207514.v1
Pop 1335	Data transformation	Pop 1335 data	MacroPopGen_Database_final.xlsx; MacroPopGen_Database_final.xlsx[CombinedPopsSeparated]	figshare	doi:10.6084/m9.figshare.7207514.v1	https://doi.org/10.6084/m9.figshare.7207514.v1
Pop 1336	Data transformation	Pop 1336 data	MacroPopGen_Database_final.xlsx; MacroPopGen_Database_final.xlsx[CombinedPopsSeparated]	figshare	doi:10.6084/m9.figshare.7207514.v1	https://doi.org/10.6084/m9.figshare.7207514.v1
Pop 1337	Data transformation	Pop 1337 data	MacroPopGen_Database_final.xlsx; MacroPopGen_Database_final.xlsx[CombinedPopsSeparated]	figshare	doi:10.6084/m9.figshare.7207514.v1	https://doi.org/10.6084/m9.figshare.7207514.v1
Pop 1338	Data transformation	Pop 1338 data	MacroPopGen_Database_final.xlsx; MacroPopGen_Database_final.xlsx[CombinedPopsSeparated]	figshare	doi:10.6084/m9.figshare.7207514.v1	https://doi.org/10.6084/m9.figshare.7207514.v1
Pop 1339	Data transformation	Pop 1339 data	MacroPopGen_Database_final.xlsx; MacroPopGen_Database_final.xlsx[CombinedPopsSeparated]	figshare	doi:10.6084/m9.figshare.7207514.v1	https://doi.org/10.6084/m9.figshare.7207514.v1
Pop 1340	Data transformation	Pop 1340 data	MacroPopGen_Database_final.xlsx; MacroPopGen_Database_final.xlsx[CombinedPopsSeparated]	figshare	doi:10.6084/m9.figshare.7207514.v1	https://doi.org/10.6084/m9.figshare.7207514.v1
Pop 1341	Data transformation	Pop 1341 data	MacroPopGen_Database_final.xlsx; MacroPopGen_Database_final.xlsx[CombinedPopsSeparated]	figshare	doi:10.6084/m9.figshare.7207514.v1	https://doi.org/10.6084/m9.figshare.7207514.v1
Pop 1342	Data transformation	Pop 1342 data	MacroPopGen_Database_final.xlsx; MacroPopGen_Database_final.xlsx[CombinedPopsSeparated]	figshare	doi:10.6084/m9.figshare.7207514.v1	https://doi.org/10.6084/m9.figshare.7207514.v1
Pop 1343	Data transformation	Pop 1343 data	MacroPopGen_Database_final.xlsx; MacroPopGen_Database_final.xlsx[CombinedPopsSeparated]	figshare	doi:10.6084/m9.figshare.7207514.v1	https://doi.org/10.6084/m9.figshare.7207514.v1
Pop 1344	Data transformation	Pop 1344 data	MacroPopGen_Database_final.xlsx; MacroPopGen_Database_final.xlsx[CombinedPopsSeparated]	figshare	doi:10.6084/m9.figshare.7207514.v1	https://doi.org/10.6084/m9.figshare.7207514.v1
Pop 1345	Data transformation	Pop 1345 data	MacroPopGen_Database_final.xlsx; MacroPopGen_Database_final.xlsx[CombinedPopsSeparated]	figshare	doi:10.6084/m9.figshare.7207514.v1	https://doi.org/10.6084/m9.figshare.7207514.v1
Pop 1346	Data transformation	Pop 1346 data	MacroPopGen_Database_final.xlsx; MacroPopGen_Database_final.xlsx[CombinedPopsSeparated]	figshare	doi:10.6084/m9.figshare.7207514.v1	https://doi.org/10.6084/m9.figshare.7207514.v1
Pop 1347	Data transformation	Pop 1347 data	MacroPopGen_Database_final.xlsx; MacroPopGen_Database_final.xlsx[CombinedPopsSeparated]	figshare	doi:10.6084/m9.figshare.7207514.v1	https://doi.org/10.6084/m9.figshare.7207514.v1
Pop 1348	Data transformation	Pop 1348 data	MacroPopGen_Database_final.xlsx; MacroPopGen_Database_final.xlsx[CombinedPopsSeparated]	figshare	doi:10.6084/m9.figshare.7207514.v1	https://doi.org/10.6084/m9.figshare.7207514.v1
Pop 1349	Data transformation	Pop 1349 data	MacroPopGen_Database_final.xlsx; MacroPopGen_Database_final.xlsx[CombinedPopsSeparated]	figshare	doi:10.6084/m9.figshare.7207514.v1	https://doi.org/10.6084/m9.figshare.7207514.v1
Pop 1350	Data transformation	Pop 1350 data	MacroPopGen_Database_final.xlsx; MacroPopGen_Database_final.xlsx[CombinedPopsSeparated]	figshare	doi:10.6084/m9.figshare.7207514.v1	https://doi.org/10.6084/m9.figshare.7207514.v1
Pop 1351	Data transformation	Pop 1351 data	MacroPopGen_Database_final.xlsx; MacroPopGen_Database_final.xlsx[CombinedPopsSeparated]	figshare	doi:10.6084/m9.figshare.7207514.v1	https://doi.org/10.6084/m9.figshare.7207514.v1
Pop 1352	Data transformation	Pop 1352 data	MacroPopGen_Database_final.xlsx; MacroPopGen_Database_final.xlsx[CombinedPopsSeparated]	figshare	doi:10.6084/m9.figshare.7207514.v1	https://doi.org/10.6084/m9.figshare.7207514.v1
Pop 1353	Data transformation	Pop 1353 data	MacroPopGen_Database_final.xlsx; MacroPopGen_Database_final.xlsx[CombinedPopsSeparated]	figshare	doi:10.6084/m9.figshare.7207514.v1	https://doi.org/10.6084/m9.figshare.7207514.v1
Pop 1354	Data transformation	Pop 1354 data	MacroPopGen_Database_final.xlsx; MacroPopGen_Database_final.xlsx[CombinedPopsSeparated]	figshare	doi:10.6084/m9.figshare.7207514.v1	https://doi.org/10.6084/m9.figshare.7207514.v1
Pop 1355	Data transformation	Pop 1355 data	MacroPopGen_Database_final.xlsx; MacroPopGen_Database_final.xlsx[CombinedPopsSeparated]	figshare	doi:10.6084/m9.figshare.7207514.v1	https://doi.org/10.6084/m9.figshare.7207514.v1
Pop 1356	Data transformation	Pop 1356 data	MacroPopGen_Database_final.xlsx; MacroPopGen_Database_final.xlsx[CombinedPopsSeparated]	figshare	doi:10.6084/m9.figshare.7207514.v1	https://doi.org/10.6084/m9.figshare.7207514.v1
Pop 1357	Data transformation	Pop 1357 data	MacroPopGen_Database_final.xlsx; MacroPopGen_Database_final.xlsx[CombinedPopsSeparated]	figshare	doi:10.6084/m9.figshare.7207514.v1	https://doi.org/10.6084/m9.figshare.7207514.v1
Pop 1358	Data transformation	Pop 1358 data	MacroPopGen_Database_final.xlsx; MacroPopGen_Database_final.xlsx[CombinedPopsSeparated]	figshare	doi:10.6084/m9.figshare.7207514.v1	https://doi.org/10.6084/m9.figshare.7207514.v1
Pop 1359	Data transformation	Pop 1359 data	MacroPopGen_Database_final.xlsx; MacroPopGen_Database_final.xlsx[CombinedPopsSeparated]	figshare	doi:10.6084/m9.figshare.7207514.v1	https://doi.org/10.6084/m9.figshare.7207514.v1
Pop 1360	Data transformation	Pop 1360 data	MacroPopGen_Database_final.xlsx; MacroPopGen_Database_final.xlsx[CombinedPopsSeparated]	figshare	doi:10.6084/m9.figshare.7207514.v1	https://doi.org/10.6084/m9.figshare.7207514.v1
Pop 1361	Data transformation	Pop 1361 data	MacroPopGen_Database_final.xlsx; MacroPopGen_Database_final.xlsx[CombinedPopsSeparated]	figshare	doi:10.6084/m9.figshare.7207514.v1	https://doi.org/10.6084/m9.figshare.7207514.v1
Pop 1362	Data transformation	Pop 1362 data	MacroPopGen_Database_final.xlsx; MacroPopGen_Database_final.xlsx[CombinedPopsSeparated]	figshare	doi:10.6084/m9.figshare.7207514.v1	https://doi.org/10.6084/m9.figshare.7207514.v1
Pop 1363	Data transformation	Pop 1363 data	MacroPopGen_Database_final.xlsx; MacroPopGen_Database_final.xlsx[CombinedPopsSeparated]	figshare	doi:10.6084/m9.figshare.7207514.v1	https://doi.org/10.6084/m9.figshare.7207514.v1
Pop 1364	Data transformation	Pop 1364 data	MacroPopGen_Database_final.xlsx; MacroPopGen_Database_final.xlsx[CombinedPopsSeparated]	figshare	doi:10.6084/m9.figshare.7207514.v1	https://doi.org/10.6084/m9.figshare.7207514.v1
Pop 1365	Data transformation	Pop 1365 data	MacroPopGen_Database_final.xlsx; MacroPopGen_Database_final.xlsx[CombinedPopsSeparated]	figshare	doi:10.6084/m9.figshare.7207514.v1	https://doi.org/10.6084/m9.figshare.7207514.v1
Pop 1366	Data transformation	Pop 1366 data	MacroPopGen_Database_final.xlsx; MacroPopGen_Database_final.xlsx[CombinedPopsSeparated]	figshare	doi:10.6084/m9.figshare.7207514.v1	https://doi.org/10.6084/m9.figshare.7207514.v1
Pop 1367	Data transformation	Pop 1367 data	MacroPopGen_Database_final.xlsx; MacroPopGen_Database_final.xlsx[CombinedPopsSeparated]	figshare	doi:10.6084/m9.figshare.7207514.v1	https://doi.org/10.6084/m9.figshare.7207514.v1
Pop 1368	Data transformation	Pop 1368 data	MacroPopGen_Database_final.xlsx; MacroPopGen_Database_final.xlsx[CombinedPopsSeparated]	figshare	doi:10.6084/m9.figshare.7207514.v1	https://doi.org/10.6084/m9.figshare.7207514.v1
Pop 1369	Data transformation	Pop 1369 data	MacroPopGen_Database_final.xlsx; MacroPopGen_Database_final.xlsx[CombinedPopsSeparated]	figshare	doi:10.6084/m9.figshare.7207514.v1	https://doi.org/10.6084/m9.figshare.7207514.v1
Pop 1370	Data transformation	Pop 1370 data	MacroPopGen_Database_final.xlsx; MacroPopGen_Database_final.xlsx[CombinedPopsSeparated]	figshare	doi:10.6084/m9.figshare.7207514.v1	https://doi.org/10.6084/m9.figshare.7207514.v1
Pop 1371	Data transformation	Pop 1371 data	MacroPopGen_Database_final.xlsx; MacroPopGen_Database_final.xlsx[CombinedPopsSeparated]	figshare	doi:10.6084/m9.figshare.7207514.v1	https://doi.org/10.6084/m9.figshare.7207514.v1
Pop 1372	Data transformation	Pop 1372 data	MacroPopGen_Database_final.xlsx; MacroPopGen_Database_final.xlsx[CombinedPopsSeparated]	figshare	doi:10.6084/m9.figshare.7207514.v1	https://doi.org/10.6084/m9.figshare.7207514.v1
Pop 1373	Data transformation	Pop 1373 data	MacroPopGen_Database_final.xlsx; MacroPopGen_Database_final.xlsx[CombinedPopsSeparated]	figshare	doi:10.6084/m9.figshare.7207514.v1	https://doi.org/10.6084/m9.figshare.7207514.v1
Pop 1374	Data transformation	Pop 1374 data	MacroPopGen_Database_final.xlsx; MacroPopGen_Database_final.xlsx[CombinedPopsSeparated]	figshare	doi:10.6084/m9.figshare.7207514.v1	https://doi.org/10.6084/m9.figshare.7207514.v1
Pop 1375	Data transformation	Pop 1375 data	MacroPopGen_Database_final.xlsx; MacroPopGen_Database_final.xlsx[CombinedPopsSeparated]	figshare	doi:10.6084/m9.figshare.7207514.v1	https://doi.org/10.6084/m9.figshare.7207514.v1
Pop 1376	Data transformation	Pop 1376 data	MacroPopGen_Database_final.xlsx; MacroPopGen_Database_final.xlsx[CombinedPopsSeparated]	figshare	doi:10.6084/m9.figshare.7207514.v1	https://doi.org/10.6084/m9.figshare.7207514.v1
Pop 1377	Data transformation	Pop 1377 data	MacroPopGen_Database_final.xlsx; MacroPopGen_Database_final.xlsx[CombinedPopsSeparated]	figshare	doi:10.6084/m9.figshare.7207514.v1	https://doi.org/10.6084/m9.figshare.7207514.v1
Pop 1378	Data transformation	Pop 1378 data	MacroPopGen_Database_final.xlsx; MacroPopGen_Database_final.xlsx[CombinedPopsSeparated]	figshare	doi:10.6084/m9.figshare.7207514.v1	https://doi.org/10.6084/m9.figshare.7207514.v1
Pop 1379	Data transformation	Pop 1379 data	MacroPopGen_Database_final.xlsx; MacroPopGen_Database_final.xlsx[CombinedPopsSeparated]	figshare	doi:10.6084/m9.figshare.7207514.v1	https://doi.org/10.6084/m9.figshare.7207514.v1
Pop 1380	Data transformation	Pop 1380 data	MacroPopGen_Database_final.xlsx; MacroPopGen_Database_final.xlsx[CombinedPopsSeparated]	figshare	doi:10.6084/m9.figshare.7207514.v1	https://doi.org/10.6084/m9.figshare.7207514.v1
Pop 1381	Data transformation	Pop 1381 data	MacroPopGen_Database_final.xlsx; MacroPopGen_Database_final.xlsx[CombinedPopsSeparated]	figshare	doi:10.6084/m9.figshare.7207514.v1	https://doi.org/10.6084/m9.figshare.7207514.v1
Pop 1382	Data transformation	Pop 1382 data	MacroPopGen_Database_final.xlsx; MacroPopGen_Database_final.xlsx[CombinedPopsSeparated]	figshare	doi:10.6084/m9.figshare.7207514.v1	https://doi.org/10.6084/m9.figshare.7207514.v1
Pop 1383	Data transformation	Pop 1383 data	MacroPopGen_Database_final.xlsx; MacroPopGen_Database_final.xlsx[CombinedPopsSeparated]	figshare	doi:10.6084/m9.figshare.7207514.v1	https://doi.org/10.6084/m9.figshare.7207514.v1
Pop 1384	Data transformation	Pop 1384 data	MacroPopGen_Database_final.xlsx; MacroPopGen_Database_final.xlsx[CombinedPopsSeparated]	figshare	doi:10.6084/m9.figshare.7207514.v1	https://doi.org/10.6084/m9.figshare.7207514.v1
Pop 1385	Data transformation	Pop 1385 data	MacroPopGen_Database_final.xlsx; MacroPopGen_Database_final.xlsx[CombinedPopsSeparated]	figshare	doi:10.6084/m9.figshare.7207514.v1	https://doi.org/10.6084/m9.figshare.7207514.v1
Pop 1386	Data transformation	Pop 1386 data	MacroPopGen_Database_final.xlsx; MacroPopGen_Database_final.xlsx[CombinedPopsSeparated]	figshare	doi:10.6084/m9.figshare.7207514.v1	https://doi.org/10.6084/m9.figshare.7207514.v1
Pop 1387	Data transformation	Pop 1387 data	MacroPopGen_Database_final.xlsx; MacroPopGen_Database_final.xlsx[CombinedPopsSeparated]	figshare	doi:10.6084/m9.figshare.7207514.v1	https://doi.org/10.6084/m9.figshare.7207514.v1
Pop 1388	Data transformation	Pop 1388 data	MacroPopGen_Database_final.xlsx; MacroPopGen_Database_final.xlsx[CombinedPopsSeparated]	figshare	doi:10.6084/m9.figshare.7207514.v1	https://doi.org/10.6084/m9.figshare.7207514.v1
Pop 1389	Data transformation	Pop 1389 data	MacroPopGen_Database_final.xlsx; MacroPopGen_Database_final.xlsx[CombinedPopsSeparated]	figshare	doi:10.6084/m9.figshare.7207514.v1	https://doi.org/10.6084/m9.figshare.7207514.v1
Pop 1390	Data transformation	Pop 1390 data	MacroPopGen_Database_final.xlsx; MacroPopGen_Database_final.xlsx[CombinedPopsSeparated]	figshare	doi:10.6084/m9.figshare.7207514.v1	https://doi.org/10.6084/m9.figshare.7207514.v1
Pop 1391	Data transformation	Pop 1391 data	MacroPopGen_Database_final.xlsx; MacroPopGen_Database_final.xlsx[CombinedPopsSeparated]	figshare	doi:10.6084/m9.figshare.7207514.v1	https://doi.org/10.6084/m9.figshare.7207514.v1
Pop 1392	Data transformation	Pop 1392 data	MacroPopGen_Database_final.xlsx; MacroPopGen_Database_final.xlsx[CombinedPopsSeparated]	figshare	doi:10.6084/m9.figshare.7207514.v1	https://doi.org/10.6084/m9.figshare.7207514.v1
Pop 1393	Data transformation	Pop 1393 data	MacroPopGen_Database_final.xlsx; MacroPopGen_Database_final.xlsx[CombinedPopsSeparated]	figshare	doi:10.6084/m9.figshare.7207514.v1	https://doi.org/10.6084/m9.figshare.7207514.v1
Pop 1394	Data transformation	Pop 1394 data	MacroPopGen_Database_final.xlsx; MacroPopGen_Database_final.xlsx[CombinedPopsSeparated]	figshare	doi:10.6084/m9.figshare.7207514.v1	https://doi.org/10.6084/m9.figshare.7207514.v1
Pop 1395	Data transformation	Pop 1395 data	MacroPopGen_Database_final.xlsx; MacroPopGen_Database_final.xlsx[CombinedPopsSeparated]	figshare	doi:10.6084/m9.figshare.7207514.v1	https://doi.org/10.6084/m9.figshare.7207514.v1
Pop 1396	Data transformation	Pop 1396 data	MacroPopGen_Database_final.xlsx; MacroPopGen_Database_final.xlsx[CombinedPopsSeparated]	figshare	doi:10.6084/m9.figshare.7207514.v1	https://doi.org/10.6084/m9.figshare.7207514.v1
Pop 1397	Data transformation	Pop 1397 data	MacroPopGen_Database_final.xlsx; MacroPopGen_Database_final.xlsx[CombinedPopsSeparated]	figshare	doi:10.6084/m9.figshare.7207514.v1	https://doi.org/10.6084/m9.figshare.7207514.v1
Pop 1398	Data transformation	Pop 1398 data	MacroPopGen_Database_final.xlsx; MacroPopGen_Database_final.xlsx[CombinedPopsSeparated]	figshare	doi:10.6084/m9.figshare.7207514.v1	https://doi.org/10.6084/m9.figshare.7207514.v1
Pop 1399	Data transformation	Pop 1399 data	MacroPopGen_Database_final.xlsx; MacroPopGen_Database_final.xlsx[CombinedPopsSeparated]	figshare	doi:10.6084/m9.figshare.7207514.v1	https://doi.org/10.6084/m9.figshare.7207514.v1
Pop 1400	Data transformation	Pop 1400 data	MacroPopGen_Database_final.xlsx; MacroPopGen_Database_final.xlsx[CombinedPopsSeparated]	figshare	doi:10.6084/m9.figshare.7207514.v1	https://doi.org/10.6084/m9.figshare.7207514.v1
Pop 1401	Data transformation	Pop 1401 data	MacroPopGen_Database_final.xlsx; MacroPopGen_Database_final.xlsx[CombinedPopsSeparated]	figshare	doi:10.6084/m9.figshare.7207514.v1	https://doi.org/10.6084/m9.figshare.7207514.v1
Pop 1402	Data transformation	Pop 1402 data	MacroPopGen_Database_final.xlsx; MacroPopGen_Database_final.xlsx[CombinedPopsSeparated]	figshare	doi:10.6084/m9.figshare.7207514.v1	https://doi.org/10.6084/m9.figshare.7207514.v1
Pop 1403	Data transformation	Pop 1403 data	MacroPopGen_Database_final.xlsx; MacroPopGen_Database_final.xlsx[CombinedPopsSeparated]	figshare	doi:10.6084/m9.figshare.7207514.v1	https://doi.org/10.6084/m9.figshare.7207514.v1
Pop 1404	Data transformation	Pop 1404 data	MacroPopGen_Database_final.xlsx; MacroPopGen_Database_final.xlsx[CombinedPopsSeparated]	figshare	doi:10.6084/m9.figshare.7207514.v1	https://doi.org/10.6084/m9.figshare.7207514.v1
Pop 1405	Data transformation	Pop 1405 data	MacroPopGen_Database_final.xlsx; MacroPopGen_Database_final.xlsx[CombinedPopsSeparated]	figshare	doi:10.6084/m9.figshare.7207514.v1	https://doi.org/10.6084/m9.figshare.7207514.v1
Pop 1406	Data transformation	Pop 1406 data	MacroPopGen_Database_final.xlsx; MacroPopGen_Database_final.xlsx[CombinedPopsSeparated]	figshare	doi:10.6084/m9.figshare.7207514.v1	https://doi.org/10.6084/m9.figshare.7207514.v1
Pop 1407	Data transformation	Pop 1407 data	MacroPopGen_Database_final.xlsx; MacroPopGen_Database_final.xlsx[CombinedPopsSeparated]	figshare	doi:10.6084/m9.figshare.7207514.v1	https://doi.org/10.6084/m9.figshare.7207514.v1
Pop 1408	Data transformation	Pop 1408 data	MacroPopGen_Database_final.xlsx; MacroPopGen_Database_final.xlsx[CombinedPopsSeparated]	figshare	doi:10.6084/m9.figshare.7207514.v1	https://doi.org/10.6084/m9.figshare.7207514.v1
Pop 1409	Data transformation	Pop 1409 data	MacroPopGen_Database_final.xlsx; MacroPopGen_Database_final.xlsx[CombinedPopsSeparated]	figshare	doi:10.6084/m9.figshare.7207514.v1	https://doi.org/10.6084/m9.figshare.7207514.v1
Pop 1410	Data transformation	Pop 1410 data	MacroPopGen_Database_final.xlsx; MacroPopGen_Database_final.xlsx[CombinedPopsSeparated]	figshare	doi:10.6084/m9.figshare.7207514.v1	https://doi.org/10.6084/m9.figshare.7207514.v1
Pop 1411	Data transformation	Pop 1411 data	MacroPopGen_Database_final.xlsx; MacroPopGen_Database_final.xlsx[CombinedPopsSeparated]	figshare	doi:10.6084/m9.figshare.7207514.v1	https://doi.org/10.6084/m9.figshare.7207514.v1
Pop 1412	Data transformation	Pop 1412 data	MacroPopGen_Database_final.xlsx; MacroPopGen_Database_final.xlsx[CombinedPopsSeparated]	figshare	doi:10.6084/m9.figshare.7207514.v1	https://doi.org/10.6084/m9.figshare.7207514.v1
Pop 1413	Data transformation	Pop 1413 data	MacroPopGen_Database_final.xlsx; MacroPopGen_Database_final.xlsx[CombinedPopsSeparated]	figshare	doi:10.6084/m9.figshare.7207514.v1	https://doi.org/10.6084/m9.figshare.7207514.v1
Pop 1414	Data transformation	Pop 1414 data	MacroPopGen_Database_final.xlsx; MacroPopGen_Database_final.xlsx[CombinedPopsSeparated]	figshare	doi:10.6084/m9.figshare.7207514.v1	https://doi.org/10.6084/m9.figshare.7207514.v1
Pop 1415	Data transformation	Pop 1415 data	MacroPopGen_Database_final.xlsx; MacroPopGen_Database_final.xlsx[CombinedPopsSeparated]	figshare	doi:10.6084/m9.figshare.7207514.v1	https://doi.org/10.6084/m9.figshare.7207514.v1
Pop 1416	Data transformation	Pop 1416 data	MacroPopGen_Database_final.xlsx; MacroPopGen_Database_final.xlsx[CombinedPopsSeparated]	figshare	doi:10.6084/m9.figshare.7207514.v1	https://doi.org/10.6084/m9.figshare.7207514.v1
Pop 1417	Data transformation	Pop 1417 data	MacroPopGen_Database_final.xlsx; MacroPopGen_Database_final.xlsx[CombinedPopsSeparated]	figshare	doi:10.6084/m9.figshare.7207514.v1	https://doi.org/10.6084/m9.figshare.7207514.v1
Pop 1418	Data transformation	Pop 1418 data	MacroPopGen_Database_final.xlsx; MacroPopGen_Database_final.xlsx[CombinedPopsSeparated]	figshare	doi:10.6084/m9.figshare.7207514.v1	https://doi.org/10.6084/m9.figshare.7207514.v1
Pop 1419	Data transformation	Pop 1419 data	MacroPopGen_Database_final.xlsx; MacroPopGen_Database_final.xlsx[CombinedPopsSeparated]	figshare	doi:10.6084/m9.figshare.7207514.v1	https://doi.org/10.6084/m9.figshare.7207514.v1
Pop 1420	Data transformation	Pop 1420 data	MacroPopGen_Database_final.xlsx; MacroPopGen_Database_final.xlsx[CombinedPopsSeparated]	figshare	doi:10.6084/m9.figshare.7207514.v1	https://doi.org/10.6084/m9.figshare.7207514.v1
Pop 1421	Data transformation	Pop 1421 data	MacroPopGen_Database_final.xlsx; MacroPopGen_Database_final.xlsx[CombinedPopsSeparated]	figshare	doi:10.6084/m9.figshare.7207514.v1	https://doi.org/10.6084/m9.figshare.7207514.v1
Pop 1422	Data transformation	Pop 1422 data	MacroPopGen_Database_final.xlsx; MacroPopGen_Database_final.xlsx[CombinedPopsSeparated]	figshare	doi:10.6084/m9.figshare.7207514.v1	https://doi.org/10.6084/m9.figshare.7207514.v1
Pop 1423	Data transformation	Pop 1423 data	MacroPopGen_Database_final.xlsx; MacroPopGen_Database_final.xlsx[CombinedPopsSeparated]	figshare	doi:10.6084/m9.figshare.7207514.v1	https://doi.org/10.6084/m9.figshare.7207514.v1
Pop 1424	Data transformation	Pop 1424 data	MacroPopGen_Database_final.xlsx; MacroPopGen_Database_final.xlsx[CombinedPopsSeparated]	figshare	doi:10.6084/m9.figshare.7207514.v1	https://doi.org/10.6084/m9.figshare.7207514.v1
Pop 1425	Data transformation	Pop 1425 data	MacroPopGen_Database_final.xlsx; MacroPopGen_Database_final.xlsx[CombinedPopsSeparated]	figshare	doi:10.6084/m9.figshare.7207514.v1	https://doi.org/10.6084/m9.figshare.7207514.v1
Pop 1426	Data transformation	Pop 1426 data	MacroPopGen_Database_final.xlsx; MacroPopGen_Database_final.xlsx[CombinedPopsSeparated]	figshare	doi:10.6084/m9.figshare.7207514.v1	https://doi.org/10.6084/m9.figshare.7207514.v1
Pop 1427	Data transformation	Pop 1427 data	MacroPopGen_Database_final.xlsx; MacroPopGen_Database_final.xlsx[CombinedPopsSeparated]	figshare	doi:10.6084/m9.figshare.7207514.v1	https://doi.org/10.6084/m9.figshare.7207514.v1
Pop 1428	Data transformation	Pop 1428 data	MacroPopGen_Database_final.xlsx; MacroPopGen_Database_final.xlsx[CombinedPopsSeparated]	figshare	doi:10.6084/m9.figshare.7207514.v1	https://doi.org/10.6084/m9.figshare.7207514.v1
Pop 1429	Data transformation	Pop 1429 data	MacroPopGen_Database_final.xlsx; MacroPopGen_Database_final.xlsx[CombinedPopsSeparated]	figshare	doi:10.6084/m9.figshare.7207514.v1	https://doi.org/10.6084/m9.figshare.7207514.v1
Pop 1430	Data transformation	Pop 1430 data	MacroPopGen_Database_final.xlsx; MacroPopGen_Database_final.xlsx[CombinedPopsSeparated]	figshare	doi:10.6084/m9.figshare.7207514.v1	https://doi.org/10.6084/m9.figshare.7207514.v1
Pop 1431	Data transformation	Pop 1431 data	MacroPopGen_Database_final.xlsx; MacroPopGen_Database_final.xlsx[CombinedPopsSeparated]	figshare	doi:10.6084/m9.figshare.7207514.v1	https://doi.org/10.6084/m9.figshare.7207514.v1
Pop 1432	Data transformation	Pop 1432 data	MacroPopGen_Database_final.xlsx; MacroPopGen_Database_final.xlsx[CombinedPopsSeparated]	figshare	doi:10.6084/m9.figshare.7207514.v1	https://doi.org/10.6084/m9.figshare.7207514.v1
Pop 1433	Data transformation	Pop 1433 data	MacroPopGen_Database_final.xlsx; MacroPopGen_Database_final.xlsx[CombinedPopsSeparated]	figshare	doi:10.6084/m9.figshare.7207514.v1	https://doi.org/10.6084/m9.figshare.7207514.v1
Pop 1434	Data transformation	Pop 1434 data	MacroPopGen_Database_final.xlsx; MacroPopGen_Database_final.xlsx[CombinedPopsSeparated]	figshare	doi:10.6084/m9.figshare.7207514.v1	https://doi.org/10.6084/m9.figshare.7207514.v1
Pop 1435	Data transformation	Pop 1435 data	MacroPopGen_Database_final.xlsx; MacroPopGen_Database_final.xlsx[CombinedPopsSeparated]	figshare	doi:10.6084/m9.figshare.7207514.v1	https://doi.org/10.6084/m9.figshare.7207514.v1
Pop 1436	Data transformation	Pop 1436 data	MacroPopGen_Database_final.xlsx; MacroPopGen_Database_final.xlsx[CombinedPopsSeparated]	figshare	doi:10.6084/m9.figshare.7207514.v1	https://doi.org/10.6084/m9.figshare.7207514.v1
Pop 1437	Data transformation	Pop 1437 data	MacroPopGen_Database_final.xlsx; MacroPopGen_Database_final.xlsx[CombinedPopsSeparated]	figshare	doi:10.6084/m9.figshare.7207514.v1	https://doi.org/10.6084/m9.figshare.7207514.v1
Pop 1438	Data transformation	Pop 1438 data	MacroPopGen_Database_final.xlsx; MacroPopGen_Database_final.xlsx[CombinedPopsSeparated]	figshare	doi:10.6084/m9.figshare.7207514.v1	https://doi.org/10.6084/m9.figshare.7207514.v1
Pop 1439	Data transformation	Pop 1439 data	MacroPopGen_Database_final.xlsx; MacroPopGen_Database_final.xlsx[CombinedPopsSeparated]	figshare	doi:10.6084/m9.figshare.7207514.v1	https://doi.org/10.6084/m9.figshare.7207514.v1
Pop 1440	Data transformation	Pop 1440 data	MacroPopGen_Database_final.xlsx; MacroPopGen_Database_final.xlsx[CombinedPopsSeparated]	figshare	doi:10.6084/m9.figshare.7207514.v1	https://doi.org/10.6084/m9.figshare.7207514.v1
Pop 1441	Data transformation	Pop 1441 data	MacroPopGen_Database_final.xlsx; MacroPopGen_Database_final.xlsx[CombinedPopsSeparated]	figshare	doi:10.6084/m9.figshare.7207514.v1	https://doi.org/10.6084/m9.figshare.7207514.v1
Pop 1442	Data transformation	Pop 1442 data	MacroPopGen_Database_final.xlsx; MacroPopGen_Database_final.xlsx[CombinedPopsSeparated]	figshare	doi:10.6084/m9.figshare.7207514.v1	https://doi.org/10.6084/m9.figshare.7207514.v1
Pop 1443	Data transformation	Pop 1443 data	MacroPopGen_Database_final.xlsx; MacroPopGen_Database_final.xlsx[CombinedPopsSeparated]	figshare	doi:10.6084/m9.figshare.7207514.v1	https://doi.org/10.6084/m9.figshare.7207514.v1
Pop 1444	Data transformation	Pop 1444 data	MacroPopGen_Database_final.xlsx; MacroPopGen_Database_final.xlsx[CombinedPopsSeparated]	figshare	doi:10.6084/m9.figshare.7207514.v1	https://doi.org/10.6084/m9.figshare.7207514.v1
Pop 1445	Data transformation	Pop 1445 data	MacroPopGen_Database_final.xlsx; MacroPopGen_Database_final.xlsx[CombinedPopsSeparated]	figshare	doi:10.6084/m9.figshare.7207514.v1	https://doi.org/10.6084/m9.figshare.7207514.v1
Pop 1446	Data transformation	Pop 1446 data	MacroPopGen_Database_final.xlsx; MacroPopGen_Database_final.xlsx[CombinedPopsSeparated]	figshare	doi:10.6084/m9.figshare.7207514.v1	https://doi.org/10.6084/m9.figshare.7207514.v1
Pop 1447	Data transformation	Pop 1447 data	MacroPopGen_Database_final.xlsx; MacroPopGen_Database_final.xlsx[CombinedPopsSeparated]	figshare	doi:10.6084/m9.figshare.7207514.v1	https://doi.org/10.6084/m9.figshare.7207514.v1
Pop 1448	Data transformation	Pop 1448 data	MacroPopGen_Database_final.xlsx; MacroPopGen_Database_final.xlsx[CombinedPopsSeparated]	figshare	doi:10.6084/m9.figshare.7207514.v1	https://doi.org/10.6084/m9.figshare.7207514.v1
Pop 1449	Data transformation	Pop 1449 data	MacroPopGen_Database_final.xlsx; MacroPopGen_Database_final.xlsx[CombinedPopsSeparated]	figshare	doi:10.6084/m9.figshare.7207514.v1	https://doi.org/10.6084/m9.figshare.7207514.v1
Pop 1450	Data transformation	Pop 1450 data	MacroPopGen_Database_final.xlsx; MacroPopGen_Database_final.xlsx[CombinedPopsSeparated]	figshare	doi:10.6084/m9.figshare.7207514.v1	https://doi.org/10.6084/m9.figshare.7207514.v1
Pop 1451	Data transformation	Pop 1451 data	MacroPopGen_Database_final.xlsx; MacroPopGen_Database_final.xlsx[CombinedPopsSeparated]	figshare	doi:10.6084/m9.figshare.7207514.v1	https://doi.org/10.6084/m9.figshare.7207514.v1
Pop 1452	Data transformation	Pop 1452 data	MacroPopGen_Database_final.xlsx; MacroPopGen_Database_final.xlsx[CombinedPopsSeparated]	figshare	doi:10.6084/m9.figshare.7207514.v1	https://doi.org/10.6084/m9.figshare.7207514.v1
Pop 1453	Data transformation	Pop 1453 data	MacroPopGen_Database_final.xlsx; MacroPopGen_Database_final.xlsx[CombinedPopsSeparated]	figshare	doi:10.6084/m9.figshare.7207514.v1	https://doi.org/10.6084/m9.figshare.7207514.v1
Pop 1454	Data transformation	Pop 1454 data	MacroPopGen_Database_final.xlsx; MacroPopGen_Database_final.xlsx[CombinedPopsSeparated]	figshare	doi:10.6084/m9.figshare.7207514.v1	https://doi.org/10.6084/m9.figshare.7207514.v1
Pop 1455	Data transformation	Pop 1455 data	MacroPopGen_Database_final.xlsx; MacroPopGen_Database_final.xlsx[CombinedPopsSeparated]	figshare	doi:10.6084/m9.figshare.7207514.v1	https://doi.org/10.6084/m9.figshare.7207514.v1
Pop 1456	Data transformation	Pop 1456 data	MacroPopGen_Database_final.xlsx; MacroPopGen_Database_final.xlsx[CombinedPopsSeparated]	figshare	doi:10.6084/m9.figshare.7207514.v1	https://doi.org/10.6084/m9.figshare.7207514.v1
Pop 1457	Data transformation	Pop 1457 data	MacroPopGen_Database_final.xlsx; MacroPopGen_Database_final.xlsx[CombinedPopsSeparated]	figshare	doi:10.6084/m9.figshare.7207514.v1	https://doi.org/10.6084/m9.figshare.7207514.v1
Pop 1458	Data transformation	Pop 1458 data	MacroPopGen_Database_final.xlsx; MacroPopGen_Database_final.xlsx[CombinedPopsSeparated]	figshare	doi:10.6084/m9.figshare.7207514.v1	https://doi.org/10.6084/m9.figshare.7207514.v1
Pop 1459	Data transformation	Pop 1459 data	MacroPopGen_Database_final.xlsx; MacroPopGen_Database_final.xlsx[CombinedPopsSeparated]	figshare	doi:10.6084/m9.figshare.7207514.v1	https://doi.org/10.6084/m9.figshare.7207514.v1
Pop 1460	Data transformation	Pop 1460 data	MacroPopGen_Database_final.xlsx; MacroPopGen_Database_final.xlsx[CombinedPopsSeparated]	figshare	doi:10.6084/m9.figshare.7207514.v1	https://doi.org/10.6084/m9.figshare.7207514.v1
Pop 1461	Data transformation	Pop 1461 data	MacroPopGen_Database_final.xlsx; MacroPopGen_Database_final.xlsx[CombinedPopsSeparated]	figshare	doi:10.6084/m9.figshare.7207514.v1	https://doi.org/10.6084/m9.figshare.7207514.v1
Pop 1462	Data transformation	Pop 1462 data	MacroPopGen_Database_final.xlsx; MacroPopGen_Database_final.xlsx[CombinedPopsSeparated]	figshare	doi:10.6084/m9.figshare.7207514.v1	https://doi.org/10.6084/m9.figshare.7207514.v1
Pop 1463	Data transformation	Pop 1463 data	MacroPopGen_Database_final.xlsx; MacroPopGen_Database_final.xlsx[CombinedPopsSeparated]	figshare	doi:10.6084/m9.figshare.7207514.v1	https://doi.org/10.6084/m9.figshare.7207514.v1
Pop 1464	Data transformation	Pop 1464 data	MacroPopGen_Database_final.xlsx; MacroPopGen_Database_final.xlsx[CombinedPopsSeparated]	figshare	doi:10.6084/m9.figshare.7207514.v1	https://doi.org/10.6084/m9.figshare.7207514.v1
Pop 1465	Data transformation	Pop 1465 data	MacroPopGen_Database_final.xlsx; MacroPopGen_Database_final.xlsx[CombinedPopsSeparated]	figshare	doi:10.6084/m9.figshare.7207514.v1	https://doi.org/10.6084/m9.figshare.7207514.v1
Pop 1466	Data transformation	Pop 1466 data	MacroPopGen_Database_final.xlsx; MacroPopGen_Database_final.xlsx[CombinedPopsSeparated]	figshare	doi:10.6084/m9.figshare.7207514.v1	https://doi.org/10.6084/m9.figshare.7207514.v1
Pop 1467	Data transformation	Pop 1467 data	MacroPopGen_Database_final.xlsx; MacroPopGen_Database_final.xlsx[CombinedPopsSeparated]	figshare	doi:10.6084/m9.figshare.7207514.v1	https://doi.org/10.6084/m9.figshare.7207514.v1
Pop 1468	Data transformation	Pop 1468 data	MacroPopGen_Database_final.xlsx; MacroPopGen_Database_final.xlsx[CombinedPopsSeparated]	figshare	doi:10.6084/m9.figshare.7207514.v1	https://doi.org/10.6084/m9.figshare.7207514.v1
Pop 1469	Data transformation	Pop 1469 data	MacroPopGen_Database_final.xlsx; MacroPopGen_Database_final.xlsx[CombinedPopsSeparated]	figshare	doi:10.6084/m9.figshare.7207514.v1	https://doi.org/10.6084/m9.figshare.7207514.v1
Pop 1470	Data transformation	Pop 1470 data	MacroPopGen_Database_final.xlsx; MacroPopGen_Database_final.xlsx[CombinedPopsSeparated]	figshare	doi:10.6084/m9.figshare.7207514.v1	https://doi.org/10.6084/m9.figshare.7207514.v1
Pop 1471	Data transformation	Pop 1471 data	MacroPopGen_Database_final.xlsx; MacroPopGen_Database_final.xlsx[CombinedPopsSeparated]	figshare	doi:10.6084/m9.figshare.7207514.v1	https://doi.org/10.6084/m9.figshare.7207514.v1
Pop 1472	Data transformation	Pop 1472 data	MacroPopGen_Database_final.xlsx; MacroPopGen_Database_final.xlsx[CombinedPopsSeparated]	figshare	doi:10.6084/m9.figshare.7207514.v1	https://doi.org/10.6084/m9.figshare.7207514.v1
Pop 1473	Data transformation	Pop 1473 data	MacroPopGen_Database_final.xlsx; MacroPopGen_Database_final.xlsx[CombinedPopsSeparated]	figshare	doi:10.6084/m9.figshare.7207514.v1	https://doi.org/10.6084/m9.figshare.7207514.v1
Pop 1474	Data transformation	Pop 1474 data	MacroPopGen_Database_final.xlsx; MacroPopGen_Database_final.xlsx[CombinedPopsSeparated]	figshare	doi:10.6084/m9.figshare.7207514.v1	https://doi.org/10.6084/m9.figshare.7207514.v1
Pop 1475	Data transformation	Pop 1475 data	MacroPopGen_Database_final.xlsx; MacroPopGen_Database_final.xlsx[CombinedPopsSeparated]	figshare	doi:10.6084/m9.figshare.7207514.v1	https://doi.org/10.6084/m9.figshare.7207514.v1
Pop 1476	Data transformation	Pop 1476 data	MacroPopGen_Database_final.xlsx; MacroPopGen_Database_final.xlsx[CombinedPopsSeparated]	figshare	doi:10.6084/m9.figshare.7207514.v1	https://doi.org/10.6084/m9.figshare.7207514.v1
Pop 1477	Data transformation	Pop 1477 data	MacroPopGen_Database_final.xlsx; MacroPopGen_Database_final.xlsx[CombinedPopsSeparated]	figshare	doi:10.6084/m9.figshare.7207514.v1	https://doi.org/10.6084/m9.figshare.7207514.v1
Pop 1478	Data transformation	Pop 1478 data	MacroPopGen_Database_final.xlsx; MacroPopGen_Database_final.xlsx[CombinedPopsSeparated]	figshare	doi:10.6084/m9.figshare.7207514.v1	https://doi.org/10.6084/m9.figshare.7207514.v1
Pop 1479	Data transformation	Pop 1479 data	MacroPopGen_Database_final.xlsx; MacroPopGen_Database_final.xlsx[CombinedPopsSeparated]	figshare	doi:10.6084/m9.figshare.7207514.v1	https://doi.org/10.6084/m9.figshare.7207514.v1
Pop 1480	Data transformation	Pop 1480 data	MacroPopGen_Database_final.xlsx; MacroPopGen_Database_final.xlsx[CombinedPopsSeparated]	figshare	doi:10.6084/m9.figshare.7207514.v1	https://doi.org/10.6084/m9.figshare.7207514.v1
Pop 1481	Data transformation	Pop 1481 data	MacroPopGen_Database_final.xlsx; MacroPopGen_Database_final.xlsx[CombinedPopsSeparated]	figshare	doi:10.6084/m9.figshare.7207514.v1	https://doi.org/10.6084/m9.figshare.7207514.v1
Pop 1482	Data transformation	Pop 1482 data	MacroPopGen_Database_final.xlsx; MacroPopGen_Database_final.xlsx[CombinedPopsSeparated]	figshare	doi:10.6084/m9.figshare.7207514.v1	https://doi.org/10.6084/m9.figshare.7207514.v1
Pop 1483	Data transformation	Pop 1483 data	MacroPopGen_Database_final.xlsx; MacroPopGen_Database_final.xlsx[CombinedPopsSeparated]	figshare	doi:10.6084/m9.figshare.7207514.v1	https://doi.org/10.6084/m9.figshare.7207514.v1
Pop 1484	Data transformation	Pop 1484 data	MacroPopGen_Database_final.xlsx; MacroPopGen_Database_final.xlsx[CombinedPopsSeparated]	figshare	doi:10.6084/m9.figshare.7207514.v1	https://doi.org/10.6084/m9.figshare.7207514.v1
Pop 1485	Data transformation	Pop 1485 data	MacroPopGen_Database_final.xlsx; MacroPopGen_Database_final.xlsx[CombinedPopsSeparated]	figshare	doi:10.6084/m9.figshare.7207514.v1	https://doi.org/10.6084/m9.figshare.7207514.v1
Pop 1486	Data transformation	Pop 1486 data	MacroPopGen_Database_final.xlsx; MacroPopGen_Database_final.xlsx[CombinedPopsSeparated]	figshare	doi:10.6084/m9.figshare.7207514.v1	https://doi.org/10.6084/m9.figshare.7207514.v1
Pop 1487	Data transformation	Pop 1487 data	MacroPopGen_Database_final.xlsx; MacroPopGen_Database_final.xlsx[CombinedPopsSeparated]	figshare	doi:10.6084/m9.figshare.7207514.v1	https://doi.org/10.6084/m9.figshare.7207514.v1
Pop 1488	Data transformation	Pop 1488 data	MacroPopGen_Database_final.xlsx; MacroPopGen_Database_final.xlsx[CombinedPopsSeparated]	figshare	doi:10.6084/m9.figshare.7207514.v1	https://doi.org/10.6084/m9.figshare.7207514.v1
Pop 1489	Data transformation	Pop 1489 data	MacroPopGen_Database_final.xlsx; MacroPopGen_Database_final.xlsx[CombinedPopsSeparated]	figshare	doi:10.6084/m9.figshare.7207514.v1	https://doi.org/10.6084/m9.figshare.7207514.v1
Pop 1490	Data transformation	Pop 1490 data	MacroPopGen_Database_final.xlsx; MacroPopGen_Database_final.xlsx[CombinedPopsSeparated]	figshare	doi:10.6084/m9.figshare.7207514.v1	https://doi.org/10.6084/m9.figshare.7207514.v1
Pop 1491	Data transformation	Pop 1491 data	MacroPopGen_Database_final.xlsx; MacroPopGen_Database_final.xlsx[CombinedPopsSeparated]	figshare	doi:10.6084/m9.figshare.7207514.v1	https://doi.org/10.6084/m9.figshare.7207514.v1
Pop 1492	Data transformation	Pop 1492 data	MacroPopGen_Database_final.xlsx; MacroPopGen_Database_final.xlsx[CombinedPopsSeparated]	figshare	doi:10.6084/m9.figshare.7207514.v1	https://doi.org/10.6084/m9.figshare.7207514.v1
Pop 1493	Data transformation	Pop 1493 data	MacroPopGen_Database_final.xlsx; MacroPopGen_Database_final.xlsx[CombinedPopsSeparated]	figshare	doi:10.6084/m9.figshare.7207514.v1	https://doi.org/10.6084/m9.figshare.7207514.v1
Pop 1494	Data transformation	Pop 1494 data	MacroPopGen_Database_final.xlsx; MacroPopGen_Database_final.xlsx[CombinedPopsSeparated]	figshare	doi:10.6084/m9.figshare.7207514.v1	https://doi.org/10.6084/m9.figshare.7207514.v1
Pop 1495	Data transformation	Pop 1495 data	MacroPopGen_Database_final.xlsx; MacroPopGen_Database_final.xlsx[CombinedPopsSeparated]	figshare	doi:10.6084/m9.figshare.7207514.v1	https://doi.org/10.6084/m9.figshare.7207514.v1
Pop 1496	Data transformation	Pop 1496 data	MacroPopGen_Database_final.xlsx; MacroPopGen_Database_final.xlsx[CombinedPopsSeparated]	figshare	doi:10.6084/m9.figshare.7207514.v1	https://doi.org/10.6084/m9.figshare.7207514.v1
Pop 1497	Data transformation	Pop 1497 data	MacroPopGen_Database_final.xlsx; MacroPopGen_Database_final.xlsx[CombinedPopsSeparated]	figshare	doi:10.6084/m9.figshare.7207514.v1	https://doi.org/10.6084/m9.figshare.7207514.v1
Pop 1498	Data transformation	Pop 1498 data	MacroPopGen_Database_final.xlsx; MacroPopGen_Database_final.xlsx[CombinedPopsSeparated]	figshare	doi:10.6084/m9.figshare.7207514.v1	https://doi.org/10.6084/m9.figshare.7207514.v1
Pop 1499	Data transformation	Pop 1499 data	MacroPopGen_Database_final.xlsx; MacroPopGen_Database_final.xlsx[CombinedPopsSeparated]	figshare	doi:10.6084/m9.figshare.7207514.v1	https://doi.org/10.6084/m9.figshare.7207514.v1
Pop 1500	Data transformation	Pop 1500 data	MacroPopGen_Database_final.xlsx; MacroPopGen_Database_final.xlsx[CombinedPopsSeparated]	figshare	doi:10.6084/m9.figshare.7207514.v1	https://doi.org/10.6084/m9.figshare.7207514.v1
Pop 1501	Data transformation	Pop 1501 data	MacroPopGen_Database_final.xlsx; MacroPopGen_Database_final.xlsx[CombinedPopsSeparated]	figshare	doi:10.6084/m9.figshare.7207514.v1	https://doi.org/10.6084/m9.figshare.7207514.v1
Pop 1502	Data transformation	Pop 1502 data	MacroPopGen_Database_final.xlsx; MacroPopGen_Database_final.xlsx[CombinedPopsSeparated]	figshare	doi:10.6084/m9.figshare.7207514.v1	https://doi.org/10.6084/m9.figshare.7207514.v1
Pop 1503	Data transformation	Pop 1503 data	MacroPopGen_Database_final.xlsx; MacroPopGen_Database_final.xlsx[CombinedPopsSeparated]	figshare	doi:10.6084/m9.figshare.7207514.v1	https://doi.org/10.6084/m9.figshare.7207514.v1
Pop 1504	Data transformation	Pop 1504 data	MacroPopGen_Database_final.xlsx; MacroPopGen_Database_final.xlsx[CombinedPopsSeparated]	figshare	doi:10.6084/m9.figshare.7207514.v1	https://doi.org/10.6084/m9.figshare.7207514.v1
Pop 1505	Data transformation	Pop 1505 data	MacroPopGen_Database_final.xlsx; MacroPopGen_Database_final.xlsx[CombinedPopsSeparated]	figshare	doi:10.6084/m9.figshare.7207514.v1	https://doi.org/10.6084/m9.figshare.7207514.v1
Pop 1506	Data transformation	Pop 1506 data	MacroPopGen_Database_final.xlsx; MacroPopGen_Database_final.xlsx[CombinedPopsSeparated]	figshare	doi:10.6084/m9.figshare.7207514.v1	https://doi.org/10.6084/m9.figshare.7207514.v1
Pop 1507	Data transformation	Pop 1507 data	MacroPopGen_Database_final.xlsx; MacroPopGen_Database_final.xlsx[CombinedPopsSeparated]	figshare	doi:10.6084/m9.figshare.7207514.v1	https://doi.org/10.6084/m9.figshare.7207514.v1
Pop 1508	Data transformation	Pop 1508 data	MacroPopGen_Database_final.xlsx; MacroPopGen_Database_final.xlsx[CombinedPopsSeparated]	figshare	doi:10.6084/m9.figshare.7207514.v1	https://doi.org/10.6084/m9.figshare.7207514.v1
Pop 1509	Data transformation	Pop 1509 data	MacroPopGen_Database_final.xlsx; MacroPopGen_Database_final.xlsx[CombinedPopsSeparated]	figshare	doi:10.6084/m9.figshare.7207514.v1	https://doi.org/10.6084/m9.figshare.7207514.v1
Pop 1510	Data transformation	Pop 1510 data	MacroPopGen_Database_final.xlsx; MacroPopGen_Database_final.xlsx[CombinedPopsSeparated]	figshare	doi:10.6084/m9.figshare.7207514.v1	https://doi.org/10.6084/m9.figshare.7207514.v1
Pop 1511	Data transformation	Pop 1511 data	MacroPopGen_Database_final.xlsx; MacroPopGen_Database_final.xlsx[CombinedPopsSeparated]	figshare	doi:10.6084/m9.figshare.7207514.v1	https://doi.org/10.6084/m9.figshare.7207514.v1
Pop 1512	Data transformation	Pop 1512 data	MacroPopGen_Database_final.xlsx; MacroPopGen_Database_final.xlsx[CombinedPopsSeparated]	figshare	doi:10.6084/m9.figshare.7207514.v1	https://doi.org/10.6084/m9.figshare.7207514.v1
Pop 1513	Data transformation	Pop 1513 data	MacroPopGen_Database_final.xlsx; MacroPopGen_Database_final.xlsx[CombinedPopsSeparated]	figshare	doi:10.6084/m9.figshare.7207514.v1	https://doi.org/10.6084/m9.figshare.7207514.v1
Pop 1514	Data transformation	Pop 1514 data	MacroPopGen_Database_final.xlsx; MacroPopGen_Database_final.xlsx[CombinedPopsSeparated]	figshare	doi:10.6084/m9.figshare.7207514.v1	https://doi.org/10.6084/m9.figshare.7207514.v1
Pop 1515	Data transformation	Pop 1515 data	MacroPopGen_Database_final.xlsx; MacroPopGen_Database_final.xlsx[CombinedPopsSeparated]	figshare	doi:10.6084/m9.figshare.7207514.v1	https://doi.org/10.6084/m9.figshare.7207514.v1
Pop 1516	Data transformation	Pop 1516 data	MacroPopGen_Database_final.xlsx; MacroPopGen_Database_final.xlsx[CombinedPopsSeparated]	figshare	doi:10.6084/m9.figshare.7207514.v1	https://doi.org/10.6084/m9.figshare.7207514.v1
Pop 1517	Data transformation	Pop 1517 data	MacroPopGen_Database_final.xlsx; MacroPopGen_Database_final.xlsx[CombinedPopsSeparated]	figshare	doi:10.6084/m9.figshare.7207514.v1	https://doi.org/10.6084/m9.figshare.7207514.v1
Pop 1518	Data transformation	Pop 1518 data	MacroPopGen_Database_final.xlsx; MacroPopGen_Database_final.xlsx[CombinedPopsSeparated]	figshare	doi:10.6084/m9.figshare.7207514.v1	https://doi.org/10.6084/m9.figshare.7207514.v1
Pop 1519	Data transformation	Pop 1519 data	MacroPopGen_Database_final.xlsx; MacroPopGen_Database_final.xlsx[CombinedPopsSeparated]	figshare	doi:10.6084/m9.figshare.7207514.v1	https://doi.org/10.6084/m9.figshare.7207514.v1
Pop 1520	Data transformation	Pop 1520 data	MacroPopGen_Database_final.xlsx; MacroPopGen_Database_final.xlsx[CombinedPopsSeparated]	figshare	doi:10.6084/m9.figshare.7207514.v1	https://doi.org/10.6084/m9.figshare.7207514.v1
Pop 1521	Data transformation	Pop 1521 data	MacroPopGen_Database_final.xlsx; MacroPopGen_Database_final.xlsx[CombinedPopsSeparated]	figshare	doi:10.6084/m9.figshare.7207514.v1	https://doi.org/10.6084/m9.figshare.7207514.v1
Pop 1522	Data transformation	Pop 1522 data	MacroPopGen_Database_final.xlsx; MacroPopGen_Database_final.xlsx[CombinedPopsSeparated]	figshare	doi:10.6084/m9.figshare.7207514.v1	https://doi.org/10.6084/m9.figshare.7207514.v1
Pop 1523	Data transformation	Pop 1523 data	MacroPopGen_Database_final.xlsx; MacroPopGen_Database_final.xlsx[CombinedPopsSeparated]	figshare	doi:10.6084/m9.figshare.7207514.v1	https://doi.org/10.6084/m9.figshare.7207514.v1
Pop 1524	Data transformation	Pop 1524 data	MacroPopGen_Database_final.xlsx; MacroPopGen_Database_final.xlsx[CombinedPopsSeparated]	figshare	doi:10.6084/m9.figshare.7207514.v1	https://doi.org/10.6084/m9.figshare.7207514.v1
Pop 1525	Data transformation	Pop 1525 data	MacroPopGen_Database_final.xlsx; MacroPopGen_Database_final.xlsx[CombinedPopsSeparated]	figshare	doi:10.6084/m9.figshare.7207514.v1	https://doi.org/10.6084/m9.figshare.7207514.v1
Pop 1526	Data transformation	Pop 1526 data	MacroPopGen_Database_final.xlsx; MacroPopGen_Database_final.xlsx[CombinedPopsSeparated]	figshare	doi:10.6084/m9.figshare.7207514.v1	https://doi.org/10.6084/m9.figshare.7207514.v1
Pop 1527	Data transformation	Pop 1527 data	MacroPopGen_Database_final.xlsx; MacroPopGen_Database_final.xlsx[CombinedPopsSeparated]	figshare	doi:10.6084/m9.figshare.7207514.v1	https://doi.org/10.6084/m9.figshare.7207514.v1
Pop 1528	Data transformation	Pop 1528 data	MacroPopGen_Database_final.xlsx; MacroPopGen_Database_final.xlsx[CombinedPopsSeparated]	figshare	doi:10.6084/m9.figshare.7207514.v1	https://doi.org/10.6084/m9.figshare.7207514.v1
Pop 1529	Data transformation	Pop 1529 data	MacroPopGen_Database_final.xlsx; MacroPopGen_Database_final.xlsx[CombinedPopsSeparated]	figshare	doi:10.6084/m9.figshare.7207514.v1	https://doi.org/10.6084/m9.figshare.7207514.v1
Pop 1530	Data transformation	Pop 1530 data	MacroPopGen_Database_final.xlsx; MacroPopGen_Database_final.xlsx[CombinedPopsSeparated]	figshare	doi:10.6084/m9.figshare.7207514.v1	https://doi.org/10.6084/m9.figshare.7207514.v1
Pop 1531	Data transformation	Pop 1531 data	MacroPopGen_Database_final.xlsx; MacroPopGen_Database_final.xlsx[CombinedPopsSeparated]	figshare	doi:10.6084/m9.figshare.7207514.v1	https://doi.org/10.6084/m9.figshare.7207514.v1
Pop 1532	Data transformation	Pop 1532 data	MacroPopGen_Database_final.xlsx; MacroPopGen_Database_final.xlsx[CombinedPopsSeparated]	figshare	doi:10.6084/m9.figshare.7207514.v1	https://doi.org/10.6084/m9.figshare.7207514.v1
Pop 1533	Data transformation	Pop 1533 data	MacroPopGen_Database_final.xlsx; MacroPopGen_Database_final.xlsx[CombinedPopsSeparated]	figshare	doi:10.6084/m9.figshare.7207514.v1	https://doi.org/10.6084/m9.figshare.7207514.v1
Pop 1534	Data transformation	Pop 1534 data	MacroPopGen_Database_final.xlsx; MacroPopGen_Database_final.xlsx[CombinedPopsSeparated]	figshare	doi:10.6084/m9.figshare.7207514.v1	https://doi.org/10.6084/m9.figshare.7207514.v1
Pop 1535	Data transformation	Pop 1535 data	MacroPopGen_Database_final.xlsx; MacroPopGen_Database_final.xlsx[CombinedPopsSeparated]	figshare	doi:10.6084/m9.figshare.7207514.v1	https://doi.org/10.6084/m9.figshare.7207514.v1
Pop 1536	Data transformation	Pop 1536 data	MacroPopGen_Database_final.xlsx; MacroPopGen_Database_final.xlsx[CombinedPopsSeparated]	figshare	doi:10.6084/m9.figshare.7207514.v1	https://doi.org/10.6084/m9.figshare.7207514.v1
Pop 1537	Data transformation	Pop 1537 data	MacroPopGen_Database_final.xlsx; MacroPopGen_Database_final.xlsx[CombinedPopsSeparated]	figshare	doi:10.6084/m9.figshare.7207514.v1	https://doi.org/10.6084/m9.figshare.7207514.v1
Pop 1538	Data transformation	Pop 1538 data	MacroPopGen_Database_final.xlsx; MacroPopGen_Database_final.xlsx[CombinedPopsSeparated]	figshare	doi:10.6084/m9.figshare.7207514.v1	https://doi.org/10.6084/m9.figshare.7207514.v1
Pop 1539	Data transformation	Pop 1539 data	MacroPopGen_Database_final.xlsx; MacroPopGen_Database_final.xlsx[CombinedPopsSeparated]	figshare	doi:10.6084/m9.figshare.7207514.v1	https://doi.org/10.6084/m9.figshare.7207514.v1
Pop 1540	Data transformation	Pop 1540 data	MacroPopGen_Database_final.xlsx; MacroPopGen_Database_final.xlsx[CombinedPopsSeparated]	figshare	doi:10.6084/m9.figshare.7207514.v1	https://doi.org/10.6084/m9.figshare.7207514.v1
Pop 1541	Data transformation	Pop 1541 data	MacroPopGen_Database_final.xlsx; MacroPopGen_Database_final.xlsx[CombinedPopsSeparated]	figshare	doi:10.6084/m9.figshare.7207514.v1	https://doi.org/10.6084/m9.figshare.7207514.v1
Pop 1542	Data transformation	Pop 1542 data	MacroPopGen_Database_final.xlsx; MacroPopGen_Database_final.xlsx[CombinedPopsSeparated]	figshare	doi:10.6084/m9.figshare.7207514.v1	https://doi.org/10.6084/m9.figshare.7207514.v1
Pop 1543	Data transformation	Pop 1543 data	MacroPopGen_Database_final.xlsx; MacroPopGen_Database_final.xlsx[CombinedPopsSeparated]	figshare	doi:10.6084/m9.figshare.7207514.v1	https://doi.org/10.6084/m9.figshare.7207514.v1
Pop 1544	Data transformation	Pop 1544 data	MacroPopGen_Database_final.xlsx; MacroPopGen_Database_final.xlsx[CombinedPopsSeparated]	figshare	doi:10.6084/m9.figshare.7207514.v1	https://doi.org/10.6084/m9.figshare.7207514.v1
Pop 1545	Data transformation	Pop 1545 data	MacroPopGen_Database_final.xlsx; MacroPopGen_Database_final.xlsx[CombinedPopsSeparated]	figshare	doi:10.6084/m9.figshare.7207514.v1	https://doi.org/10.6084/m9.figshare.7207514.v1
Pop 1546	Data transformation	Pop 1546 data	MacroPopGen_Database_final.xlsx; MacroPopGen_Database_final.xlsx[CombinedPopsSeparated]	figshare	doi:10.6084/m9.figshare.7207514.v1	https://doi.org/10.6084/m9.figshare.7207514.v1
Pop 1547	Data transformation	Pop 1547 data	MacroPopGen_Database_final.xlsx; MacroPopGen_Database_final.xlsx[CombinedPopsSeparated]	figshare	doi:10.6084/m9.figshare.7207514.v1	https://doi.org/10.6084/m9.figshare.7207514.v1
Pop 1548	Data transformation	Pop 1548 data	MacroPopGen_Database_final.xlsx; MacroPopGen_Database_final.xlsx[CombinedPopsSeparated]	figshare	doi:10.6084/m9.figshare.7207514.v1	https://doi.org/10.6084/m9.figshare.7207514.v1
Pop 1549	Data transformation	Pop 1549 data	MacroPopGen_Database_final.xlsx; MacroPopGen_Database_final.xlsx[CombinedPopsSeparated]	figshare	doi:10.6084/m9.figshare.7207514.v1	https://doi.org/10.6084/m9.figshare.7207514.v1
Pop 1550	Data transformation	Pop 1550 data	MacroPopGen_Database_final.xlsx; MacroPopGen_Database_final.xlsx[CombinedPopsSeparated]	figshare	doi:10.6084/m9.figshare.7207514.v1	https://doi.org/10.6084/m9.figshare.7207514.v1
Pop 1551	Data transformation	Pop 1551 data	MacroPopGen_Database_final.xlsx; MacroPopGen_Database_final.xlsx[CombinedPopsSeparated]	figshare	doi:10.6084/m9.figshare.7207514.v1	https://doi.org/10.6084/m9.figshare.7207514.v1
Pop 1552	Data transformation	Pop 1552 data	MacroPopGen_Database_final.xlsx; MacroPopGen_Database_final.xlsx[CombinedPopsSeparated]	figshare	doi:10.6084/m9.figshare.7207514.v1	https://doi.org/10.6084/m9.figshare.7207514.v1
Pop 1553	Data transformation	Pop 1553 data	MacroPopGen_Database_final.xlsx; MacroPopGen_Database_final.xlsx[CombinedPopsSeparated]	figshare	doi:10.6084/m9.figshare.7207514.v1	https://doi.org/10.6084/m9.figshare.7207514.v1
Pop 1554	Data transformation	Pop 1554 data	MacroPopGen_Database_final.xlsx; MacroPopGen_Database_final.xlsx[CombinedPopsSeparated]	figshare	doi:10.6084/m9.figshare.7207514.v1	https://doi.org/10.6084/m9.figshare.7207514.v1
Pop 1555	Data transformation	Pop 1555 data	MacroPopGen_Database_final.xlsx; MacroPopGen_Database_final.xlsx[CombinedPopsSeparated]	figshare	doi:10.6084/m9.figshare.7207514.v1	https://doi.org/10.6084/m9.figshare.7207514.v1
Pop 1556	Data transformation	Pop 1556 data	MacroPopGen_Database_final.xlsx; MacroPopGen_Database_final.xlsx[CombinedPopsSeparated]	figshare	doi:10.6084/m9.figshare.7207514.v1	https://doi.org/10.6084/m9.figshare.7207514.v1
Pop 1557	Data transformation	Pop 1557 data	MacroPopGen_Database_final.xlsx; MacroPopGen_Database_final.xlsx[CombinedPopsSeparated]	figshare	doi:10.6084/m9.figshare.7207514.v1	https://doi.org/10.6084/m9.figshare.7207514.v1
Pop 1558	Data transformation	Pop 1558 data	MacroPopGen_Database_final.xlsx; MacroPopGen_Database_final.xlsx[CombinedPopsSeparated]	figshare	doi:10.6084/m9.figshare.7207514.v1	https://doi.org/10.6084/m9.figshare.7207514.v1
Pop 1559	Data transformation	Pop 1559 data	MacroPopGen_Database_final.xlsx; MacroPopGen_Database_final.xlsx[CombinedPopsSeparated]	figshare	doi:10.6084/m9.figshare.7207514.v1	https://doi.org/10.6084/m9.figshare.7207514.v1
Pop 1560	Data transformation	Pop 1560 data	MacroPopGen_Database_final.xlsx; MacroPopGen_Database_final.xlsx[CombinedPopsSeparated]	figshare	doi:10.6084/m9.figshare.7207514.v1	https://doi.org/10.6084/m9.figshare.7207514.v1
Pop 1561	Data transformation	Pop 1561 data	MacroPopGen_Database_final.xlsx; MacroPopGen_Database_final.xlsx[CombinedPopsSeparated]	figshare	doi:10.6084/m9.figshare.7207514.v1	https://doi.org/10.6084/m9.figshare.7207514.v1
Pop 1562	Data transformation	Pop 1562 data	MacroPopGen_Database_final.xlsx; MacroPopGen_Database_final.xlsx[CombinedPopsSeparated]	figshare	doi:10.6084/m9.figshare.7207514.v1	https://doi.org/10.6084/m9.figshare.7207514.v1
Pop 1563	Data transformation	Pop 1563 data	MacroPopGen_Database_final.xlsx; MacroPopGen_Database_final.xlsx[CombinedPopsSeparated]	figshare	doi:10.6084/m9.figshare.7207514.v1	https://doi.org/10.6084/m9.figshare.7207514.v1
Pop 1564	Data transformation	Pop 1564 data	MacroPopGen_Database_final.xlsx; MacroPopGen_Database_final.xlsx[CombinedPopsSeparated]	figshare	doi:10.6084/m9.figshare.7207514.v1	https://doi.org/10.6084/m9.figshare.7207514.v1
Pop 1565	Data transformation	Pop 1565 data	MacroPopGen_Database_final.xlsx; MacroPopGen_Database_final.xlsx[CombinedPopsSeparated]	figshare	doi:10.6084/m9.figshare.7207514.v1	https://doi.org/10.6084/m9.figshare.7207514.v1
Pop 1566	Data transformation	Pop 1566 data	MacroPopGen_Database_final.xlsx; MacroPopGen_Database_final.xlsx[CombinedPopsSeparated]	figshare	doi:10.6084/m9.figshare.7207514.v1	https://doi.org/10.6084/m9.figshare.7207514.v1
Pop 1567	Data transformation	Pop 1567 data	MacroPopGen_Database_final.xlsx; MacroPopGen_Database_final.xlsx[CombinedPopsSeparated]	figshare	doi:10.6084/m9.figshare.7207514.v1	https://doi.org/10.6084/m9.figshare.7207514.v1
Pop 1568	Data transformation	Pop 1568 data	MacroPopGen_Database_final.xlsx; MacroPopGen_Database_final.xlsx[CombinedPopsSeparated]	figshare	doi:10.6084/m9.figshare.7207514.v1	https://doi.org/10.6084/m9.figshare.7207514.v1
Pop 1569	Data transformation	Pop 1569 data	MacroPopGen_Database_final.xlsx; MacroPopGen_Database_final.xlsx[CombinedPopsSeparated]	figshare	doi:10.6084/m9.figshare.7207514.v1	https://doi.org/10.6084/m9.figshare.7207514.v1
Pop 1570	Data transformation	Pop 1570 data	MacroPopGen_Database_final.xlsx; MacroPopGen_Database_final.xlsx[CombinedPopsSeparated]	figshare	doi:10.6084/m9.figshare.7207514.v1	https://doi.org/10.6084/m9.figshare.7207514.v1
Pop 1571	Data transformation	Pop 1571 data	MacroPopGen_Database_final.xlsx; MacroPopGen_Database_final.xlsx[CombinedPopsSeparated]	figshare	doi:10.6084/m9.figshare.7207514.v1	https://doi.org/10.6084/m9.figshare.7207514.v1
Pop 1572	Data transformation	Pop 1572 data	MacroPopGen_Database_final.xlsx; MacroPopGen_Database_final.xlsx[CombinedPopsSeparated]	figshare	doi:10.6084/m9.figshare.7207514.v1	https://doi.org/10.6084/m9.figshare.7207514.v1
Pop 1573	Data transformation	Pop 1573 data	MacroPopGen_Database_final.xlsx; MacroPopGen_Database_final.xlsx[CombinedPopsSeparated]	figshare	doi:10.6084/m9.figshare.7207514.v1	https://doi.org/10.6084/m9.figshare.7207514.v1
Pop 1574	Data transformation	Pop 1574 data	MacroPopGen_Database_final.xlsx; MacroPopGen_Database_final.xlsx[CombinedPopsSeparated]	figshare	doi:10.6084/m9.figshare.7207514.v1	https://doi.org/10.6084/m9.figshare.7207514.v1
Pop 1575	Data transformation	Pop 1575 data	MacroPopGen_Database_final.xlsx; MacroPopGen_Database_final.xlsx[CombinedPopsSeparated]	figshare	doi:10.6084/m9.figshare.7207514.v1	https://doi.org/10.6084/m9.figshare.7207514.v1
Pop 1576	Data transformation	Pop 1576 data	MacroPopGen_Database_final.xlsx; MacroPopGen_Database_final.xlsx[CombinedPopsSeparated]	figshare	doi:10.6084/m9.figshare.7207514.v1	https://doi.org/10.6084/m9.figshare.7207514.v1
Pop 1577	Data transformation	Pop 1577 data	MacroPopGen_Database_final.xlsx; MacroPopGen_Database_final.xlsx[CombinedPopsSeparated]	figshare	doi:10.6084/m9.figshare.7207514.v1	https://doi.org/10.6084/m9.figshare.7207514.v1
Pop 1578	Data transformation	Pop 1578 data	MacroPopGen_Database_final.xlsx; MacroPopGen_Database_final.xlsx[CombinedPopsSeparated]	figshare	doi:10.6084/m9.figshare.7207514.v1	https://doi.org/10.6084/m9.figshare.7207514.v1
Pop 1579	Data transformation	Pop 1579 data	MacroPopGen_Database_final.xlsx; MacroPopGen_Database_final.xlsx[CombinedPopsSeparated]	figshare	doi:10.6084/m9.figshare.7207514.v1	https://doi.org/10.6084/m9.figshare.7207514.v1
Pop 1580	Data transformation	Pop 1580 data	MacroPopGen_Database_final.xlsx; MacroPopGen_Database_final.xlsx[CombinedPopsSeparated]	figshare	doi:10.6084/m9.figshare.7207514.v1	https://doi.org/10.6084/m9.figshare.7207514.v1
Pop 1581	Data transformation	Pop 1581 data	MacroPopGen_Database_final.xlsx; MacroPopGen_Database_final.xlsx[CombinedPopsSeparated]	figshare	doi:10.6084/m9.figshare.7207514.v1	https://doi.org/10.6084/m9.figshare.7207514.v1
Pop 1582	Data transformation	Pop 1582 data	MacroPopGen_Database_final.xlsx; MacroPopGen_Database_final.xlsx[CombinedPopsSeparated]	figshare	doi:10.6084/m9.figshare.7207514.v1	https://doi.org/10.6084/m9.figshare.7207514.v1
Pop 1583	Data transformation	Pop 1583 data	MacroPopGen_Database_final.xlsx; MacroPopGen_Database_final.xlsx[CombinedPopsSeparated]	figshare	doi:10.6084/m9.figshare.7207514.v1	https://doi.org/10.6084/m9.figshare.7207514.v1
Pop 1584	Data transformation	Pop 1584 data	MacroPopGen_Database_final.xlsx; MacroPopGen_Database_final.xlsx[CombinedPopsSeparated]	figshare	doi:10.6084/m9.figshare.7207514.v1	https://doi.org/10.6084/m9.figshare.7207514.v1
Pop 1585	Data transformation	Pop 1585 data	MacroPopGen_Database_final.xlsx; MacroPopGen_Database_final.xlsx[CombinedPopsSeparated]	figshare	doi:10.6084/m9.figshare.7207514.v1	https://doi.org/10.6084/m9.figshare.7207514.v1
Pop 1586	Data transformation	Pop 1586 data	MacroPopGen_Database_final.xlsx; MacroPopGen_Database_final.xlsx[CombinedPopsSeparated]	figshare	doi:10.6084/m9.figshare.7207514.v1	https://doi.org/10.6084/m9.figshare.7207514.v1
Pop 1587	Data transformation	Pop 1587 data	MacroPopGen_Database_final.xlsx; MacroPopGen_Database_final.xlsx[CombinedPopsSeparated]	figshare	doi:10.6084/m9.figshare.7207514.v1	https://doi.org/10.6084/m9.figshare.7207514.v1
Pop 1588	Data transformation	Pop 1588 data	MacroPopGen_Database_final.xlsx; MacroPopGen_Database_final.xlsx[CombinedPopsSeparated]	figshare	doi:10.6084/m9.figshare.7207514.v1	https://doi.org/10.6084/m9.figshare.7207514.v1
Pop 1589	Data transformation	Pop 1589 data	MacroPopGen_Database_final.xlsx; MacroPopGen_Database_final.xlsx[CombinedPopsSeparated]	figshare	doi:10.6084/m9.figshare.7207514.v1	https://doi.org/10.6084/m9.figshare.7207514.v1
Pop 1590	Data transformation	Pop 1590 data	MacroPopGen_Database_final.xlsx; MacroPopGen_Database_final.xlsx[CombinedPopsSeparated]	figshare	doi:10.6084/m9.figshare.7207514.v1	https://doi.org/10.6084/m9.figshare.7207514.v1
Pop 1591	Data transformation	Pop 1591 data	MacroPopGen_Database_final.xlsx; MacroPopGen_Database_final.xlsx[CombinedPopsSeparated]	figshare	doi:10.6084/m9.figshare.7207514.v1	https://doi.org/10.6084/m9.figshare.7207514.v1
Pop 1592	Data transformation	Pop 1592 data	MacroPopGen_Database_final.xlsx; MacroPopGen_Database_final.xlsx[CombinedPopsSeparated]	figshare	doi:10.6084/m9.figshare.7207514.v1	https://doi.org/10.6084/m9.figshare.7207514.v1
Pop 1593	Data transformation	Pop 1593 data	MacroPopGen_Database_final.xlsx; MacroPopGen_Database_final.xlsx[CombinedPopsSeparated]	figshare	doi:10.6084/m9.figshare.7207514.v1	https://doi.org/10.6084/m9.figshare.7207514.v1
Pop 1594	Data transformation	Pop 1594 data	MacroPopGen_Database_final.xlsx; MacroPopGen_Database_final.xlsx[CombinedPopsSeparated]	figshare	doi:10.6084/m9.figshare.7207514.v1	https://doi.org/10.6084/m9.figshare.7207514.v1
Pop 1595	Data transformation	Pop 1595 data	MacroPopGen_Database_final.xlsx; MacroPopGen_Database_final.xlsx[CombinedPopsSeparated]	figshare	doi:10.6084/m9.figshare.7207514.v1	https://doi.org/10.6084/m9.figshare.7207514.v1
Pop 1596	Data transformation	Pop 1596 data	MacroPopGen_Database_final.xlsx; MacroPopGen_Database_final.xlsx[CombinedPopsSeparated]	figshare	doi:10.6084/m9.figshare.7207514.v1	https://doi.org/10.6084/m9.figshare.7207514.v1
Pop 1597	Data transformation	Pop 1597 data	MacroPopGen_Database_final.xlsx; MacroPopGen_Database_final.xlsx[CombinedPopsSeparated]	figshare	doi:10.6084/m9.figshare.7207514.v1	https://doi.org/10.6084/m9.figshare.7207514.v1
Pop 1598	Data transformation	Pop 1598 data	MacroPopGen_Database_final.xlsx; MacroPopGen_Database_final.xlsx[CombinedPopsSeparated]	figshare	doi:10.6084/m9.figshare.7207514.v1	https://doi.org/10.6084/m9.figshare.7207514.v1
Pop 1599	Data transformation	Pop 1599 data	MacroPopGen_Database_final.xlsx; MacroPopGen_Database_final.xlsx[CombinedPopsSeparated]	figshare	doi:10.6084/m9.figshare.7207514.v1	https://doi.org/10.6084/m9.figshare.7207514.v1
Pop 1600	Data transformation	Pop 1600 data	MacroPopGen_Database_final.xlsx; MacroPopGen_Database_final.xlsx[CombinedPopsSeparated]	figshare	doi:10.6084/m9.figshare.7207514.v1	https://doi.org/10.6084/m9.figshare.7207514.v1
Pop 1601	Data transformation	Pop 1601 data	MacroPopGen_Database_final.xlsx; MacroPopGen_Database_final.xlsx[CombinedPopsSeparated]	figshare	doi:10.6084/m9.figshare.7207514.v1	https://doi.org/10.6084/m9.figshare.7207514.v1
Pop 1602	Data transformation	Pop 1602 data	MacroPopGen_Database_final.xlsx; MacroPopGen_Database_final.xlsx[CombinedPopsSeparated]	figshare	doi:10.6084/m9.figshare.7207514.v1	https://doi.org/10.6084/m9.figshare.7207514.v1
Pop 1603	Data transformation	Pop 1603 data	MacroPopGen_Database_final.xlsx; MacroPopGen_Database_final.xlsx[CombinedPopsSeparated]	figshare	doi:10.6084/m9.figshare.7207514.v1	https://doi.org/10.6084/m9.figshare.7207514.v1
Pop 1604	Data transformation	Pop 1604 data	MacroPopGen_Database_final.xlsx; MacroPopGen_Database_final.xlsx[CombinedPopsSeparated]	figshare	doi:10.6084/m9.figshare.7207514.v1	https://doi.org/10.6084/m9.figshare.7207514.v1
Pop 1605	Data transformation	Pop 1605 data	MacroPopGen_Database_final.xlsx; MacroPopGen_Database_final.xlsx[CombinedPopsSeparated]	figshare	doi:10.6084/m9.figshare.7207514.v1	https://doi.org/10.6084/m9.figshare.7207514.v1
Pop 1606	Data transformation	Pop 1606 data	MacroPopGen_Database_final.xlsx; MacroPopGen_Database_final.xlsx[CombinedPopsSeparated]	figshare	doi:10.6084/m9.figshare.7207514.v1	https://doi.org/10.6084/m9.figshare.7207514.v1
Pop 1607	Data transformation	Pop 1607 data	MacroPopGen_Database_final.xlsx; MacroPopGen_Database_final.xlsx[CombinedPopsSeparated]	figshare	doi:10.6084/m9.figshare.7207514.v1	https://doi.org/10.6084/m9.figshare.7207514.v1
Pop 1608	Data transformation	Pop 1608 data	MacroPopGen_Database_final.xlsx; MacroPopGen_Database_final.xlsx[CombinedPopsSeparated]	figshare	doi:10.6084/m9.figshare.7207514.v1	https://doi.org/10.6084/m9.figshare.7207514.v1
Pop 1609	Data transformation	Pop 1609 data	MacroPopGen_Database_final.xlsx; MacroPopGen_Database_final.xlsx[CombinedPopsSeparated]	figshare	doi:10.6084/m9.figshare.7207514.v1	https://doi.org/10.6084/m9.figshare.7207514.v1
Pop 1610	Data transformation	Pop 1610 data	MacroPopGen_Database_final.xlsx; MacroPopGen_Database_final.xlsx[CombinedPopsSeparated]	figshare	doi:10.6084/m9.figshare.7207514.v1	https://doi.org/10.6084/m9.figshare.7207514.v1
Pop 1611	Data transformation	Pop 1611 data	MacroPopGen_Database_final.xlsx; MacroPopGen_Database_final.xlsx[CombinedPopsSeparated]	figshare	doi:10.6084/m9.figshare.7207514.v1	https://doi.org/10.6084/m9.figshare.7207514.v1
Pop 1612	Data transformation	Pop 1612 data	MacroPopGen_Database_final.xlsx; MacroPopGen_Database_final.xlsx[CombinedPopsSeparated]	figshare	doi:10.6084/m9.figshare.7207514.v1	https://doi.org/10.6084/m9.figshare.7207514.v1
Pop 1613	Data transformation	Pop 1613 data	MacroPopGen_Database_final.xlsx; MacroPopGen_Database_final.xlsx[CombinedPopsSeparated]	figshare	doi:10.6084/m9.figshare.7207514.v1	https://doi.org/10.6084/m9.figshare.7207514.v1
Pop 1614	Data transformation	Pop 1614 data	MacroPopGen_Database_final.xlsx; MacroPopGen_Database_final.xlsx[CombinedPopsSeparated]	figshare	doi:10.6084/m9.figshare.7207514.v1	https://doi.org/10.6084/m9.figshare.7207514.v1
Pop 1615	Data transformation	Pop 1615 data	MacroPopGen_Database_final.xlsx; MacroPopGen_Database_final.xlsx[CombinedPopsSeparated]	figshare	doi:10.6084/m9.figshare.7207514.v1	https://doi.org/10.6084/m9.figshare.7207514.v1
Pop 1616	Data transformation	Pop 1616 data	MacroPopGen_Database_final.xlsx; MacroPopGen_Database_final.xlsx[CombinedPopsSeparated]	figshare	doi:10.6084/m9.figshare.7207514.v1	https://doi.org/10.6084/m9.figshare.7207514.v1
Pop 1617	Data transformation	Pop 1617 data	MacroPopGen_Database_final.xlsx; MacroPopGen_Database_final.xlsx[CombinedPopsSeparated]	figshare	doi:10.6084/m9.figshare.7207514.v1	https://doi.org/10.6084/m9.figshare.7207514.v1
Pop 1618	Data transformation	Pop 1618 data	MacroPopGen_Database_final.xlsx; MacroPopGen_Database_final.xlsx[CombinedPopsSeparated]	figshare	doi:10.6084/m9.figshare.7207514.v1	https://doi.org/10.6084/m9.figshare.7207514.v1
Pop 1619	Data transformation	Pop 1619 data	MacroPopGen_Database_final.xlsx; MacroPopGen_Database_final.xlsx[CombinedPopsSeparated]	figshare	doi:10.6084/m9.figshare.7207514.v1	https://doi.org/10.6084/m9.figshare.7207514.v1
Pop 1620	Data transformation	Pop 1620 data	MacroPopGen_Database_final.xlsx; MacroPopGen_Database_final.xlsx[CombinedPopsSeparated]	figshare	doi:10.6084/m9.figshare.7207514.v1	https://doi.org/10.6084/m9.figshare.7207514.v1
Pop 1621	Data transformation	Pop 1621 data	MacroPopGen_Database_final.xlsx; MacroPopGen_Database_final.xlsx[CombinedPopsSeparated]	figshare	doi:10.6084/m9.figshare.7207514.v1	https://doi.org/10.6084/m9.figshare.7207514.v1
Pop 1622	Data transformation	Pop 1622 data	MacroPopGen_Database_final.xlsx; MacroPopGen_Database_final.xlsx[CombinedPopsSeparated]	figshare	doi:10.6084/m9.figshare.7207514.v1	https://doi.org/10.6084/m9.figshare.7207514.v1
Pop 1623	Data transformation	Pop 1623 data	MacroPopGen_Database_final.xlsx; MacroPopGen_Database_final.xlsx[CombinedPopsSeparated]	figshare	doi:10.6084/m9.figshare.7207514.v1	https://doi.org/10.6084/m9.figshare.7207514.v1
Pop 1624	Data transformation	Pop 1624 data	MacroPopGen_Database_final.xlsx; MacroPopGen_Database_final.xlsx[CombinedPopsSeparated]	figshare	doi:10.6084/m9.figshare.7207514.v1	https://doi.org/10.6084/m9.figshare.7207514.v1
Pop 1625	Data transformation	Pop 1625 data	MacroPopGen_Database_final.xlsx; MacroPopGen_Database_final.xlsx[CombinedPopsSeparated]	figshare	doi:10.6084/m9.figshare.7207514.v1	https://doi.org/10.6084/m9.figshare.7207514.v1
Pop 1626	Data transformation	Pop 1626 data	MacroPopGen_Database_final.xlsx; MacroPopGen_Database_final.xlsx[CombinedPopsSeparated]	figshare	doi:10.6084/m9.figshare.7207514.v1	https://doi.org/10.6084/m9.figshare.7207514.v1
Pop 1627	Data transformation	Pop 1627 data	MacroPopGen_Database_final.xlsx; MacroPopGen_Database_final.xlsx[CombinedPopsSeparated]	figshare	doi:10.6084/m9.figshare.7207514.v1	https://doi.org/10.6084/m9.figshare.7207514.v1
Pop 1628	Data transformation	Pop 1628 data	MacroPopGen_Database_final.xlsx; MacroPopGen_Database_final.xlsx[CombinedPopsSeparated]	figshare	doi:10.6084/m9.figshare.7207514.v1	https://doi.org/10.6084/m9.figshare.7207514.v1
Pop 1629	Data transformation	Pop 1629 data	MacroPopGen_Database_final.xlsx; MacroPopGen_Database_final.xlsx[CombinedPopsSeparated]	figshare	doi:10.6084/m9.figshare.7207514.v1	https://doi.org/10.6084/m9.figshare.7207514.v1
Pop 1630	Data transformation	Pop 1630 data	MacroPopGen_Database_final.xlsx; MacroPopGen_Database_final.xlsx[CombinedPopsSeparated]	figshare	doi:10.6084/m9.figshare.7207514.v1	https://doi.org/10.6084/m9.figshare.7207514.v1
Pop 1631	Data transformation	Pop 1631 data	MacroPopGen_Database_final.xlsx; MacroPopGen_Database_final.xlsx[CombinedPopsSeparated]	figshare	doi:10.6084/m9.figshare.7207514.v1	https://doi.org/10.6084/m9.figshare.7207514.v1
Pop 1632	Data transformation	Pop 1632 data	MacroPopGen_Database_final.xlsx; MacroPopGen_Database_final.xlsx[CombinedPopsSeparated]	figshare	doi:10.6084/m9.figshare.7207514.v1	https://doi.org/10.6084/m9.figshare.7207514.v1
Pop 1633	Data transformation	Pop 1633 data	MacroPopGen_Database_final.xlsx; MacroPopGen_Database_final.xlsx[CombinedPopsSeparated]	figshare	doi:10.6084/m9.figshare.7207514.v1	https://doi.org/10.6084/m9.figshare.7207514.v1
Pop 1634	Data transformation	Pop 1634 data	MacroPopGen_Database_final.xlsx; MacroPopGen_Database_final.xlsx[CombinedPopsSeparated]	figshare	doi:10.6084/m9.figshare.7207514.v1	https://doi.org/10.6084/m9.figshare.7207514.v1
Pop 1635	Data transformation	Pop 1635 data	MacroPopGen_Database_final.xlsx; MacroPopGen_Database_final.xlsx[CombinedPopsSeparated]	figshare	doi:10.6084/m9.figshare.7207514.v1	https://doi.org/10.6084/m9.figshare.7207514.v1
Pop 1636	Data transformation	Pop 1636 data	MacroPopGen_Database_final.xlsx; MacroPopGen_Database_final.xlsx[CombinedPopsSeparated]	figshare	doi:10.6084/m9.figshare.7207514.v1	https://doi.org/10.6084/m9.figshare.7207514.v1
Pop 1637	Data transformation	Pop 1637 data	MacroPopGen_Database_final.xlsx; MacroPopGen_Database_final.xlsx[CombinedPopsSeparated]	figshare	doi:10.6084/m9.figshare.7207514.v1	https://doi.org/10.6084/m9.figshare.7207514.v1
Pop 1638	Data transformation	Pop 1638 data	MacroPopGen_Database_final.xlsx; MacroPopGen_Database_final.xlsx[CombinedPopsSeparated]	figshare	doi:10.6084/m9.figshare.7207514.v1	https://doi.org/10.6084/m9.figshare.7207514.v1
Pop 1639	Data transformation	Pop 1639 data	MacroPopGen_Database_final.xlsx; MacroPopGen_Database_final.xlsx[CombinedPopsSeparated]	figshare	doi:10.6084/m9.figshare.7207514.v1	https://doi.org/10.6084/m9.figshare.7207514.v1
Pop 1640	Data transformation	Pop 1640 data	MacroPopGen_Database_final.xlsx; MacroPopGen_Database_final.xlsx[CombinedPopsSeparated]	figshare	doi:10.6084/m9.figshare.7207514.v1	https://doi.org/10.6084/m9.figshare.7207514.v1
Pop 1641	Data transformation	Pop 1641 data	MacroPopGen_Database_final.xlsx; MacroPopGen_Database_final.xlsx[CombinedPopsSeparated]	figshare	doi:10.6084/m9.figshare.7207514.v1	https://doi.org/10.6084/m9.figshare.7207514.v1
Pop 1642	Data transformation	Pop 1642 data	MacroPopGen_Database_final.xlsx; MacroPopGen_Database_final.xlsx[CombinedPopsSeparated]	figshare	doi:10.6084/m9.figshare.7207514.v1	https://doi.org/10.6084/m9.figshare.7207514.v1
Pop 1643	Data transformation	Pop 1643 data	MacroPopGen_Database_final.xlsx; MacroPopGen_Database_final.xlsx[CombinedPopsSeparated]	figshare	doi:10.6084/m9.figshare.7207514.v1	https://doi.org/10.6084/m9.figshare.7207514.v1
Pop 1644	Data transformation	Pop 1644 data	MacroPopGen_Database_final.xlsx; MacroPopGen_Database_final.xlsx[CombinedPopsSeparated]	figshare	doi:10.6084/m9.figshare.7207514.v1	https://doi.org/10.6084/m9.figshare.7207514.v1
Pop 1645	Data transformation	Pop 1645 data	MacroPopGen_Database_final.xlsx; MacroPopGen_Database_final.xlsx[CombinedPopsSeparated]	figshare	doi:10.6084/m9.figshare.7207514.v1	https://doi.org/10.6084/m9.figshare.7207514.v1
Pop 1646	Data transformation	Pop 1646 data	MacroPopGen_Database_final.xlsx; MacroPopGen_Database_final.xlsx[CombinedPopsSeparated]	figshare	doi:10.6084/m9.figshare.7207514.v1	https://doi.org/10.6084/m9.figshare.7207514.v1
Pop 1647	Data transformation	Pop 1647 data	MacroPopGen_Database_final.xlsx; MacroPopGen_Database_final.xlsx[CombinedPopsSeparated]	figshare	doi:10.6084/m9.figshare.7207514.v1	https://doi.org/10.6084/m9.figshare.7207514.v1
Pop 1648	Data transformation	Pop 1648 data	MacroPopGen_Database_final.xlsx; MacroPopGen_Database_final.xlsx[CombinedPopsSeparated]	figshare	doi:10.6084/m9.figshare.7207514.v1	https://doi.org/10.6084/m9.figshare.7207514.v1
Pop 1649	Data transformation	Pop 1649 data	MacroPopGen_Database_final.xlsx; MacroPopGen_Database_final.xlsx[CombinedPopsSeparated]	figshare	doi:10.6084/m9.figshare.7207514.v1	https://doi.org/10.6084/m9.figshare.7207514.v1
Pop 1650	Data transformation	Pop 1650 data	MacroPopGen_Database_final.xlsx; MacroPopGen_Database_final.xlsx[CombinedPopsSeparated]	figshare	doi:10.6084/m9.figshare.7207514.v1	https://doi.org/10.6084/m9.figshare.7207514.v1
Pop 1651	Data transformation	Pop 1651 data	MacroPopGen_Database_final.xlsx; MacroPopGen_Database_final.xlsx[CombinedPopsSeparated]	figshare	doi:10.6084/m9.figshare.7207514.v1	https://doi.org/10.6084/m9.figshare.7207514.v1
Pop 1652	Data transformation	Pop 1652 data	MacroPopGen_Database_final.xlsx; MacroPopGen_Database_final.xlsx[CombinedPopsSeparated]	figshare	doi:10.6084/m9.figshare.7207514.v1	https://doi.org/10.6084/m9.figshare.7207514.v1
Pop 1653	Data transformation	Pop 1653 data	MacroPopGen_Database_final.xlsx; MacroPopGen_Database_final.xlsx[CombinedPopsSeparated]	figshare	doi:10.6084/m9.figshare.7207514.v1	https://doi.org/10.6084/m9.figshare.7207514.v1
Pop 1654	Data transformation	Pop 1654 data	MacroPopGen_Database_final.xlsx; MacroPopGen_Database_final.xlsx[CombinedPopsSeparated]	figshare	doi:10.6084/m9.figshare.7207514.v1	https://doi.org/10.6084/m9.figshare.7207514.v1
Pop 1655	Data transformation	Pop 1655 data	MacroPopGen_Database_final.xlsx; MacroPopGen_Database_final.xlsx[CombinedPopsSeparated]	figshare	doi:10.6084/m9.figshare.7207514.v1	https://doi.org/10.6084/m9.figshare.7207514.v1
Pop 1656	Data transformation	Pop 1656 data	MacroPopGen_Database_final.xlsx; MacroPopGen_Database_final.xlsx[CombinedPopsSeparated]	figshare	doi:10.6084/m9.figshare.7207514.v1	https://doi.org/10.6084/m9.figshare.7207514.v1
Pop 1657	Data transformation	Pop 1657 data	MacroPopGen_Database_final.xlsx; MacroPopGen_Database_final.xlsx[CombinedPopsSeparated]	figshare	doi:10.6084/m9.figshare.7207514.v1	https://doi.org/10.6084/m9.figshare.7207514.v1
Pop 1658	Data transformation	Pop 1658 data	MacroPopGen_Database_final.xlsx; MacroPopGen_Database_final.xlsx[CombinedPopsSeparated]	figshare	doi:10.6084/m9.figshare.7207514.v1	https://doi.org/10.6084/m9.figshare.7207514.v1
Pop 1659	Data transformation	Pop 1659 data	MacroPopGen_Database_final.xlsx; MacroPopGen_Database_final.xlsx[CombinedPopsSeparated]	figshare	doi:10.6084/m9.figshare.7207514.v1	https://doi.org/10.6084/m9.figshare.7207514.v1
Pop 1660	Data transformation	Pop 1660 data	MacroPopGen_Database_final.xlsx; MacroPopGen_Database_final.xlsx[CombinedPopsSeparated]	figshare	doi:10.6084/m9.figshare.7207514.v1	https://doi.org/10.6084/m9.figshare.7207514.v1
Pop 1661	Data transformation	Pop 1661 data	MacroPopGen_Database_final.xlsx; MacroPopGen_Database_final.xlsx[CombinedPopsSeparated]	figshare	doi:10.6084/m9.figshare.7207514.v1	https://doi.org/10.6084/m9.figshare.7207514.v1
Pop 1662	Data transformation	Pop 1662 data	MacroPopGen_Database_final.xlsx; MacroPopGen_Database_final.xlsx[CombinedPopsSeparated]	figshare	doi:10.6084/m9.figshare.7207514.v1	https://doi.org/10.6084/m9.figshare.7207514.v1
Pop 1663	Data transformation	Pop 1663 data	MacroPopGen_Database_final.xlsx; MacroPopGen_Database_final.xlsx[CombinedPopsSeparated]	figshare	doi:10.6084/m9.figshare.7207514.v1	https://doi.org/10.6084/m9.figshare.7207514.v1
Pop 1664	Data transformation	Pop 1664 data	MacroPopGen_Database_final.xlsx; MacroPopGen_Database_final.xlsx[CombinedPopsSeparated]	figshare	doi:10.6084/m9.figshare.7207514.v1	https://doi.org/10.6084/m9.figshare.7207514.v1
Pop 1665	Data transformation	Pop 1665 data	MacroPopGen_Database_final.xlsx; MacroPopGen_Database_final.xlsx[CombinedPopsSeparated]	figshare	doi:10.6084/m9.figshare.7207514.v1	https://doi.org/10.6084/m9.figshare.7207514.v1
Pop 1666	Data transformation	Pop 1666 data	MacroPopGen_Database_final.xlsx; MacroPopGen_Database_final.xlsx[CombinedPopsSeparated]	figshare	doi:10.6084/m9.figshare.7207514.v1	https://doi.org/10.6084/m9.figshare.7207514.v1
Pop 1667	Data transformation	Pop 1667 data	MacroPopGen_Database_final.xlsx; MacroPopGen_Database_final.xlsx[CombinedPopsSeparated]	figshare	doi:10.6084/m9.figshare.7207514.v1	https://doi.org/10.6084/m9.figshare.7207514.v1
Pop 1668	Data transformation	Pop 1668 data	MacroPopGen_Database_final.xlsx; MacroPopGen_Database_final.xlsx[CombinedPopsSeparated]	figshare	doi:10.6084/m9.figshare.7207514.v1	https://doi.org/10.6084/m9.figshare.7207514.v1
Pop 1669	Data transformation	Pop 1669 data	MacroPopGen_Database_final.xlsx; MacroPopGen_Database_final.xlsx[CombinedPopsSeparated]	figshare	doi:10.6084/m9.figshare.7207514.v1	https://doi.org/10.6084/m9.figshare.7207514.v1
Pop 1670	Data transformation	Pop 1670 data	MacroPopGen_Database_final.xlsx; MacroPopGen_Database_final.xlsx[CombinedPopsSeparated]	figshare	doi:10.6084/m9.figshare.7207514.v1	https://doi.org/10.6084/m9.figshare.7207514.v1
Pop 1671	Data transformation	Pop 1671 data	MacroPopGen_Database_final.xlsx; MacroPopGen_Database_final.xlsx[CombinedPopsSeparated]	figshare	doi:10.6084/m9.figshare.7207514.v1	https://doi.org/10.6084/m9.figshare.7207514.v1
Pop 1672	Data transformation	Pop 1672 data	MacroPopGen_Database_final.xlsx; MacroPopGen_Database_final.xlsx[CombinedPopsSeparated]	figshare	doi:10.6084/m9.figshare.7207514.v1	https://doi.org/10.6084/m9.figshare.7207514.v1
Pop 1673	Data transformation	Pop 1673 data	MacroPopGen_Database_final.xlsx; MacroPopGen_Database_final.xlsx[CombinedPopsSeparated]	figshare	doi:10.6084/m9.figshare.7207514.v1	https://doi.org/10.6084/m9.figshare.7207514.v1
Pop 1674	Data transformation	Pop 1674 data	MacroPopGen_Database_final.xlsx; MacroPopGen_Database_final.xlsx[CombinedPopsSeparated]	figshare	doi:10.6084/m9.figshare.7207514.v1	https://doi.org/10.6084/m9.figshare.7207514.v1
Pop 1675	Data transformation	Pop 1675 data	MacroPopGen_Database_final.xlsx; MacroPopGen_Database_final.xlsx[CombinedPopsSeparated]	figshare	doi:10.6084/m9.figshare.7207514.v1	https://doi.org/10.6084/m9.figshare.7207514.v1
Pop 1676	Data transformation	Pop 1676 data	MacroPopGen_Database_final.xlsx; MacroPopGen_Database_final.xlsx[CombinedPopsSeparated]	figshare	doi:10.6084/m9.figshare.7207514.v1	https://doi.org/10.6084/m9.figshare.7207514.v1
Pop 1677	Data transformation	Pop 1677 data	MacroPopGen_Database_final.xlsx; MacroPopGen_Database_final.xlsx[CombinedPopsSeparated]	figshare	doi:10.6084/m9.figshare.7207514.v1	https://doi.org/10.6084/m9.figshare.7207514.v1
Pop 1678	Data transformation	Pop 1678 data	MacroPopGen_Database_final.xlsx; MacroPopGen_Database_final.xlsx[CombinedPopsSeparated]	figshare	doi:10.6084/m9.figshare.7207514.v1	https://doi.org/10.6084/m9.figshare.7207514.v1
Pop 1679	Data transformation	Pop 1679 data	MacroPopGen_Database_final.xlsx; MacroPopGen_Database_final.xlsx[CombinedPopsSeparated]	figshare	doi:10.6084/m9.figshare.7207514.v1	https://doi.org/10.6084/m9.figshare.7207514.v1
Pop 1680	Data transformation	Pop 1680 data	MacroPopGen_Database_final.xlsx; MacroPopGen_Database_final.xlsx[CombinedPopsSeparated]	figshare	doi:10.6084/m9.figshare.7207514.v1	https://doi.org/10.6084/m9.figshare.7207514.v1
Pop 1681	Data transformation	Pop 1681 data	MacroPopGen_Database_final.xlsx; MacroPopGen_Database_final.xlsx[CombinedPopsSeparated]	figshare	doi:10.6084/m9.figshare.7207514.v1	https://doi.org/10.6084/m9.figshare.7207514.v1
Pop 1682	Data transformation	Pop 1682 data	MacroPopGen_Database_final.xlsx; MacroPopGen_Database_final.xlsx[CombinedPopsSeparated]	figshare	doi:10.6084/m9.figshare.7207514.v1	https://doi.org/10.6084/m9.figshare.7207514.v1
Pop 1683	Data transformation	Pop 1683 data	MacroPopGen_Database_final.xlsx; MacroPopGen_Database_final.xlsx[CombinedPopsSeparated]	figshare	doi:10.6084/m9.figshare.7207514.v1	https://doi.org/10.6084/m9.figshare.7207514.v1
Pop 1684	Data transformation	Pop 1684 data	MacroPopGen_Database_final.xlsx; MacroPopGen_Database_final.xlsx[CombinedPopsSeparated]	figshare	doi:10.6084/m9.figshare.7207514.v1	https://doi.org/10.6084/m9.figshare.7207514.v1
Pop 1685	Data transformation	Pop 1685 data	MacroPopGen_Database_final.xlsx; MacroPopGen_Database_final.xlsx[CombinedPopsSeparated]	figshare	doi:10.6084/m9.figshare.7207514.v1	https://doi.org/10.6084/m9.figshare.7207514.v1
Pop 1686	Data transformation	Pop 1686 data	MacroPopGen_Database_final.xlsx; MacroPopGen_Database_final.xlsx[CombinedPopsSeparated]	figshare	doi:10.6084/m9.figshare.7207514.v1	https://doi.org/10.6084/m9.figshare.7207514.v1
Pop 1687	Data transformation	Pop 1687 data	MacroPopGen_Database_final.xlsx; MacroPopGen_Database_final.xlsx[CombinedPopsSeparated]	figshare	doi:10.6084/m9.figshare.7207514.v1	https://doi.org/10.6084/m9.figshare.7207514.v1
Pop 1688	Data transformation	Pop 1688 data	MacroPopGen_Database_final.xlsx; MacroPopGen_Database_final.xlsx[CombinedPopsSeparated]	figshare	doi:10.6084/m9.figshare.7207514.v1	https://doi.org/10.6084/m9.figshare.7207514.v1
Pop 1689	Data transformation	Pop 1689 data	MacroPopGen_Database_final.xlsx; MacroPopGen_Database_final.xlsx[CombinedPopsSeparated]	figshare	doi:10.6084/m9.figshare.7207514.v1	https://doi.org/10.6084/m9.figshare.7207514.v1
Pop 1690	Data transformation	Pop 1690 data	MacroPopGen_Database_final.xlsx; MacroPopGen_Database_final.xlsx[CombinedPopsSeparated]	figshare	doi:10.6084/m9.figshare.7207514.v1	https://doi.org/10.6084/m9.figshare.7207514.v1
Pop 1691	Data transformation	Pop 1691 data	MacroPopGen_Database_final.xlsx; MacroPopGen_Database_final.xlsx[CombinedPopsSeparated]	figshare	doi:10.6084/m9.figshare.7207514.v1	https://doi.org/10.6084/m9.figshare.7207514.v1
Pop 1692	Data transformation	Pop 1692 data	MacroPopGen_Database_final.xlsx; MacroPopGen_Database_final.xlsx[CombinedPopsSeparated]	figshare	doi:10.6084/m9.figshare.7207514.v1	https://doi.org/10.6084/m9.figshare.7207514.v1
Pop 1693	Data transformation	Pop 1693 data	MacroPopGen_Database_final.xlsx; MacroPopGen_Database_final.xlsx[CombinedPopsSeparated]	figshare	doi:10.6084/m9.figshare.7207514.v1	https://doi.org/10.6084/m9.figshare.7207514.v1
Pop 1694	Data transformation	Pop 1694 data	MacroPopGen_Database_final.xlsx; MacroPopGen_Database_final.xlsx[CombinedPopsSeparated]	figshare	doi:10.6084/m9.figshare.7207514.v1	https://doi.org/10.6084/m9.figshare.7207514.v1
Pop 1695	Data transformation	Pop 1695 data	MacroPopGen_Database_final.xlsx; MacroPopGen_Database_final.xlsx[CombinedPopsSeparated]	figshare	doi:10.6084/m9.figshare.7207514.v1	https://doi.org/10.6084/m9.figshare.7207514.v1
Pop 1696	Data transformation	Pop 1696 data	MacroPopGen_Database_final.xlsx; MacroPopGen_Database_final.xlsx[CombinedPopsSeparated]	figshare	doi:10.6084/m9.figshare.7207514.v1	https://doi.org/10.6084/m9.figshare.7207514.v1
Pop 1697	Data transformation	Pop 1697 data	MacroPopGen_Database_final.xlsx; MacroPopGen_Database_final.xlsx[CombinedPopsSeparated]	figshare	doi:10.6084/m9.figshare.7207514.v1	https://doi.org/10.6084/m9.figshare.7207514.v1
Pop 1698	Data transformation	Pop 1698 data	MacroPopGen_Database_final.xlsx; MacroPopGen_Database_final.xlsx[CombinedPopsSeparated]	figshare	doi:10.6084/m9.figshare.7207514.v1	https://doi.org/10.6084/m9.figshare.7207514.v1
Pop 1699	Data transformation	Pop 1699 data	MacroPopGen_Database_final.xlsx; MacroPopGen_Database_final.xlsx[CombinedPopsSeparated]	figshare	doi:10.6084/m9.figshare.7207514.v1	https://doi.org/10.6084/m9.figshare.7207514.v1
Pop 1700	Data transformation	Pop 1700 data	MacroPopGen_Database_final.xlsx; MacroPopGen_Database_final.xlsx[CombinedPopsSeparated]	figshare	doi:10.6084/m9.figshare.7207514.v1	https://doi.org/10.6084/m9.figshare.7207514.v1
Pop 1701	Data transformation	Pop 1701 data	MacroPopGen_Database_final.xlsx; MacroPopGen_Database_final.xlsx[CombinedPopsSeparated]	figshare	doi:10.6084/m9.figshare.7207514.v1	https://doi.org/10.6084/m9.figshare.7207514.v1
Pop 1702	Data transformation	Pop 1702 data	MacroPopGen_Database_final.xlsx; MacroPopGen_Database_final.xlsx[CombinedPopsSeparated]	figshare	doi:10.6084/m9.figshare.7207514.v1	https://doi.org/10.6084/m9.figshare.7207514.v1
Pop 1703	Data transformation	Pop 1703 data	MacroPopGen_Database_final.xlsx; MacroPopGen_Database_final.xlsx[CombinedPopsSeparated]	figshare	doi:10.6084/m9.figshare.7207514.v1	https://doi.org/10.6084/m9.figshare.7207514.v1
Pop 1704	Data transformation	Pop 1704 data	MacroPopGen_Database_final.xlsx; MacroPopGen_Database_final.xlsx[CombinedPopsSeparated]	figshare	doi:10.6084/m9.figshare.7207514.v1	https://doi.org/10.6084/m9.figshare.7207514.v1
Pop 1705	Data transformation	Pop 1705 data	MacroPopGen_Database_final.xlsx; MacroPopGen_Database_final.xlsx[CombinedPopsSeparated]	figshare	doi:10.6084/m9.figshare.7207514.v1	https://doi.org/10.6084/m9.figshare.7207514.v1
Pop 1706	Data transformation	Pop 1706 data	MacroPopGen_Database_final.xlsx; MacroPopGen_Database_final.xlsx[CombinedPopsSeparated]	figshare	doi:10.6084/m9.figshare.7207514.v1	https://doi.org/10.6084/m9.figshare.7207514.v1
Pop 1707	Data transformation	Pop 1707 data	MacroPopGen_Database_final.xlsx; MacroPopGen_Database_final.xlsx[CombinedPopsSeparated]	figshare	doi:10.6084/m9.figshare.7207514.v1	https://doi.org/10.6084/m9.figshare.7207514.v1
Pop 1708	Data transformation	Pop 1708 data	MacroPopGen_Database_final.xlsx; MacroPopGen_Database_final.xlsx[CombinedPopsSeparated]	figshare	doi:10.6084/m9.figshare.7207514.v1	https://doi.org/10.6084/m9.figshare.7207514.v1
Pop 1709	Data transformation	Pop 1709 data	MacroPopGen_Database_final.xlsx; MacroPopGen_Database_final.xlsx[CombinedPopsSeparated]	figshare	doi:10.6084/m9.figshare.7207514.v1	https://doi.org/10.6084/m9.figshare.7207514.v1
Pop 1710	Data transformation	Pop 1710 data	MacroPopGen_Database_final.xlsx; MacroPopGen_Database_final.xlsx[CombinedPopsSeparated]	figshare	doi:10.6084/m9.figshare.7207514.v1	https://doi.org/10.6084/m9.figshare.7207514.v1
Pop 1711	Data transformation	Pop 1711 data	MacroPopGen_Database_final.xlsx; MacroPopGen_Database_final.xlsx[CombinedPopsSeparated]	figshare	doi:10.6084/m9.figshare.7207514.v1	https://doi.org/10.6084/m9.figshare.7207514.v1
Pop 1712	Data transformation	Pop 1712 data	MacroPopGen_Database_final.xlsx; MacroPopGen_Database_final.xlsx[CombinedPopsSeparated]	figshare	doi:10.6084/m9.figshare.7207514.v1	https://doi.org/10.6084/m9.figshare.7207514.v1
Pop 1713	Data transformation	Pop 1713 data	MacroPopGen_Database_final.xlsx; MacroPopGen_Database_final.xlsx[CombinedPopsSeparated]	figshare	doi:10.6084/m9.figshare.7207514.v1	https://doi.org/10.6084/m9.figshare.7207514.v1
Pop 1714	Data transformation	Pop 1714 data	MacroPopGen_Database_final.xlsx; MacroPopGen_Database_final.xlsx[CombinedPopsSeparated]	figshare	doi:10.6084/m9.figshare.7207514.v1	https://doi.org/10.6084/m9.figshare.7207514.v1
Pop 1715	Data transformation	Pop 1715 data	MacroPopGen_Database_final.xlsx; MacroPopGen_Database_final.xlsx[CombinedPopsSeparated]	figshare	doi:10.6084/m9.figshare.7207514.v1	https://doi.org/10.6084/m9.figshare.7207514.v1
Pop 1716	Data transformation	Pop 1716 data	MacroPopGen_Database_final.xlsx; MacroPopGen_Database_final.xlsx[CombinedPopsSeparated]	figshare	doi:10.6084/m9.figshare.7207514.v1	https://doi.org/10.6084/m9.figshare.7207514.v1
Pop 1717	Data transformation	Pop 1717 data	MacroPopGen_Database_final.xlsx; MacroPopGen_Database_final.xlsx[CombinedPopsSeparated]	figshare	doi:10.6084/m9.figshare.7207514.v1	https://doi.org/10.6084/m9.figshare.7207514.v1
Pop 1718	Data transformation	Pop 1718 data	MacroPopGen_Database_final.xlsx; MacroPopGen_Database_final.xlsx[CombinedPopsSeparated]	figshare	doi:10.6084/m9.figshare.7207514.v1	https://doi.org/10.6084/m9.figshare.7207514.v1
Pop 1719	Data transformation	Pop 1719 data	MacroPopGen_Database_final.xlsx; MacroPopGen_Database_final.xlsx[CombinedPopsSeparated]	figshare	doi:10.6084/m9.figshare.7207514.v1	https://doi.org/10.6084/m9.figshare.7207514.v1
Pop 1720	Data transformation	Pop 1720 data	MacroPopGen_Database_final.xlsx; MacroPopGen_Database_final.xlsx[CombinedPopsSeparated]	figshare	doi:10.6084/m9.figshare.7207514.v1	https://doi.org/10.6084/m9.figshare.7207514.v1
Pop 1721	Data transformation	Pop 1721 data	MacroPopGen_Database_final.xlsx; MacroPopGen_Database_final.xlsx[CombinedPopsSeparated]	figshare	doi:10.6084/m9.figshare.7207514.v1	https://doi.org/10.6084/m9.figshare.7207514.v1
Pop 1722	Data transformation	Pop 1722 data	MacroPopGen_Database_final.xlsx; MacroPopGen_Database_final.xlsx[CombinedPopsSeparated]	figshare	doi:10.6084/m9.figshare.7207514.v1	https://doi.org/10.6084/m9.figshare.7207514.v1
Pop 1723	Data transformation	Pop 1723 data	MacroPopGen_Database_final.xlsx; MacroPopGen_Database_final.xlsx[CombinedPopsSeparated]	figshare	doi:10.6084/m9.figshare.7207514.v1	https://doi.org/10.6084/m9.figshare.7207514.v1
Pop 1724	Data transformation	Pop 1724 data	MacroPopGen_Database_final.xlsx; MacroPopGen_Database_final.xlsx[CombinedPopsSeparated]	figshare	doi:10.6084/m9.figshare.7207514.v1	https://doi.org/10.6084/m9.figshare.7207514.v1
Pop 1725	Data transformation	Pop 1725 data	MacroPopGen_Database_final.xlsx; MacroPopGen_Database_final.xlsx[CombinedPopsSeparated]	figshare	doi:10.6084/m9.figshare.7207514.v1	https://doi.org/10.6084/m9.figshare.7207514.v1
Pop 1726	Data transformation	Pop 1726 data	MacroPopGen_Database_final.xlsx; MacroPopGen_Database_final.xlsx[CombinedPopsSeparated]	figshare	doi:10.6084/m9.figshare.7207514.v1	https://doi.org/10.6084/m9.figshare.7207514.v1
Pop 1727	Data transformation	Pop 1727 data	MacroPopGen_Database_final.xlsx; MacroPopGen_Database_final.xlsx[CombinedPopsSeparated]	figshare	doi:10.6084/m9.figshare.7207514.v1	https://doi.org/10.6084/m9.figshare.7207514.v1
Pop 1728	Data transformation	Pop 1728 data	MacroPopGen_Database_final.xlsx; MacroPopGen_Database_final.xlsx[CombinedPopsSeparated]	figshare	doi:10.6084/m9.figshare.7207514.v1	https://doi.org/10.6084/m9.figshare.7207514.v1
Pop 1729	Data transformation	Pop 1729 data	MacroPopGen_Database_final.xlsx; MacroPopGen_Database_final.xlsx[CombinedPopsSeparated]	figshare	doi:10.6084/m9.figshare.7207514.v1	https://doi.org/10.6084/m9.figshare.7207514.v1
Pop 1730	Data transformation	Pop 1730 data	MacroPopGen_Database_final.xlsx; MacroPopGen_Database_final.xlsx[CombinedPopsSeparated]	figshare	doi:10.6084/m9.figshare.7207514.v1	https://doi.org/10.6084/m9.figshare.7207514.v1
Pop 1731	Data transformation	Pop 1731 data	MacroPopGen_Database_final.xlsx; MacroPopGen_Database_final.xlsx[CombinedPopsSeparated]	figshare	doi:10.6084/m9.figshare.7207514.v1	https://doi.org/10.6084/m9.figshare.7207514.v1
Pop 1732	Data transformation	Pop 1732 data	MacroPopGen_Database_final.xlsx; MacroPopGen_Database_final.xlsx[CombinedPopsSeparated]	figshare	doi:10.6084/m9.figshare.7207514.v1	https://doi.org/10.6084/m9.figshare.7207514.v1
Pop 1733	Data transformation	Pop 1733 data	MacroPopGen_Database_final.xlsx; MacroPopGen_Database_final.xlsx[CombinedPopsSeparated]	figshare	doi:10.6084/m9.figshare.7207514.v1	https://doi.org/10.6084/m9.figshare.7207514.v1
Pop 1734	Data transformation	Pop 1734 data	MacroPopGen_Database_final.xlsx; MacroPopGen_Database_final.xlsx[CombinedPopsSeparated]	figshare	doi:10.6084/m9.figshare.7207514.v1	https://doi.org/10.6084/m9.figshare.7207514.v1
Pop 1735	Data transformation	Pop 1735 data	MacroPopGen_Database_final.xlsx; MacroPopGen_Database_final.xlsx[CombinedPopsSeparated]	figshare	doi:10.6084/m9.figshare.7207514.v1	https://doi.org/10.6084/m9.figshare.7207514.v1
Pop 1736	Data transformation	Pop 1736 data	MacroPopGen_Database_final.xlsx; MacroPopGen_Database_final.xlsx[CombinedPopsSeparated]	figshare	doi:10.6084/m9.figshare.7207514.v1	https://doi.org/10.6084/m9.figshare.7207514.v1
Pop 1737	Data transformation	Pop 1737 data	MacroPopGen_Database_final.xlsx; MacroPopGen_Database_final.xlsx[CombinedPopsSeparated]	figshare	doi:10.6084/m9.figshare.7207514.v1	https://doi.org/10.6084/m9.figshare.7207514.v1
Pop 1738	Data transformation	Pop 1738 data	MacroPopGen_Database_final.xlsx; MacroPopGen_Database_final.xlsx[CombinedPopsSeparated]	figshare	doi:10.6084/m9.figshare.7207514.v1	https://doi.org/10.6084/m9.figshare.7207514.v1
Pop 1739	Data transformation	Pop 1739 data	MacroPopGen_Database_final.xlsx; MacroPopGen_Database_final.xlsx[CombinedPopsSeparated]	figshare	doi:10.6084/m9.figshare.7207514.v1	https://doi.org/10.6084/m9.figshare.7207514.v1
Pop 1740	Data transformation	Pop 1740 data	MacroPopGen_Database_final.xlsx; MacroPopGen_Database_final.xlsx[CombinedPopsSeparated]	figshare	doi:10.6084/m9.figshare.7207514.v1	https://doi.org/10.6084/m9.figshare.7207514.v1
Pop 1741	Data transformation	Pop 1741 data	MacroPopGen_Database_final.xlsx; MacroPopGen_Database_final.xlsx[CombinedPopsSeparated]	figshare	doi:10.6084/m9.figshare.7207514.v1	https://doi.org/10.6084/m9.figshare.7207514.v1
Pop 1742	Data transformation	Pop 1742 data	MacroPopGen_Database_final.xlsx; MacroPopGen_Database_final.xlsx[CombinedPopsSeparated]	figshare	doi:10.6084/m9.figshare.7207514.v1	https://doi.org/10.6084/m9.figshare.7207514.v1
Pop 1743	Data transformation	Pop 1743 data	MacroPopGen_Database_final.xlsx; MacroPopGen_Database_final.xlsx[CombinedPopsSeparated]	figshare	doi:10.6084/m9.figshare.7207514.v1	https://doi.org/10.6084/m9.figshare.7207514.v1
Pop 1744	Data transformation	Pop 1744 data	MacroPopGen_Database_final.xlsx; MacroPopGen_Database_final.xlsx[CombinedPopsSeparated]	figshare	doi:10.6084/m9.figshare.7207514.v1	https://doi.org/10.6084/m9.figshare.7207514.v1
Pop 1745	Data transformation	Pop 1745 data	MacroPopGen_Database_final.xlsx; MacroPopGen_Database_final.xlsx[CombinedPopsSeparated]	figshare	doi:10.6084/m9.figshare.7207514.v1	https://doi.org/10.6084/m9.figshare.7207514.v1
Pop 1746	Data transformation	Pop 1746 data	MacroPopGen_Database_final.xlsx; MacroPopGen_Database_final.xlsx[CombinedPopsSeparated]	figshare	doi:10.6084/m9.figshare.7207514.v1	https://doi.org/10.6084/m9.figshare.7207514.v1
Pop 1747	Data transformation	Pop 1747 data	MacroPopGen_Database_final.xlsx; MacroPopGen_Database_final.xlsx[CombinedPopsSeparated]	figshare	doi:10.6084/m9.figshare.7207514.v1	https://doi.org/10.6084/m9.figshare.7207514.v1
Pop 1748	Data transformation	Pop 1748 data	MacroPopGen_Database_final.xlsx; MacroPopGen_Database_final.xlsx[CombinedPopsSeparated]	figshare	doi:10.6084/m9.figshare.7207514.v1	https://doi.org/10.6084/m9.figshare.7207514.v1
Pop 1749	Data transformation	Pop 1749 data	MacroPopGen_Database_final.xlsx; MacroPopGen_Database_final.xlsx[CombinedPopsSeparated]	figshare	doi:10.6084/m9.figshare.7207514.v1	https://doi.org/10.6084/m9.figshare.7207514.v1
Pop 1752	Data transformation	Pop 1752 data	MacroPopGen_Database_final.xlsx; MacroPopGen_Database_final.xlsx[CombinedPopsSeparated]	figshare	doi:10.6084/m9.figshare.7207514.v1	https://doi.org/10.6084/m9.figshare.7207514.v1
Pop 1753	Data transformation	Pop 1753 data	MacroPopGen_Database_final.xlsx; MacroPopGen_Database_final.xlsx[CombinedPopsSeparated]	figshare	doi:10.6084/m9.figshare.7207514.v1	https://doi.org/10.6084/m9.figshare.7207514.v1
Pop 1754	Data transformation	Pop 1754 data	MacroPopGen_Database_final.xlsx; MacroPopGen_Database_final.xlsx[CombinedPopsSeparated]	figshare	doi:10.6084/m9.figshare.7207514.v1	https://doi.org/10.6084/m9.figshare.7207514.v1
Pop 1755	Data transformation	Pop 1755 data	MacroPopGen_Database_final.xlsx; MacroPopGen_Database_final.xlsx[CombinedPopsSeparated]	figshare	doi:10.6084/m9.figshare.7207514.v1	https://doi.org/10.6084/m9.figshare.7207514.v1
Pop 1756	Data transformation	Pop 1756 data	MacroPopGen_Database_final.xlsx; MacroPopGen_Database_final.xlsx[CombinedPopsSeparated]	figshare	doi:10.6084/m9.figshare.7207514.v1	https://doi.org/10.6084/m9.figshare.7207514.v1
Pop 1757	Data transformation	Pop 1757 data	MacroPopGen_Database_final.xlsx; MacroPopGen_Database_final.xlsx[CombinedPopsSeparated]	figshare	doi:10.6084/m9.figshare.7207514.v1	https://doi.org/10.6084/m9.figshare.7207514.v1
Pop 1758	Data transformation	Pop 1758 data	MacroPopGen_Database_final.xlsx; MacroPopGen_Database_final.xlsx[CombinedPopsSeparated]	figshare	doi:10.6084/m9.figshare.7207514.v1	https://doi.org/10.6084/m9.figshare.7207514.v1
Pop 1759	Data transformation	Pop 1759 data	MacroPopGen_Database_final.xlsx; MacroPopGen_Database_final.xlsx[CombinedPopsSeparated]	figshare	doi:10.6084/m9.figshare.7207514.v1	https://doi.org/10.6084/m9.figshare.7207514.v1
Pop 1760	Data transformation	Pop 1760 data	MacroPopGen_Database_final.xlsx; MacroPopGen_Database_final.xlsx[CombinedPopsSeparated]	figshare	doi:10.6084/m9.figshare.7207514.v1	https://doi.org/10.6084/m9.figshare.7207514.v1
Pop 1761	Data transformation	Pop 1761 data	MacroPopGen_Database_final.xlsx; MacroPopGen_Database_final.xlsx[CombinedPopsSeparated]	figshare	doi:10.6084/m9.figshare.7207514.v1	https://doi.org/10.6084/m9.figshare.7207514.v1
Pop 1762	Data transformation	Pop 1762 data	MacroPopGen_Database_final.xlsx; MacroPopGen_Database_final.xlsx[CombinedPopsSeparated]	figshare	doi:10.6084/m9.figshare.7207514.v1	https://doi.org/10.6084/m9.figshare.7207514.v1
Pop 1763	Data transformation	Pop 1763 data	MacroPopGen_Database_final.xlsx; MacroPopGen_Database_final.xlsx[CombinedPopsSeparated]	figshare	doi:10.6084/m9.figshare.7207514.v1	https://doi.org/10.6084/m9.figshare.7207514.v1
Pop 1764	Data transformation	Pop 1764 data	MacroPopGen_Database_final.xlsx; MacroPopGen_Database_final.xlsx[CombinedPopsSeparated]	figshare	doi:10.6084/m9.figshare.7207514.v1	https://doi.org/10.6084/m9.figshare.7207514.v1
Pop 1765	Data transformation	Pop 1765 data	MacroPopGen_Database_final.xlsx; MacroPopGen_Database_final.xlsx[CombinedPopsSeparated]	figshare	doi:10.6084/m9.figshare.7207514.v1	https://doi.org/10.6084/m9.figshare.7207514.v1
Pop 1766	Data transformation	Pop 1766 data	MacroPopGen_Database_final.xlsx; MacroPopGen_Database_final.xlsx[CombinedPopsSeparated]	figshare	doi:10.6084/m9.figshare.7207514.v1	https://doi.org/10.6084/m9.figshare.7207514.v1
Pop 1767	Data transformation	Pop 1767 data	MacroPopGen_Database_final.xlsx; MacroPopGen_Database_final.xlsx[CombinedPopsSeparated]	figshare	doi:10.6084/m9.figshare.7207514.v1	https://doi.org/10.6084/m9.figshare.7207514.v1
Pop 1768	Data transformation	Pop 1768 data	MacroPopGen_Database_final.xlsx; MacroPopGen_Database_final.xlsx[CombinedPopsSeparated]	figshare	doi:10.6084/m9.figshare.7207514.v1	https://doi.org/10.6084/m9.figshare.7207514.v1
Pop 1769	Data transformation	Pop 1769 data	MacroPopGen_Database_final.xlsx; MacroPopGen_Database_final.xlsx[CombinedPopsSeparated]	figshare	doi:10.6084/m9.figshare.7207514.v1	https://doi.org/10.6084/m9.figshare.7207514.v1
Pop 1770	Data transformation	Pop 1770 data	MacroPopGen_Database_final.xlsx; MacroPopGen_Database_final.xlsx[CombinedPopsSeparated]	figshare	doi:10.6084/m9.figshare.7207514.v1	https://doi.org/10.6084/m9.figshare.7207514.v1
Pop 1771	Data transformation	Pop 1771 data	MacroPopGen_Database_final.xlsx; MacroPopGen_Database_final.xlsx[CombinedPopsSeparated]	figshare	doi:10.6084/m9.figshare.7207514.v1	https://doi.org/10.6084/m9.figshare.7207514.v1
Pop 1772	Data transformation	Pop 1772 data	MacroPopGen_Database_final.xlsx; MacroPopGen_Database_final.xlsx[CombinedPopsSeparated]	figshare	doi:10.6084/m9.figshare.7207514.v1	https://doi.org/10.6084/m9.figshare.7207514.v1
Pop 1773	Data transformation	Pop 1773 data	MacroPopGen_Database_final.xlsx; MacroPopGen_Database_final.xlsx[CombinedPopsSeparated]	figshare	doi:10.6084/m9.figshare.7207514.v1	https://doi.org/10.6084/m9.figshare.7207514.v1
Pop 1774	Data transformation	Pop 1774 data	MacroPopGen_Database_final.xlsx; MacroPopGen_Database_final.xlsx[CombinedPopsSeparated]	figshare	doi:10.6084/m9.figshare.7207514.v1	https://doi.org/10.6084/m9.figshare.7207514.v1
Pop 1775	Data transformation	Pop 1775 data	MacroPopGen_Database_final.xlsx; MacroPopGen_Database_final.xlsx[CombinedPopsSeparated]	figshare	doi:10.6084/m9.figshare.7207514.v1	https://doi.org/10.6084/m9.figshare.7207514.v1
Pop 1776	Data transformation	Pop 1776 data	MacroPopGen_Database_final.xlsx; MacroPopGen_Database_final.xlsx[CombinedPopsSeparated]	figshare	doi:10.6084/m9.figshare.7207514.v1	https://doi.org/10.6084/m9.figshare.7207514.v1
Pop 1777	Data transformation	Pop 1777 data	MacroPopGen_Database_final.xlsx; MacroPopGen_Database_final.xlsx[CombinedPopsSeparated]	figshare	doi:10.6084/m9.figshare.7207514.v1	https://doi.org/10.6084/m9.figshare.7207514.v1
Pop 1778	Data transformation	Pop 1778 data	MacroPopGen_Database_final.xlsx; MacroPopGen_Database_final.xlsx[CombinedPopsSeparated]	figshare	doi:10.6084/m9.figshare.7207514.v1	https://doi.org/10.6084/m9.figshare.7207514.v1
Pop 1779	Data transformation	Pop 1779 data	MacroPopGen_Database_final.xlsx; MacroPopGen_Database_final.xlsx[CombinedPopsSeparated]	figshare	doi:10.6084/m9.figshare.7207514.v1	https://doi.org/10.6084/m9.figshare.7207514.v1
Pop 1780	Data transformation	Pop 1780 data	MacroPopGen_Database_final.xlsx; MacroPopGen_Database_final.xlsx[CombinedPopsSeparated]	figshare	doi:10.6084/m9.figshare.7207514.v1	https://doi.org/10.6084/m9.figshare.7207514.v1
Pop 1781	Data transformation	Pop 1781 data	MacroPopGen_Database_final.xlsx; MacroPopGen_Database_final.xlsx[CombinedPopsSeparated]	figshare	doi:10.6084/m9.figshare.7207514.v1	https://doi.org/10.6084/m9.figshare.7207514.v1
Pop 1782	Data transformation	Pop 1782 data	MacroPopGen_Database_final.xlsx; MacroPopGen_Database_final.xlsx[CombinedPopsSeparated]	figshare	doi:10.6084/m9.figshare.7207514.v1	https://doi.org/10.6084/m9.figshare.7207514.v1
Pop 1783	Data transformation	Pop 1783 data	MacroPopGen_Database_final.xlsx; MacroPopGen_Database_final.xlsx[CombinedPopsSeparated]	figshare	doi:10.6084/m9.figshare.7207514.v1	https://doi.org/10.6084/m9.figshare.7207514.v1
Pop 1784	Data transformation	Pop 1784 data	MacroPopGen_Database_final.xlsx; MacroPopGen_Database_final.xlsx[CombinedPopsSeparated]	figshare	doi:10.6084/m9.figshare.7207514.v1	https://doi.org/10.6084/m9.figshare.7207514.v1
Pop 1785	Data transformation	Pop 1785 data	MacroPopGen_Database_final.xlsx; MacroPopGen_Database_final.xlsx[CombinedPopsSeparated]	figshare	doi:10.6084/m9.figshare.7207514.v1	https://doi.org/10.6084/m9.figshare.7207514.v1
Pop 1786	Data transformation	Pop 1786 data	MacroPopGen_Database_final.xlsx; MacroPopGen_Database_final.xlsx[CombinedPopsSeparated]	figshare	doi:10.6084/m9.figshare.7207514.v1	https://doi.org/10.6084/m9.figshare.7207514.v1
Pop 1787	Data transformation	Pop 1787 data	MacroPopGen_Database_final.xlsx; MacroPopGen_Database_final.xlsx[CombinedPopsSeparated]	figshare	doi:10.6084/m9.figshare.7207514.v1	https://doi.org/10.6084/m9.figshare.7207514.v1
Pop 1788	Data transformation	Pop 1788 data	MacroPopGen_Database_final.xlsx; MacroPopGen_Database_final.xlsx[CombinedPopsSeparated]	figshare	doi:10.6084/m9.figshare.7207514.v1	https://doi.org/10.6084/m9.figshare.7207514.v1
Pop 1789	Data transformation	Pop 1789 data	MacroPopGen_Database_final.xlsx; MacroPopGen_Database_final.xlsx[CombinedPopsSeparated]	figshare	doi:10.6084/m9.figshare.7207514.v1	https://doi.org/10.6084/m9.figshare.7207514.v1
Pop 1790	Data transformation	Pop 1790 data	MacroPopGen_Database_final.xlsx; MacroPopGen_Database_final.xlsx[CombinedPopsSeparated]	figshare	doi:10.6084/m9.figshare.7207514.v1	https://doi.org/10.6084/m9.figshare.7207514.v1
Pop 1791	Data transformation	Pop 1791 data	MacroPopGen_Database_final.xlsx; MacroPopGen_Database_final.xlsx[CombinedPopsSeparated]	figshare	doi:10.6084/m9.figshare.7207514.v1	https://doi.org/10.6084/m9.figshare.7207514.v1
Pop 1792	Data transformation	Pop 1792 data	MacroPopGen_Database_final.xlsx; MacroPopGen_Database_final.xlsx[CombinedPopsSeparated]	figshare	doi:10.6084/m9.figshare.7207514.v1	https://doi.org/10.6084/m9.figshare.7207514.v1
Pop 1793	Data transformation	Pop 1793 data	MacroPopGen_Database_final.xlsx; MacroPopGen_Database_final.xlsx[CombinedPopsSeparated]	figshare	doi:10.6084/m9.figshare.7207514.v1	https://doi.org/10.6084/m9.figshare.7207514.v1
Pop 1794	Data transformation	Pop 1794 data	MacroPopGen_Database_final.xlsx; MacroPopGen_Database_final.xlsx[CombinedPopsSeparated]	figshare	doi:10.6084/m9.figshare.7207514.v1	https://doi.org/10.6084/m9.figshare.7207514.v1
Pop 1795	Data transformation	Pop 1795 data	MacroPopGen_Database_final.xlsx; MacroPopGen_Database_final.xlsx[CombinedPopsSeparated]	figshare	doi:10.6084/m9.figshare.7207514.v1	https://doi.org/10.6084/m9.figshare.7207514.v1
Pop 1796	Data transformation	Pop 1796 data	MacroPopGen_Database_final.xlsx; MacroPopGen_Database_final.xlsx[CombinedPopsSeparated]	figshare	doi:10.6084/m9.figshare.7207514.v1	https://doi.org/10.6084/m9.figshare.7207514.v1
Pop 1797	Data transformation	Pop 1797 data	MacroPopGen_Database_final.xlsx; MacroPopGen_Database_final.xlsx[CombinedPopsSeparated]	figshare	doi:10.6084/m9.figshare.7207514.v1	https://doi.org/10.6084/m9.figshare.7207514.v1
Pop 1798	Data transformation	Pop 1798 data	MacroPopGen_Database_final.xlsx; MacroPopGen_Database_final.xlsx[CombinedPopsSeparated]	figshare	doi:10.6084/m9.figshare.7207514.v1	https://doi.org/10.6084/m9.figshare.7207514.v1
Pop 1799	Data transformation	Pop 1799 data	MacroPopGen_Database_final.xlsx; MacroPopGen_Database_final.xlsx[CombinedPopsSeparated]	figshare	doi:10.6084/m9.figshare.7207514.v1	https://doi.org/10.6084/m9.figshare.7207514.v1
Pop 1800	Data transformation	Pop 1800 data	MacroPopGen_Database_final.xlsx; MacroPopGen_Database_final.xlsx[CombinedPopsSeparated]	figshare	doi:10.6084/m9.figshare.7207514.v1	https://doi.org/10.6084/m9.figshare.7207514.v1
[truncated: 7,298 more rows]
