# Supplementary material for: Geo-referenced population-specific microsatellite data across American continents, the MacroPopGen Database
Source: Sci Data. 2019 Apr 3;6:14. doi: 10.1038/s41597-019-0024-7 (PMC6472428; doi:10.1038/s41597-019-0024-7)
Supplement: Supplementary file 1 — Download metadata file [file 41597_2019_24_MOESM1_ESM.zip › i_Investigation.txt]

# Investigation File generated for Scientific Data with Investigation File Authoring Tool version 0.1.0 on 05/03/2019 - This metadata file is CC0
ONTOLOGY SOURCE REFERENCE
Term Source Name	ENVO	OBI	ERO	NCIT	EFO
Term Source File	http://data.bioontology.org/ontologies/ENVO	http://data.bioontology.org/ontologies/OBI	http://data.bioontology.org/ontologies/ERO	http://data.bioontology.org/ontologies/NCIT	http://data.bioontology.org/ontologies/EFO
Term Source Version		2014-08-18	2013-08-02	17.06d	2.105
Term Source Description	Environment Ontology	Ontology for Biomedical Investigations	Eagle-I Research Resource Ontology	National Cancer Institute Thesaurus	Experimental Factor Ontology
INVESTIGATION
Investigation Identifier
Investigation Title
Investigation Description
Investigation Submission Date
Investigation Public Release Date
INVESTIGATION PUBLICATIONS
Investigation PubMed ID
Investigation Publication DOI
Investigation Publication Author List
Investigation Publication Title
Investigation Publication Status
Investigation Publication Status Term Accession Number
Investigation Publication Status Term Source REF
INVESTIGATION CONTACTS
Investigation Person Last Name
Investigation Person Mid Initials
Investigation Person First Name
Investigation Person Address
Investigation Person Phone
Investigation Person Fax
Investigation Person Email
Investigation Person Affiliation
Investigation Person Roles
Investigation Person Roles Term Accession Number
Investigation Person Roles Term Source REF
STUDY
Study Identifier	10.1038/s41597-019-0024-7
Study Title	Geo-referenced population-specific microsatellite data across American continents, the MacroPopGen Database
Study Submission Date	26/10/2018
Study Public Release Date	03/04/2019
Study Description	https://www.nature.com/articles/s41597-019-0024-7
Study File Name	s_Lawrence609B_study.txt
Comment[Subject Keywords]	""
Comment[Manuscript Licence]	CC BY-4.0
Comment[Experimental Metadata Licence]	CC0
Comment[Supplementary Information File Name]
Comment[Supplementary Information File Type]
Comment[Supplementary Information File URL]
Comment[Data Repository]	figshare
Comment[Data Record Accession]	doi:10.6084/m9.figshare.7207514.v1
Comment[Data Record URI]	https://doi.org/10.6084/m9.figshare.7207514.v1
STUDY DESIGN DESCRIPTORS
Study Design Type	species comparison design	individual genetic characteristics comparison design	data integration objective
Study Design Type Term Accession Number	""	OBI:0001448	ERO:0100092
Study Design Type Term Source REF	""	OBI	ERO
STUDY PUBLICATIONS
Study PubMed ID
Study Publication DOI
Study Publication Author List
Study Publication Title
Study Publication Status
Study Publication Status Term Accession Number
Study Publication Status Term Source REF
STUDY FACTORS
Study Factor Name	grouping	species
Study Factor Type	Taxon	Species
Study Factor Type Term Accession Number	NCIT:C40098	NCIT:C45293
Study Factor Type Term Source REF	NCIT	NCIT
STUDY ASSAYS
Study Assay Measurement Type	genetic variation
Study Assay Measurement Type Term Accession Number	http://www.ebi.ac.uk/efo/EFO_0004828
Study Assay Measurement Type Term Source REF	EFO
Study Assay Technology Type	digital curation
Study Assay Technology Type Term Accession Number	OBI:0302914
Study Assay Technology Type Term Source REF	OBI
Study Assay Technology Platform	""
Study Assay File Name	a_Lawrence609B_assay.txt
STUDY PROTOCOLS
Study Protocol Name	Data collection	Data transformation
Study Protocol Type	information acquisition	data transformation
Study Protocol Type Term Accession Number	OBI:0600013	OBI:0200000
Study Protocol Type Term Source REF	OBI	ERO
Study Protocol Description		
Study Protocol URI	""	""
Study Protocol Version		
Study Protocol Parameters Name	""	""
Study Protocol Parameters Name Term Accession Number	""	""
Study Protocol Parameters Name Term Source REF	""	""
Study Protocol Components Name	""	""
Study Protocol Components Type	""	""
Study Protocol Components Type Term Accession Number	""	""
Study Protocol Components Type Term Source REF	""	""
STUDY CONTACTS
Study Person Last Name	Lawrence	Benavente	Matte	Marin	Wells	Bernos	Krasteva	Habrich	Nessel	Koumrouyan	Fraser
Study Person First Name	Elizabeth R.	Javiera N.	Jean-Michel	Kia	Zachery R. R.	Thaïs A.	Nia	Andrew	Gabrielle A.	Ramela Arax	Dylan J.
Study Person Mid Initials
Study Person Email	elizabeth-lawrence@outlook.com	""	""	""	""	""	""	""	""	""	""
Study Person Phone
Study Person Fax
Study Person Address
Study Person Affiliation	Department of Biology, Concordia University, 7141 Sherbrooke Street W., Montreal, Quebec, H4B 1R6, Canada	Department of Biology, Concordia University, 7141 Sherbrooke Street W., Montreal, Quebec, H4B 1R6, Canada	Department of Biology, Concordia University, 7141 Sherbrooke Street W., Montreal, Quebec, H4B 1R6, Canada	Department of Biology, Concordia University, 7141 Sherbrooke Street W., Montreal, Quebec, H4B 1R6, Canada	Department of Biology, Concordia University, 7141 Sherbrooke Street W., Montreal, Quebec, H4B 1R6, Canada	Department of Biology, Concordia University, 7141 Sherbrooke Street W., Montreal, Quebec, H4B 1R6, Canada	Department of Biology, Concordia University, 7141 Sherbrooke Street W., Montreal, Quebec, H4B 1R6, Canada	Department of Biology, Concordia University, 7141 Sherbrooke Street W., Montreal, Quebec, H4B 1R6, Canada	Department of Biology, Concordia University, 7141 Sherbrooke Street W., Montreal, Quebec, H4B 1R6, Canada	Department of Biology, Concordia University, 7141 Sherbrooke Street W., Montreal, Quebec, H4B 1R6, Canada	Department of Biology, Concordia University, 7141 Sherbrooke Street W., Montreal, Quebec, H4B 1R6, Canada
Study Person Roles
Study Person Roles Term Accession Number
Study Person Roles Term Source REF
Comment[Study Person ORCID]	""	""	""	""	""	""	""	""	""	""	""
Comment[Funder]
Comment[FundRef ID]
Comment[Funder Term Source REF]
Comment[Grant Identifier]
